# Supplementary material for: Occurrence of “Natural Selection” in Successful Small Molecule Drug Discovery
Source: J Med Chem. 2024 Jul 1;67(13):11226–41. doi: 10.1021/acs.jmedchem.4c00811 (PMC11247505; doi:10.1021/acs.jmedchem.4c00811)
Supplement: Supplementary file 2 — jm4c00811_si_002.xlsx [file jm4c00811_si_002.xlsx]

## Sheet: CONTENTS
	Supporting Spreadsheet S1. Contents
1	List of NP fragments (see ref 16)
2	NP parameters of Clinical compounds (n=3173) having annotated targets. Phase -1 (unknown phase) set to phase 1 in Figure 2a
3	All post-2008 published Clinical compound-target pairs
4	Mean & median properties of post-2008 Reference compounds by Target
5	Statistical data for Figures 2-5, S1

## Sheet: NP Fragments
NP fragments used (ref 16)	Structure No	idm	Smiles
	1	1	C(CNC1CCC23)C1C3NC1C2NCC1
	2	2	c1ccc2ncccc2c1
	3	3	O=C(C1)OC2C1OCC2
	4	4	O=C(CCCC1)C1=O
	5	5	C1CNCC1
	6	6	O=C(c1c2cccc1)c(cccc1)c1C2=O
	7	7	N=C1NC=Nc2c1nc[nH]2
	8	8	C1CC=CCC1
	9	9	C1C=CNC1
	10	10	O=C1OC=CC=C1
	11	11	C(C1)CC2=C1CCC1C2CCCC1
	12	12	c(cc1)cc2c1[nH]c1c2ccnc1
	13	13	C1C2=CC=CCC2=CC=C1
	14	14	C1NCC(c2c[nH]cc2)NC1
	15	15	C(c1ccccc1)N1CCCCC1
	16	16	C1C(CCCC2)C22CCCC1C2
	17	17	C1Oc2cc3cnccc3cc2O1
	18	18	O=S1(OCCO1)=O
	19	19	C(CC1)CC2C1N=CCC2
	20	20	c1cnccn1
	21	21	O=C1N(CCC2)C22N=CNC2N=C1
	22	23	C1C=NCC2c(cccc3)c3NCC12
	23	24	C(C1)Cc2c1ccnc2
	24	25	O=C1N2C=CC=CC3N=CCC23C1
	25	26	c(cc1)cc2c1O/C=C\O/C=C2
	26	27	C=C1C(C2)CCCC2C1
	27	28	c1cn(-c2ccccc2)nc1
	28	29	O=C1N(CC2CNCC3C2)C3=CC=C1
	29	30	C(C1CCCCC1)C1=NCCCC1
	30	31	O=C1CCCCC1
	31	33	O=C(C1COCC2)C34OCCCC4CCCC12O3
	32	35	C1OC(COCC2)C2O1
	33	36	C(CC1)CC11CC(CCCC2)C2CC1
	34	37	O=C(CC1)CC2C1NCCC2
	35	38	C(C1)CNc2c1cccc2
	36	39	C1c2c[nH]cc2C=NC1
	37	40	C1C(Cc2c(C3)cco2)C3C=CC1
	38	41	O=C1NC(CCCC2)=C2C=C1
	39	42	N=C1Nc2nccnc2N1
	40	43	O=C1NC(NC(NC2=O)=O)=C2N1
	41	44	C1N=C(C2N=CSC2)SC1
	42	45	C(C1OCCOC11)c2c1cccc2
	43	46	N=C1CCCCC1
	44	47	C1C2(CCCCC2)c2cccc3c2C1NCC3
	45	48	O=C(C1)C2OC1CCCCC2
	46	49	O=C1Oc(cccc2)c2N1
	47	50	O=C(CCc1c[nH]cn1)NCCc1c[nH]cn1
	48	51	C1CCC2OC2CC1
	49	52	O=C1c(cccc2)c2OCC1
	50	53	C1C=CC=NC1
	51	54	c1c(-c2ccccc2)oc(-c2cnccc2)n1
	52	55	C(CNC1)C11CN=CC1
	53	56	O=C1n(ccc2ccc3)c2c3-c2c1cccc2
	54	57	C(C1)CN2C1CCC2
	55	58	C=C1OCC=C1
	56	59	O=C(C=CN1)NC1=O
	57	60	O=C1OC2C3OCOC3OC2C1OCc1ccccc1
	58	62	C=C(C(C(CC1C=COC=C2C11)O3)C1OC2=O)C3=O
	59	63	C(C1)COC1OC1OC2OCCC2C1
	60	65	C1CN=CNC1
	61	66	O=C1OC23OC3C=CC=C2C1
	62	67	C(C1)COC1(CO1)n2c1ncc2
	63	68	C=C(C1)C2C1CCC1OC12
	64	69	C(C1)Cn2c(cccc3)c3c3c2C1NCC3
	65	70	O=C(c1ccccc1)N(C=CC(N1)=S)C1=O
	66	71	C(C1)C2C1COC2
	67	73	C1CC=C(C=CC=C2)C2=CC1
	68	74	C=C(CC=CC1)OC1=O
	69	75	O=C1C(CCCC2)C2CCC1
	70	76	C1CCC=CCC1
	71	77	O=C1NNC=C1
	72	78	C1Cc2nccnc2CC1
	73	79	C1NCCOC1
	74	80	C1C=NC(C2)C1C1N=CCC3OCC=CC2C13
	75	81	O=C1Nc(c2ccccc2cc2)c2C=C1
	76	82	C1C=CC2C1CCCCC2
	77	83	N=C1NC=CN1
	78	85	C=C1N=COC1=O
	79	86	O=C1CCNCC1
	80	87	O=C(CCC1)N2C1C(C1)CN(CCCC3)C3C1C2
	81	88	O=C(C1OC11)OC1C1OCCCC1
	82	89	C=C(C=C1)Oc2c1c(OCCC1)c1cc2
	83	90	c1c[nH]c2c1cc(cncc1)c1c2
	84	91	C1CCCOCCC1
	85	92	C1OC1C1OC2OCCC1O2
	86	93	O=C(CC1)CC23C=CCCC12NCC3
	87	94	C=C(CNC(CC1)C2)C2C1(CNC1)C11COCC=CC1
	88	95	C(C1)CN2C1=NCCC2
	89	96	C1CCOCNCC1
	90	97	O=C1OC=Cc2c1cc(CCC1)c1c2
	91	98	C(C1)C[N+]2=C1CCCC2
	92	99	O=C(CCC1=CC=CCC11)C1=O
	93	100	c([nH]c1c2cccc1)c2-c1ccccc1
	94	101	C1CCCC1
	95	102	O=C(C1OC=CC2C1)c1c2occ1
	96	103	C(CN1)C2C=C1N=CC2
	97	104	c(cc1)ccc1-c1cc2ccccc2cn1
	98	105	C(C1)C2C(C3OC3C=C3)C3OC1C2
	99	106	O=C(CC1)OC1(CCCC12)CC2OC2C1OCCC2
	100	107	C(C=C1)N(CC2)C1c1c2cccc1
	101	109	C(C1)CN2C1CC=CC2
	102	110	C1C2C=CNC2OC1
	103	112	c1cocc1
	104	113	N=C1NC=CC=C1
	105	114	C=C1C(C2)/C3=C/N4C=CCC4C/C=N\C3CC2NC1
	106	115	c1coc2c1cccc2
	107	116	c1c[nH]cc1
	108	117	O=C(c1c(N2)nc[nH]1)NC2=O
	109	118	O=C1NC=C2NC=CC2=C1
	110	119	C1C=NC2(CC3)C1C1NCCCC13CC2
	111	120	C1Oc(cccc2)c2N=C1
	112	121	C1NCC2OCC=CC12
	113	122	C1CCOCC1
	114	123	C(C=NNc1ccccc1)=NNc1ccccc1
	115	124	O=C1CC(COC2)C2CC1
	116	125	C=C(C(C1C2C(O3)=C)C2C3=O)OC1=O
	117	126	C1C2C=NCC1CCCC2
	118	127	C=C(CCC1)C2C1CC=CC2
	119	128	O=C(c1c(N2)nc3sccc3n1)NC2=O
	120	129	C1CC2NCCC=C2CC1
	121	130	C1C2c3cc4ccccc4nc3OC2C1
	122	131	O=C1OCC(CCCN2C3CCC2)C3=C1
	123	132	O=C1OC(CCC(C2)=O)C22OC12
	124	133	C=C(CCCO1)C1=O
	125	134	C(CC1)CC11OCOC1
	126	135	O=C1OCC=CC1
	127	136	O=C1C2(C3)OCC3CCC2CCC1
	128	137	C1Oc(cccc2)c2ON1
	129	139	c1cncnc1
	130	140	O=C(CN1)NCC1=O
	131	141	C(C1)CNC2C1C(C1)CNCC1CC2
	132	142	C(CC1)CC11N=CCC1
	133	143	C1Oc(cc(C2(CC=CCC2)N=CC2)c2c2)c2O1
	134	144	c1cnc[nH]1
	135	145	C=C(CC1OCCCO1)C1OCCCC1
	136	146	c1cc(-c2ncccc2)ncc1
	137	147	C1OC2OC1CCC2
	138	148	O=C(CCC1CC2)OC1N1C2OCC1
	139	149	C1C=CC2C1C=COC2
	140	150	O=C(CC1C=C2)NCCC11N2C=NC=C1
	141	151	C(C1C2)C(CCCC3)C23CC2C1C=CCC2
	142	152	O=C1NC=Nc2c1nc[nH]2
	143	153	C1OCOCC1n1cncc1
	144	154	C(C1)Cc2c1cc1c3c2CCC3CC1
	145	155	C1C(CC(C2=NCCC=C2)=CC2)C2NC1
	146	156	C1CNC2c3cc(-c4ncccc4)cnc3CCC2C1
	147	157	C(CC1)CC2C1=COC(C13OC1CC=CC3)=C2
	148	158	O=C(C1)C(CCCC2)C2C2C11OCOC1C2
	149	159	C1OC1(C1)OC2C1=CCCC2
	150	160	O=C1c(cccc2)c2Oc2c1cccc2
	151	161	C1C(CCOC2)C2OC1
	152	162	C1c2cccc(-c3c(C4)cccc3)c2C4NC1
	153	163	O=C(CC1CC2OC22)OC1C2(CCO1)C1=O
	154	165	c(cc1)cc(c2c3)c1oc2cc1c3OC=CO1
	155	167	C1C(c2cocc2)OC2OCC(CCCC3)C3C12
	156	168	C(CC1CCC2)CC3N1C2CC(C=NCC1)=C1C3
	157	169	C1CC2C(C3)CNCC3CCC2C1
	158	170	C(Cc1ccc2)c3cccc4c3-c1c2OC4
	159	171	C(CC1)CC2NCC3C=CCC12C3
	160	172	C(C1)C(CCN=C2)C2=C2N1CCc1c[nH]cc12
	161	173	c1cnc2n1cc(-c1ccccc1)nc2
	162	174	C=[N+](CC1)c2c1cccc2
	163	175	C(CC1=NCCS1)C1NCSC1
	164	176	c1c[nH]c2c1cns2
	165	177	C1OC1
	166	178	c1nc(cccc2)c2[nH]1
	167	179	c1cn(ccnc2)c2c1
	168	180	C1SCSCN1
	169	181	C1CC=NCC1
	170	182	C(C1)CNCc2c1cccc2
	171	183	C(CC1)CC2C1C=CC1C2CCCC1
	172	184	C(CC1)CC2C1C1=CCCCC1CC2
	173	185	C(C1)C2NCN=CC2=C2N1C=Cc1c[nH]cc12
	174	186	c([nH]nc1)c1-c1ccccc1
	175	187	O=C1OC2(C3(CC4)C=CNC3)N4CCCC2C1
	176	188	C(C=C1)OC2=C1C=COC=C2
	177	189	C(C1)CC2NCCC1C2
	178	190	C(CC1C2)C2CC2C1=CCCC2
	179	191	c(cc1)ccc1-c1ccccc1
	180	192	C1NCC=NC1
	181	193	C1C=CCC2NCC=CC12
	182	194	C1N2OC=CC2C=NC1
	183	195	O=C(C=CC1=O)N1c1ccccc1
	184	197	O=C1OCC2C1C1(C=CCC1)OC2
	185	198	C=C(C=C(CC(n1cccc1)=O)N1)C1=O
	186	199	O=C(CC1)C2C1COC1(CCCCCC1)CC2
	187	200	C1COC=CC1
	188	203	O=C1OCC2C1COCC2
	189	204	C1CCNCC1
	190	205	O=C1OCCc2c1cccc2
	191	206	c1csc2c1cccc2
	192	207	C(CC1)CC2C1=NC=NC2
	193	208	O=S(c1ccccc1)(OC1COCC1)=O
	194	209	C(CC1)CC1C1=COCC1
	195	210	C1=C2N=CNN=C2N=N1
	196	212	O=C(C(CC1CNCCC1)CC1)N2C1C(C1)CNCC1C2
	197	213	c1cc2ccc(ccnc3)c3c2cc1
	198	214	O=C(CC1CCC2O3)OC1C2=CC3=O
	199	215	C(CNC1)c2c1[nH]c1c2cccc1
	200	216	C1NC23NCCCC1C2CCCC3
	201	217	C(C1)COC1[n+]1ccccc1
	202	218	N=C(N1)N=CNC1=O
	203	221	O=C1OC2CC=CCC1C2
	204	222	O=C1C(C(CC2)OC2C2)C2OC1
	205	223	c1cc2ccc(cccc3)c3c2cc1
	206	224	C1OC(C=CCC2)C2=C1
	207	225	C(CC1)CC2N1C1NCCCC1CC2
	208	226	C1OC(CCOC2Oc3ccccc3)C2=C1
	209	227	C(C1NC2Cc3c1cncc3)c1c2[nH]cc1
	210	229	O=C1c(cccc2)c2Nc2c1cco2
	211	230	C(c(cccc1)c1N=C1)n2c1ccc2
	212	231	c(cc1)cn1-n(cc1)c2c1cccc2
	213	232	C(CC1)CCC11COCCC1
	214	233	C1OCc2c1cccc2
	215	234	C(C1)CN2C1C=CC2
	216	235	O=C1OCC/C=C\N=C1
	217	236	c(cc1)ccc1N=C1N=CNC=C1
	218	237	C=C(CCCC1)C1=O
	219	240	O=C1N(C=Cc2c3[nH]cc2)C3=NC=C1
	220	241	C1C(CC=CC2OCC3)C23NC1
	221	242	C(CC1)CC2C1C=CCC2
	222	244	O=C1OC2OCC1C1C2C=CC1
	223	245	C(C1)C2C=NC1CC2
	224	246	C1=COC=C2c(cccc3)c3OC12
	225	247	O=C1N2C=CCC2N=CC1
	226	248	C1CN(CNCC2)C2NC1
	227	249	O=C(CC1)NC11COCC1
	228	250	O=C1OC(C=CC2OC2)=CC=C1
	229	251	O=C1C(CCCC2)C2(CCC2)N2CC1
	230	252	O=C1NC=CC2=C1CCCO2
	231	253	O=C(CC1)Cc2c1cccc2
	232	254	c1c[nH]cc1-c1c[nH]cn1
	233	255	C(C1)C2(CCC=C3)C13OCCOC2
	234	256	C=C(CC1)CC1(C1)CC2C1CCCC2
	235	257	O=C1NC=CN=C1Cc1c[nH]c2c1cccc2
	236	258	C=C1C=CCCC1
	237	259	C(CC1)CC2C1CCCC2
	238	260	C1OC2OCCCC2O1
	239	261	O=C1N=CCNC1
	240	262	C(C1)C2CCCC1C2
	241	264	O=C(CC1C2)OC1=CC(CO1)C2=CC1=O
	242	265	O=C(CC1)OC11OC(CCC2)C2CC1
	243	266	C=C1CC2(CC2)CCC1
	244	267	O=C(C=C1)n2c3c1nccc3c1c2cccc1
	245	268	O=C(C(C1)C2C=C3)OC1CC2C31OC1
	246	269	C1C=CC=CC1c1ccccc1
	247	270	O=C(C1)OC2C1=CCCC2
	248	271	O=C(C(CCC1)N1C1=O)NC11OC1
	249	272	C(C1)CC2N=CCC1C2
	250	273	c(cc1)cn1-c1ccccc1
	251	275	O=C1N=CCOC1
	252	277	C1C2NCCCC2OC1
	253	278	O=C1NC=CN1
	254	279	C(c1ccccc1)c1nccn2c1ncc2
	255	280	C(C1)COC2C1OC=CC2
	256	282	O=C(C1CC=CCC1)c1ccc[nH]1
	257	285	C(C1)C2c3[n+]1cccc3CCC2
	258	286	C(C1)CN2C1C=CCC2
	259	287	O=C1OC=Cc2c1n(CCC=C1)c1c2
	260	288	c1cscc1
	261	289	C1C2C=CCCC2NC1
	262	290	C(C1)C=C2N1CN=CC2
	263	291	C=C(C1C(CC2)OCC1)C21OC1
	264	292	C(C1)C[n+]2c1cccc2
	265	293	c1nc(c2ccccc2cc2)c2o1
	266	294	C1C=CC=C1
	267	295	O=C1OC(CC2)(CC3=C2C(C2)C2C3)C=C1
	268	296	O=C(CC1)COC(C2)C1OC1C2OCCC1
	269	298	O=C(C1)CC(CCC2)(C3)C2C1COC3=O
	270	299	C(CC1CC=N2)C3N1C2=NCC3
	271	300	c1ccc2[o+]cccc2c1
	272	301	C1C2OC(c3ccccc3)OC2COC1
	273	302	C(C=Cc1c2)c1cc1c2[nH]cc1
	274	303	O=C(C=CN1)N2C1=C1N=C(C=CC=C3)C3=C1CC2
	275	304	C1C=CCNC1
	276	305	C(C=C1)c2c3c1nccc3ccn2
	277	306	C(C1)C=CCn2c1ccc2
	278	307	C1C2C=CCCC12
	279	308	C1C2(COC3)C3=C(CCC3)C3CC12
	280	309	C(C1C2CC=CC1)C1C2OC2C1CCCC2
	281	310	C(CC1)CC(CC2)C1c1c2[nH]cc1
	282	312	O=C(CCC1CC2)CC1C1C2=CCCC1
	283	313	C(CC1C=CCN2)C(C3)C12Nc1c3cccc1
	284	314	O=C1NC=CC1(CC1)C2OCCC1C2
	285	315	C(C1)C2NC1CCC2
	286	316	C1C(CCCC2)C2=NC1
	287	318	N=C(Nc1c2cc[nH]1)NC2=O
	288	319	C1N=COCN1
	289	320	O=C1NC=CC=C1
	290	321	C(C1)C(c2ccccc2)Oc2c1cccc2
	291	322	C=C1N=CC=C1
	292	323	O=C(C1CC=CCC1)N1CCCCC1
	293	324	C=C(CC1)CN(CCC23)C1C3Nc1c2cccc1
	294	325	C1c(ccc(-c2ccccc2)c2)c2OC1
	295	327	C(CC1)CC2C1C(CCCC1)C1CC2
	296	328	c1ccncc1
	297	330	C(C1)CC2c3cccn3CC1C2
	298	331	O=C(CNC1)c2c1[nH]cc2
	299	332	C1N(CCNC2)C2OC1
	300	333	O=C1NC2(C3OCCOC3OCC2)SC1
	301	335	C1C=CN2C=CCOC12
	302	336	C1CC(C(C=C2)c3cocc3)C22OC2C1
	303	337	C1OC11C(C2)CCCC2C1
	304	338	C1CCCCC1
	305	339	N=C(NC1=O)NC2=C1NC=C[N+]2=O
	306	341	O=C1OCCC1
	307	342	C(C1NC=CC=C1)C1NC=CC=C1
	308	343	C1OC1C1OC1
	309	344	C(C=NC1)c2c1cccc2
	310	345	C(CC1/C=C\CCC2)C3N1C2OC3
	311	346	C1CC2OC3OC(CCCC4)C4C23CC1
	312	347	c(cc1)cc2c1OC=CO2
	313	348	C1OCOC2C1OCOC2
	314	349	C1C2N3C=CCC3CC2N2C=CCC12
	315	350	C1OC2OC1OCOC2
	316	351	O=C1CCC2=CCCC2CC1
	317	352	O=C(CCC1)c2c1ccc1c2COC1
	318	353	N=C1N=Cc(cc[nH]2)c2N1
	319	355	N=C1c(cccc2)c2N=C1
	320	356	C(CN=C1)C11C=CC2OC1CO2
	321	357	C1OC(CC(CC2OC2C2)C2C2)C2OC1
	322	358	O=C1NCNC1
	323	359	C1C=CC2NC1CN1C2CC=CC1
	324	360	C=C(C=CC=C1)C1=C
	325	361	C=C1CC(CCCC2)C2CC1
	326	362	C1NC(CC2NCCC3C2)C3C11CCCCC1
	327	363	C(C1)COC11OCC=CC1
	328	364	c1cnc2c1cc(cncc1)c1c2
	329	365	C1c(cncc2)c2C=NC1
	330	366	C=C(CCC1)C2C1C=CCCC2
	331	367	O=C(CN12)NCC2=NC=CC1=O
	332	368	C1c(cccc2)c2N2C1OCOC2
	333	369	C(CNC1C=C2)C1N2c1ccccc1
	334	370	C(CC1CC2)CNC1c1c2[nH]cc1
	335	371	C(C1)CC2/C=N\C/C=C\N3C=CC1C23
	336	372	C=C1C=CCC=C1
	337	374	C(C1)CN2C1C(C1)C=CCCC1C2
	338	375	C1Oc(cccc2)c2C=C1
	339	376	C1OC23OCCOC2OCCC3O1
	340	377	C1Oc(cc(cc2)-c3ccco3)c2O1
	341	378	N=C1CCNCC1
	342	379	C=C(C=C(c1c[nH]cc1)N1)C1=Cc1ccc[nH]1
	343	381	N=C(N1)N=C2C1=C1N=CNC1=CC=C2
	344	382	O=C(c1cc(cccc2)c2[nH]1)N1CC(C2)C2C1
	345	383	C=C(CC1)CC1(C1)CC2(CCC3)C1NCC3C2
	346	384	C1C=CN(CC2CCCC3)C11OC23NCC1
	347	386	O=C(c1c2N3CCOCn2cn1)NC3=O
	348	387	C(C1c2c(C3)cccc2)OC2N1C3CNC2
	349	388	C(c1cnc[nH]1)c1ncccc1
	350	389	C(C1CCC2)C=NC1C21C(CCCC2)C2NC1
	351	390	C=C(COC1)C(CCN2)=C1C2=O
	352	391	O=C(c1ccccc1)n1cccc1
	353	393	O=C1C2C=CC=CC2CCC1
	354	394	N=C1C=CC=CCC1
	355	395	C(C1)C=COc2c1cccc2
	356	396	O=C(C1)CC2NC1C1OC12
	357	397	O=C(C1(N2)OC=CC=C1)N=CC2=O
	358	399	C(C1)CC2C1CNC2
	359	400	O=[N+]1C=CNC=C1
	360	401	C=C(CC1)CNC11N=CCC1
	361	403	C(COC1)C1(CC1)CC2C1=NCCC2
	362	404	O=C1OCC2=C1CCCO2
	363	405	O=C(C1SCCCN1C1=O)N2C1SCCC2
	364	406	C1N=CC=C1
	365	407	C(CC1)CC(C2)C1Cc1c2cco1
	366	408	C(CNC1)C1(CC=N1)C11OCN=CC1
	367	409	C1CC1
	368	410	C1OC2OCCC1O2
	369	411	C1CC2OC=CC2C1
	370	412	C(CC1C2)CN1C1C2CCCC1
	371	413	O=C(CC1)C2CC3=NCC=CC3C1C2
	372	414	O=C(CCCC1)C1C1CCCC1
	373	415	C1C2NCCNC2CNC1
	374	416	O=S(CS(C1)(=O)=O)(CS1(=O)=O)=O
	375	417	O=C1N(CCCC2)C2=CC=C1Cc1ccccc1
	376	418	O=C1OC2=CC3=NC=CNC3=CC2=C1
	377	419	C(CN=C1)C2C1C=NCC2
	378	420	O=C(CCC1CC2)C1C2(CC1)OC1=O
	379	421	N=C1NC(CNCC2)=C2N1
	380	422	C(C1)CC2C1CCCC2
	381	423	C(C1)CC2C1CC(CCC1)N1C2
	382	424	C1C2C=CNC2NC1
	383	425	O=C1NC(CCC2)C3N=CCC23C1
	384	426	C1C=NC2C1C(CCCC1)C1CC2
	385	427	C(C1)CC=CC1c1ccccc1
	386	428	O=C1C(CC2OCCCC2)=CNC=C1
	387	429	O=C(CC1)c2c1cccc2
	388	431	c1conc1
	389	432	C(C1)C11CC(CCC2)C2CC1
	390	433	O=C1C=C2OC=CC(C=CO3)=C2C3=C1
	391	434	C1OC(CCCC2)(CCCC3)C23O1
	392	435	C(C1)CC23NCCCC3C1CC1=NCCCC12
	393	436	C(C1)C2NC=CN1C2
	394	437	O=C1c(c(C2NC=NCC2)c[nH]2)c2NC=C1
	395	439	O=C1OCCC=C1
	396	441	C(CC1C2)CC11C=CCC2C1
	397	443	O=C1OC23C4C1=COCC4CC2C=CCC3
	398	444	C1OC=CC2OC=CC12
	399	445	O=C(C=CO1)n2c1ccc2
	400	446	O=C(CC1(CCC2)C2C2)OC1OC2=O
	401	447	C(C1)C2=CCCCC22N1CCCC=C2
	402	448	O=C1c2cocc2CCC1
	403	450	O=C(CCC1)C2C1CCC1OC12
	404	451	N=C(NC1=O)N=C1N=C1NC=CN1
	405	452	O=C(CC(C1)=O)CC1=O
	406	453	C1OCOC11OC=CCC1
	407	455	c1c[nH]c2c1cccc2
	408	456	c1c[nH]cc1-c1nccs1
	409	457	C1C2OC2OC1
	410	458	O=C(COC1=O)C11OC1
	411	459	O=C1OC(c2coc(C=CO3)c2C3=O)=CC=C1
	412	460	O=C1OCc2c3c1cccc3ccc2
	413	463	C=C1CCCCCC1
	414	464	C1C=CC2OC12
	415	465	c1cnncc1
	416	467	O=C1OC(CC=CC2)C2C=C1
	417	468	C(C1OCOC1)Oc1cccc2c1cco2
	418	469	C(CC1)CC(C2)N1Cc1c2c2ccccc2cc1
	419	470	C1COc2c(CCCO3)c3ccc2C1
	420	471	C(C1)C2SNCc3c2c1c(CCCC1)c1c3
	421	472	C(c1ccccc1)Oc1ncnc2c1nc[nH]2
	422	473	O=C1OCC2(C=CCC2)c2c1cccc2
	423	474	C1C=CN2C=CCCC12
	424	475	O=C(C1)COc2c1ccc(OC1)c2CC1=O
	425	476	O=C1OCC(CCCC2)C22OC12
	426	477	c1nc(c2ncccc2cc2)c2s1
	427	478	O=C1c(cccc2)c2NC11C=NCC1
	428	479	O=C1N(CCC2)C2Cn2c1ccc2
	429	480	C1C=C2C=CC3C2C1C(CNC1)C1CC3
	430	481	C1OC2OC1Cc1c2cccc1
	431	482	O=C(C1)OCC2=C1C1(CCCCC1)NCC2
	432	483	C(CC1CC2)CC1C1C2CC(CCCC2)N2C1
	433	484	C1C2OC(CC3NCC=CC3C3)C3C2NC1
	434	485	C(CC1)Cn2[n+]1cc1c2cccc1
	435	486	C=C(CCC1)C(C2)C1Cc1c2cco1
	436	487	C(C(CCCC1)C1C1C2)C1OC21NCCCC1
	437	488	C=C(CCCOC1C2)CC1OC2=O
	438	490	C(CC1)CC(C2)C1C[n+]1c2cccc1
	439	491	C(CC1NC2)C2C11C=NCCC1
	440	493	C1COCNC1
	441	494	C(CNC1)C1C12c(cccc3)c3NC1NCC2
	442	495	C1C2(CNCCC2)SCC11CNCCC1
	443	496	O=C(CC(C1)CCC2C3(COCC3)CO3)C12C3=O
	444	497	O=C1NCC2c(cccc3)c3C=NC12
	445	498	C1NC=Cc2c1cccc2
	446	499	C(C1)CC=CC11NCCCc2c1cco2
	447	501	C(CC1)CC(CC2)C11OC3C1C2C=CC3
	448	502	O=C1Nc(cccc2)c2OC1
	449	504	O=C(CON1)NCNC1=O
	450	505	O=C(CC1)C2CC1NCC2
	451	506	C=C(CCC1)c2c1ccn2
	452	507	C(CC1)CC2C1C1OCC2CC1
	453	508	C(CC1)CCC11c2nccn2CCC1
	454	509	C(CC1)CC2N1CC1CNCC2C1
	455	510	C1C2C=CCC1C=CC2
	456	511	C(C1)COC1C1OCCO1
	457	512	C1COC2OC=CCOC2C1
	458	513	O=C1NC=CN=C1
	459	514	C(C1)C2(CN=CC2)C(CCC2)N1C2C=CC1C=NCCC1
	460	516	O=C1N(CC=C2)C2=CC=C1
	461	517	O=C1OC2C(CCCC3)C13C=CC2
	462	519	C1C=CC=CC11C=CCOC1
	463	520	C(C1)C2C3N1CCCC3C=CC2
	464	522	C1OCC2(CO3)OC3OCC12
	465	523	C=C1N=CCC=CC1
	466	524	O=C(C1)OC23NCC=CC12CCCC3
	467	526	O=C1NCCNc2c1cccc2
	468	527	c1coc(Oc2ccccc2)n1
	469	528	O=C(CC1)OC2C1OCC2
	470	531	O=C(C1C(C2)COC1)C2(CCCO1)C1=O
	471	532	C1C=CC2=NCCC=CC12
	472	533	C1OC2C1OCC1OC12
	473	534	O=C1Nc2c[nH]cc2CC1
	474	535	C(COC1)C11C(COC2)C2CCC1
	475	537	C1C=NCC1C1C=CNC1
	476	538	C1CC2(OC3)OCCCC3C2C1
	477	539	C(C1OCOC1)C1OCOCC1
	478	540	N=C(C(C1)CNC1C1)C2=C1C=CC2
	479	542	C(CC1)CC2[N+]1=CC=C2
	480	543	C(C1)C(C2)CCC3C12CCC1C3CCCC1
	481	544	O=C(CCC1C2)CC1OC2c1ccccc1
	482	546	C1C=CC2NC1CNC2
	483	547	c1cscn1
	484	548	O=C1OC2=CC=COC2=C1
	485	549	C(C1)C(C2)CC=NC22N1CC=CC2
	486	550	c1csc(-c2cscn2)n1
	487	551	C(C(CNC1)C=C2)C11C2NCNC1
	488	552	C1CC2OCCCN2CC1
	489	554	C(C1)C2OC1(CCCC1)C1=C2
	490	555	C1OCC=C2C=CCOC12
	491	556	C1COCC1
	492	557	N=C(C=CN1)NC1=N
	493	558	C1SC=NC1c1nccs1
	494	559	O=C1c(cccc2)c2NC=C1
	495	560	C1CC(C2=NCCCC2)NCC1
	496	562	C(C1)CNC2C1N=CCC2
	497	564	C1CSCC=NC1
	498	565	C=C1COC(CC(CC2)=O)C2C1
	499	568	c1coc2ccc[o+]c12
	500	569	C1CC=CC1
	501	571	C1C2(CCN=C3)C3C=NC1SC2
	502	572	C1CNC=CC1
	503	573	O=C(C1)C2=CCCC1C=C2
	504	574	O=C(C1)OC(CCCC2COC3C4)C1C23OC4=O
	505	575	O=C(CCCCc1c2)n1c1c2cccc1
	506	576	O=C(CC1)N(CC2)C1c1c2cc[nH]1
	507	577	C1C2c3cccn3CCCC2OC1
	508	578	C1NC1
	509	579	C1NC(CCC=C2)C22C=CCOC12
	510	580	C1N=CCN=C1
	511	581	C1c2cc3ccccc3cc2OC1
	512	582	C=C1C(Cc2c(C3)ccnc2)C3NC1
	513	583	c1c[nH]c2c1ccs2
	514	584	O=C1OCCC2C1C=CC=CC2
	515	586	O=C(C1)N2C1C=C1NC=NC1=CC2
	516	587	C(C1)CN=C2C1=CC1CNCC2C1
	517	588	N=C(NC=C1)N=C1c1nccc2c1[nH]cc2
	518	589	C(CN1C2CCCC1)C21c(cccc2)c2NC1
	519	590	C1NC(CC2)(CC3C22NC=CC23)C=C1
	520	591	C1C2C=CNC2ONC1
	521	593	C(C1)CN2C1CCCC2
	522	594	C1CCCCCC1
	523	595	C(CSC1)c2c1cccc2
	524	596	C(C12SC=NC2)Nc2c1cccc2
	525	597	C1Nc(cccc2)c2-c2c1cncc2
	526	598	C1C(CCC2=CCCCC2C2)C2OC1
	527	599	C1OC2C3OCOC3CCC2O1
	528	600	C1C2(CCCCC3)OC23C2OC12
	529	601	C=C(C(N1)=C(C=C2)NC1=N)C(N1)=C2NC1=N
	530	603	O=C(C1)c2c1cccc2
	531	604	C1C(CO2)C3C2OC=CC3C1
	532	605	c(cc1)ccc1-c1[o+]cccc1
	533	606	C1OCNc2c1ccc1ccccc12
	534	607	C1C2C3/N=C\CC/N=C\C3CCC2NC1
	535	608	c1c[nH]c2c1ccnc2
	536	610	C(COC1)C(C2)C1COC21NCCC=C1
	537	611	O=C1OCC=C1
	538	612	O=C(CC1)CC11c(cccc2)c2OC1
	539	613	O=C(C1)OCC2C1(C=CC1)C1=CC2
	540	614	O=C(C1NC2Cc3c1cccc3)c1c2cccc1
	541	615	C1C=Cc2cc3ccccc3c[n+]2C1
	542	616	O=C1Oc(cccc2)c2-c2c1cc1OC=COc1c2
	543	617	O=C(CC1)C(CC2)C1C1C2NCCC1
	544	618	C1CC2(CC3=NCCCC3CC2)NCC1
	545	619	O=C(CC1)CC(CC2OC3)C13c1c2cccc1
	546	620	c1csc(-c2nccs2)n1
	547	622	C=C(C(CCC=C1C2C3OC3C1)C2O1)C1=O
	548	623	C=C(C(CC(CC1)O2)C1(CO1)C2=O)C1=O
	549	624	C(COC1)C1(C1NCC2)C=Cn3c1c2cc3
	550	625	O=C(c1ccccc1)OC(CC1)CCC1=O
	551	626	O=C1C=[O+]C(CC2OCC=C2C2)C2C1
	552	627	C(CNC1)c2c1cccc2
	553	629	C(CC1)CC2C11OC=COC1C=CC2
	554	630	C1C(CCC(CCC2)C3)C23NC1
	555	633	C1C2(CC=CC3)C3OC1C=CC2
	556	634	O=C1N(CCC2)C2=NC=C1
	557	635	C1C2=CCCCC2C2C1C(CCCC1)C1CC2
	558	636	O=C1C2OCOC2OC1C1OC2(CCCCC2)OC1
	559	637	O=C(CCC1)CC1(CC1)OC11COCC1
	560	638	C1c2ccc3ncccc3c2NC1
	561	639	C1OCC2C1COC2
	562	640	C(C(CCCCC1)C1O1)C11OCCCC1
	563	641	O=C1CC(CCCC2)C2CC1
	564	642	C(CNC1)C11CCCCC1
	565	644	c1ccc(cccc2)c2c1
	566	646	C1N(CC=NC2)C2C2C1=NCC=NC2
	567	647	C=C1C(C2)CC=C3C=CCC23C1
	568	648	C(CC1)CC(CC2)C1c1c2cccc1
	569	649	O=C(C1CNCC1)ONC1COCC1
	570	651	C(C1)CC2C1CCNC2
	571	652	C1C(CC=CC23OC22COC3)C2=CC1
	572	654	C(C1)C2C1C(CCC1)C1C2
	573	655	C(CC=C1)Cn2c1ccc2
	574	656	O=C(CC1)N2C1N=CCC2
	575	657	C1OC(CC(COCC2)C2C2)C2O1
	576	658	O=C(CC1)NCCC11N=CN=CC1
	577	660	O=C1OCC(CC2)C11C2CCCC1
	578	661	C1=CSC=CS1
	579	662	C1COC2=NCCC=C2C1
	580	663	C=C(C(CN1)c2c[nH]cn2)C1=O
	581	666	C(CC1)CC2C1CC=CCC2
	582	667	C(C1)C(C2)OC1c1c2cco1
	583	669	C1CC(C=CC#Cc2cccs2)OCC1
	584	670	O=C(C(CC1CC2=NC=CC2=C2)N3)NC12C3=O
	585	671	C1OC1C=CC=CC1OCC2OC12
	586	672	O=C1CC2C=CCCC2C1
	587	675	C1SCNc2cocc12
	588	676	O=C1NCCN1
	589	678	C1OC2C1CCCC2
	590	679	O=C1OCC2C1C=CCC2
	591	680	N=C1N=C(CCC2CCC3)C2=C3N1
	592	681	C(C1)Cc2c1cccc2
	593	682	O=C(C=C1)n2c3c1nccc3cc2
	594	683	c(cc1)cn1-c1cocc1
	595	684	C(C1)COC2=C1C(CCCC1)OC1C=C2
	596	685	O=C(CC1)OC1C(CC1)N2C11OC2CCCC1
	597	686	C(CC1C2)C[N+]1=Cc1c2cccc1
	598	687	O=C(c1cnccc1)OCCN1C=CN=CC1
	599	688	C1CC2C3(CCCC4C3)OC4C2C1
	600	689	C1CC2C=CCC(CCNC3)C3C2C1
	601	690	C(CC12)C3OC3CC2=Nc2c1cccc2
	602	691	C1OC=COC1
	603	692	O=C(C=C1)Oc2c1cc(CCO1)c1c2
	604	693	O=C1N(CCCC2)C2OCC1
	605	695	O1C2OC3OC3C12
	606	696	O=C1OC=CC(OCC=C2COCC2)=C1
	607	697	O=C(c(cc[nH]1)c1N1)NC1=O
	608	698	O=C1N(C2(CC3)N3C=CC2C2)C2=CN=C1
	609	699	O=C1NCNC=C1
	610	700	C1C2CNCC1CNC2
	611	701	C(C1)c2c3[n+]1cccc3ccc2
	612	702	C(C1CCC2)C11C2C(CCC2)C2CC1
	613	703	C1c(ccc2ccccc22)c2OC=C1
	614	704	O=C(CCC1)C11OCOC1
	615	705	C1OCCSC1
	616	706	O=C(CCOC1C=C2)C1C21OC1
	617	707	O=C(C1)OC2C1CCC(COC1)C1C2
	618	708	C(CC1)CC2C1CC1N=CCCC1C2
	619	709	O=C1OC=CN1
	620	711	O=C1NC=CN=C1Cc1c[nH]cn1
	621	712	O=C1NC=Cc2c[nH]cc12
	622	713	O=C1OCN2N1C=CN=C2
	623	714	C(CC1)Cc2c1[nH]cc2
	624	715	C(CC1)CC2N1OCCC2
	625	716	O=C1NC2NCCCC2CC1
	626	717	C(COC1C2)N1C1C=CCN3C1C2NCC3
	627	718	C1NCCNC1
	628	720	O=C1OC=Cc2c1cccc2
	629	721	C1/C=C\CC/N=C\C1
	630	722	O=C(CC1CC2CC1)CC2=O
	631	724	C1C=CC2Oc(cccc3)c3OC12
	632	725	C1C2(CCCC3)C13CCCC2
	633	726	C(CNC1CCC2)C11C2=NC=C1
	634	727	C1OCOC11OC=COC1
	635	728	C1COC1
	636	729	c(cc1)ccc1Oc1ccc[o+]c1
	637	730	C(C1CCNC2)Oc3c1c2ccc3
	638	731	O=C1OCc2c1cc(CC=CC1OC11)c1c2
	639	733	C(c1c[nH]cn1)n1cccc1
	640	734	C=C1COCCCCC1
	641	735	C(CN1)C2(C3CN=CC3)C1N=CC2
	642	736	C(CC(C1)C2)CC1C1=C2NCCC1
	643	737	O=C(CCCC12)N1C=CC21C=NCC1
	644	738	C=C1CC2C3N=CCCC3CC2C1
	645	739	O=C1Nc(cccc2)c2NC1
	646	740	C1c2cc3ccccc3nc2OC1
	647	741	O=C(C1)OC(C2)C11OC2OCC1
	648	742	C(C12)C=CC=C2C=Cc2c1cccc2
	649	743	C(CN1)c2cccc3c2C1=NCC=C3
	650	744	C=C1C(C2)C3C=C(CCCCC4)C4C3C2C1
	651	745	C(CO1)OCC2C1=C(C=CC=C1)C1=C2
	652	746	C1C2(CCC3)C13CCC1C2CCCC1
	653	747	C(C1)Cc2c1ccc1c2CNCC1
	654	748	C(CC1)CC2C1NCOC2
	655	749	C(CN1CCCCC1)c1c[nH]cc1
	656	750	C1OC23OC1CCC2OCCC3
	657	751	O=C1OCC2C1C=C1OC1C2
	658	752	C(CN=C1)c2c1[nH]cc2
	659	755	O=C1C2OC2COC1
	660	757	C(CC12)CC2C=CC2C1C1C=COCC1C2
	661	758	C(C1)Cc2c1cc1c3c2ccn3cc1
	662	759	C(C1)C2c(cccc3)c3NC2C2C1C=COC2
	663	760	N=C(CCCC1)C1=N
	664	761	O=C1OCOC=CC1
	665	763	C1SC1
	666	764	C(CN1C=CC=CC1)c1nccc2c1[nH]cc2
	667	765	C1C(CCCC2)=C2C(CC2)C1C1C2CCNC1
	668	766	C(C=CC1)c2c1cccc2
	669	767	C=C(CNCC1)C1C1C=NC(CCCC2)C2C1
	670	768	O=C1OC2(CCCC2)C2C1CCCC2
	671	769	O=C1CC2OCCC2CC1
	672	770	O=C(C=C1)OC2OC1OC=C2
	673	771	O=C1NC2NCCC2N1
	674	772	O=C(C1)OC(CCC23OC3)C1=CC21OC1
	675	773	O=P1OC=C(COC2)C2CO1
	676	774	c1cc2nnnn2nc1
	677	775	C(C1)C(C2)NC1C2c1cccnc1
	678	776	C=C(CC(C12)O3)C2=CCCN1C3=O
	679	777	C(C1)C1C1=CCCO1
	680	778	O=C(C1)N(CCC=C2)C22C1=CC=CC2
	681	780	O=C(C1)[N+]2=CCCC3(CC4)C2C1C4CC3
	682	781	C(C1)C1(CC1)CC(C2)C1C1C2OCCC1
	683	782	N=C1NC(CCNCc2nocc2)=CN1
	684	783	O=C(C1)OC2(C3)C1=CCC3N1C2CCCC1
	685	784	C1CC2(C3)C4OCOC4C3CCC2C1
	686	785	N=C1NC=NC(N2)=C1NC2=O
	687	786	C(C=C1)OC1(C1OC1C1)c2c1cccc2
	688	787	C=C(CCC1C2)CCC1OC2=O
	689	788	C1OCC2=CCCC3C12CCCC3
	690	789	C=C(C=C1)OC11OCCC1
	691	790	C(CC1)CC2C1C(CCCC1)C1=CC2
	692	791	C=C1c2cccn2CCC1(C1)C2NC1CCC2
	693	792	C=C(C(NC12N=CCC2CC2=O)=O)N1C2=O
	694	793	C(CC1)CC2N=CC3CC12CCC3
	695	794	C=C(CC1)CC1(CC1)CC(C2)C1CCC2=O
	696	795	C=C1C2OC=CC2OC1
	697	796	C1CN=CCNC1
	698	797	c1cocn1
	699	798	C1NC2OCC1c1c2cccc1
	700	799	C1C=CC2C1COC2
	701	801	O=C(CC1)C[N+]2=C1CC=CC2
	702	802	C(C1)C2C=CNC2C2C1C=CCOC2
	703	803	O=C(C1=Nc(cccc2)c2NC1=N1)NC1=O
	704	804	C1C=CCOC1
	705	805	O=C1C(C2)=CCC2CC1
	706	806	O=C(C1CC2)OCC1C1C2CCCOC1
	707	807	c(cc1)cn1-c1cccc2c1c(ccnc1)c1[nH]2
	708	809	O=C1N(Cc2cc3ccccc3nc22)C2=NC=C1
	709	810	c1c[nH]c-2c1C=Cc1c[nH]c3c1c2ccc3
	710	812	O=C1OCCC2C1COCC1C2CCCC1
	711	813	C(C1)C2N=CNC1OC2
	712	814	O=C1C2OC2CC1
	713	815	C=C(CC1(C=CC2C1COCC2)O1)C1=O
	714	816	O=C(CCCC1)C1(CC1)COC1=O
	715	817	C1C2C(C3NCCc4c3[nH]cc4)C=CCC2CNC1
	716	818	N=C1N=CNC=C1
	717	819	N=C1NC=Nc2c1ccn2C1OCCC1
	718	820	O=C(C1)OC2OC3OC12CCCC3
	719	821	O=C1Oc(cccc2)c2C2=C1C=CCO2
	720	822	O=C(CC(CC(N1)=O)CC1=O)c1ccccc1
	721	823	C1C2(N(CCC3)CC3CC2)N=CC1
	722	825	C(CC1CCC2)CC3C1N2C=NC3
	723	826	O=C1OCc2cccc(-c(cc3)cc4c3OCO4)c12
	724	827	C1Oc(c2coc(-c3ncccc3)c2cc2)c2O1
	725	828	C(CC1)CC2N3CCCCC12C=CC3
	726	830	O=C(C(CC=CC1)(C1c1c[nH]cc1)N1)NC1=O
	727	832	O=C1OC2C3NCC(CC4)C3C4C1C2
	728	833	O=C(C(C1OCCC1)=CN1)NC1=O
	729	834	O=C(c1ccc[nH]1)OCC1NC=NCC1
	730	835	O=C1NC(CCCC2)C2CC1
	731	836	c(cc1)cc2c1[nH]c1c2cc[n+]2ccccc12
	732	838	c1c(-c2ccccc2)scn1
	733	839	C1OC11COCCC1
	734	840	O=C(CC(CCO1)C1=O)c1cccs1
	735	841	O=C(CC1)NC(C2)C1C1CC2NCC1
	736	842	C1c2nc(CNCC3)c3nc2CNC1
	737	843	O=C(CC(CCC1)C2C1=O)C21OCCC1
	738	844	O=C1N=C(CCC=C2)C2=C1
	739	845	O=C(C=C1c2c[nH]cc2)NC1=O
	740	846	O=C1NCCC2OC12
	741	847	c1ccc(cncc2)c2c1
	742	848	O=C(CC1)CCC1(CC1)c2c1cccc2
	743	849	C(C1CC2)N=CC1C1=CC=C3C1=C2OCC3
	744	850	C(c1ccccc1)NC1C(CC2)=C2C=CCC1
	745	851	C(CC1)CC(C2)(C3)N1CCC2C1C3=NCCC1
	746	852	O=C(c1c(C2)ccnc1)N1C2C=CCC1
	747	854	O=C(C1OC1)OC1C=CCC2C1CCCC2
	748	855	C(C1OCCCC1)c1ncco1
	749	856	O=C1OCC2OCOC12
	750	859	C1C=CC2C=COCC12
	751	860	C(C1)C2CNC1CC2
	752	861	C(C1)CC2OC=CC1C2
	753	862	C1C=CN2C3OCC=CCC3(CNC3)C3C12
	754	863	C1C/C=C\COCC1
	755	864	C(C1)CC=C2C1C=CCC2
	756	866	O=C(N1)NOC1=O
	757	867	C(C1OCOC11)OC1n1cncc1
	758	868	O=C1OCC2C=CN(CC3NC33)C23N1
	759	869	C1C=CC2=CCOCC12
	760	870	C(C1)C(CNC2)C2(CC2)C1C1C2CC=CC1
	761	871	C(CC=CC1NC2)C1c1c2cccc1
	762	872	O=C1NC(COCC2)C2N1
	763	873	C(C1c2ccccc2)Oc2c1cccc2
	764	874	C1CC2c(cccc3)c3NC2CC1
	765	875	O=C1OC(C2)(CNC2C2NCCC22)C2=C1
	766	876	O=C(CC1)c2ccc3n2C1CC(CNCC1)C1=C3
	767	877	c(cc1)cc2c1oc1c2cccc1
	768	878	O=C(CC(C1=CCC2)c3c2cco3)C1=O
	769	879	C(CC1CCC2)C3C1C2OC3
	770	880	O=C1C2=CC3=CCCC(OCO4)=C3C4=C2OCC1
	771	881	C1C2(c3ccccc3)OC2OCCOC1
	772	882	O=C1OC(CCCC2CCC3)C2C3C1
	773	884	C(CC1)CC2C1NCCC2
	774	885	O=C(CC1)C(CC2)C1C1(CCC3)C2NCC3C1
	775	890	C1C=CC23OCOC13COC=C2
	776	891	C(CCC12OC22)CC1OC1C2OCOC1
	777	892	C=C(C(NC1)=O)NC1=O
	778	893	C(C1)C=Cc2c1cccc2
	779	894	C1C=CCC2C1CC=CC2
	780	895	C1C(CC=C2)C2=CC1
	781	898	C(C1)CC2C1CC1CC2CC1
	782	899	C=C1C[N+]2=CCCCC2CC1
	783	900	C1Cn2nccc2C1
	784	901	O=C1NN=CN1
	785	903	C=C1CC(C=CC2)C2=CCC1
	786	905	O=C1OCCC11OC=CCC1
	787	906	N=C(c1c(N2)nc[nH]1)NC2=O
	788	907	O=C1NC=[N+](C=CC=C2)C2=C1
	789	908	O=C1N(C=CC(N2C3CCC2)=O)C3=NC=C1
	790	909	c1c[nH]c(-c2ncccc2)c1
	791	910	O=C(C1)OC2OCC3C=CC1C23
	792	911	C1C2OCCC2OC1
	793	912	C(CN1)C2C1N=CC2
	794	913	O=C1N(CCC2)C2C(CCN2)C2N1
	795	914	O=C1NC(NC(NC2=O)=O)=C2N=C1
	796	915	O=[N+]1c(cccc2)c2Nc2c1cccc2
	797	916	C1C2OCCCCC2OC2C1OCCCC2
	798	917	C=C(CC1)C2(CC3CCC4)N1CC34NC2=O
	799	918	C(COC1)C11CC=NCC1
	800	919	C1c(cccc2)c2OC1
	801	921	C(CC1)CC2C1=CCCC2
	802	922	C1OCC2=CCC(CCCC3)C3OC12
	803	923	O=C1OCC(CC2)C3=C2C=CCC13
	804	924	O=C1c(cccc2)c2C=CNC1
	805	925	C(C1)C2(CCCC3)C3CCN1C2
	806	926	C(C1)C2CC=CC1C2
	807	927	C1OCC=C1
	808	928	O=C1CC2C(CCC3)C3CC2C1
	809	929	O=C1OC2C3C1=COCC3CC2
	810	930	O=C1OC(CC2OC22C3NCC2)C3C=C1
	811	931	C(C1)C(CC=CC2)C2C2C1OCOC2
	812	932	C1CC=NC=CC1
	813	933	C1C(CC2C(C3)C=CCOC2)C3NC1
	814	934	O=C(C=C1)OC(C=C(C2=CC=CC2)O2)=C1C2=O
	815	935	C1N=CC=Cc2c1cncc2
	816	936	c1nc2cncnc2[nH]1
	817	937	c1coc(-c2cnccc2)n1
	818	938	O=C1OC(C=Cc2ccccc2)=CC=C1
	819	939	C(CSC1=C2)N=C1c1nccc3ccnc2c13
	820	941	O=C(c1c(C2=O)occ1)c1c2occ1
	821	942	O=C(CCC1C2)C1C=C(C1)C2OC1=O
	822	943	C(C1)Cc2cccc3cccc1c23
	823	944	C1C=Cc2cccn2C1
	824	945	C(C1)CN=CC1c1cc2cccc[n+]2cc1
	825	947	N=C(C=C1)C2=C3C1=NC=C3C=CN2
	826	948	C(CNC1)C11c(cccc2)c2N2C1CCCC2
	827	949	O=C1N=C2NC=NC2=CN1
	828	950	C1OC11COCOC1
	829	951	C(C1CC=CCC1)C1NCCCC1
	830	952	O=C(C1)OCC1(CCC1)CC1(CCO1)C1=O
	831	953	C1CC2=Cc3cocc3CC=C2C1
	832	954	O=C(CCC1C2)CC1C(CC1)C2C2C1CCNC2
	833	955	c1cc2nc3ccccc3nc2cc1
	834	956	C1CSCCOC1
	835	957	C1CC23OCOC2CCCC3C1
	836	958	O=C1N(CC=C2)C2=NC=C1
	837	960	C1C2C3=CCOC3CCC12
	838	962	O=C(CCC1)C2C11OC1CC1C2CCCC1
	839	963	C(C1)CC2=CCCC3CNCC12C3
	840	964	O=C(C1)N2C1SCC2
	841	965	c1nnn[nH]1
	842	966	O=C1NC(NC=NC2=O)=C2N1
	843	967	C(CC=C1)C2C1=CCC=C2
	844	968	C1C2OCCC2NC1
	845	970	C(C1)C2(CCCCC2)OC11C=CCCC1
	846	971	c(cc1)ccc1N=C1N=CC=CN1
	847	972	C1COCCNC1
	848	973	C(C1)C2CCC1CC2
	849	974	O=C1CC2=NCCC2CC1
	850	975	O=C(C1)NC2(CC3)C=CCN4C2C13C=CC4
	851	977	C=C1C2(CC3)OC3CCC2CCC1
	852	978	C(C1)C=CC2N1OCSCC2
	853	980	C1C(c2ccco2)OC2C1C=NCCC2
	854	981	O=C1N(CSC2)C2C2SCC1N2
	855	983	C1C23C=CNC2C3Cc2cccn2C1
	856	984	O=C1NC=CC=C1C1OCC=CC1
	857	985	C=C1Sc(cccc2)c2N=C1
	858	986	C1N=CSC1
	859	988	C1C(c2ccccc2)=CC=NC1
	860	990	C(C1C2CCCC1)c1c2cccc1
	861	991	C=C(CC1)CN(CN2)C1C2(C1)Nc2c1cccc2
	862	993	N=C1NC(NC(CC2)=O)=C2N1
	863	994	C1OC11COC2C=CC=CC2C1
	864	995	C(C(C1)OC2C1OCCC2)C1=CCCCO1
	865	998	O=C1ON(C2)c3c1cccc3-c1c2cccc1
	866	999	C1C=CC=CC1
	867	1000	C1Oc(c2cccc(NCC3)c2c3c2)c2O1
	868	1001	C(C12)C=CC2=Cc2c1cccc2
	869	1002	C(CC1C2C=CC=NC22)C2c2[n+]1cccc2
	870	1003	C(COC1)c2c1nc(COCC1)c1n2
	871	1004	C1OC=CC2C1C=COC2
	872	1005	C(CC1Oc2ncc3)CC4C1c2c3OC4
	873	1006	C=C(C(C1c2cccc3ccccc23)=O)OC1=O
	874	1007	C(CC1)CC2C1=CC1OC3OCCCC3OC1C2
	875	1009	C1c2cccc(-c3ccccc3)c2OCN=C1
	876	1010	C(C1NCCCC1)C(CCC1)=C2C1NCCC2
	877	1011	O=C1NC=Cc2c1ccc1c2OCOC1
	878	1012	C(C1)CNC(C2)C1Cc1c2[nH]c2c1cccc2
	879	1013	C1C2N=CCC1Cc1c2cccc1
	880	1014	O=C1OCC23C1CCC2CCC3
	881	1017	C(C1)C2C(CC3)C4N3CC=CC14C2
	882	1018	C1C2C3NC4OCC=CCC4C3CCC2NC1
	883	1019	C1C(CC2C(C3)c4cocc4OC2)C3NC1
	884	1020	O=C(CC1OC1)NCC1=NCCC1
	885	1021	O=C1N2C(CCC3)N4C3C=CCC4CC2CCC1
	886	1022	O=C(c1ccc2[nH]c(cccc3)c3c2c11)NC1=O
	887	1023	c1c[nH]c(-c2ccc[nH]2)c1
	888	1024	C1OC11C2OCCOC2OC1
	889	1026	C1CC2C(CC3)C=CC3CC2C1
	890	1027	C1C(CCC2=NCCC22)C2NC1
	891	1028	O=C(C=C1c2c3cccc2)NC(C=C2)=C1N3C2=O
	892	1029	C(CNC(C1)C2)C1C1C2NCOC1
	893	1030	c1c[nH]c2c1cco2
	894	1031	C=C1OC=C2C1=CCC1OC12
	895	1032	O=C1c([nH]cc2)c2NC=C1
	896	1033	O=C(c1ccccc1)NCCSCc1ccccc1
	897	1034	C1C2c(cccc3)c3NC2NC1
	898	1035	O=C(C1N2CC=C1)N1/C=C\C/C=C\CC1C2=O
	899	1036	O=C1OC2(CCC(C3)=O)C3C1CCC2
	900	1037	C1C(CC=C2)C2OC1
	901	1038	C(CC=N1)C11OC2(CCCCC2)N=CC1
	902	1039	C1N(C=CS2)C2=NC=C1
	903	1040	C1C=CC2Oc(ccc3c4cc[nH]3)c4N2C1
	904	1041	C=C(CC12)OC11OCC2NCCC1
	905	1042	O=S(c1ccccc1)(n1cccc1)=O
	906	1043	C1CC2N3C=CCCC3CCN2CC1
	907	1044	C(C1CC=C2)OCC1C2c1ccccc1
	908	1045	O=C(C1)OCCn2c1ccc2
	909	1046	N=C(Nc1nccnc11)NC1=O
	910	1047	c1ncn[nH]1
	911	1048	O=C(C=C1)OCC11OC1
	912	1050	O=C1C(CC2)CC2CC1
	913	1051	C=C(CC1)CCC1=O
	914	1053	C1C(C=CC2)OC2C2OC12
	915	1054	C1C[n+](cccc2)c2NC1
	916	1055	C1C2OC3(COCC3)OC2OC1
	917	1056	C=C(C=C1)NC1=Cc1ccc[nH]1
	918	1057	C=C(CC1)CC11CCCCC1
	919	1058	O=C(C1)N2C1SCCC2
	920	1061	C1C2OCC1CCC2
	921	1062	C=C1C=CN2C1C=CC2
	922	1065	O=C(CNC(C1C2)=O)N1C1N=CCC12C1CNCC1
	923	1067	O=C(CCC1)c2c1ccnc2
	924	1068	C1C=CC2C1NOC2
	925	1069	O=C1C=[O+]CCC1
	926	1071	C(C1)C2c(cccc3)c3NC22N1CCCC2
	927	1072	C1C23c(cccc4)c4NC2C=CCC3NC1
	928	1075	C(CC1)CC2C1CC=CC2
	929	1076	C1c(cccc2)c2OC11CCCCC1
	930	1077	C1Nc(cccc2)c2N=C1
	931	1078	C(C1)COc2c1cc(c(CCNC1)c1[nH]1)c1c2
	932	1079	C1CC2C=Cc3cocc3CC2C1
	933	1081	O=C(c1cnco1)c1ccccc1
	934	1082	O=C1OCCCC1
	935	1083	O=C(C=CC1)N2C1(CNC1)C1CCC2
	936	1084	C(C1)C2NCCN1C2
	937	1085	O=C1N(CCCC2)C2=C(C=CC=C2)C2=CC1
	938	1086	C1OC=CC=C1c1ccccc1
	939	1088	C1Nc2c[nH]cc2SC1
	940	1090	C(CN1C2C=CCC1)C21C=NC=C1
	941	1091	O=C(C1C2C3OC1CC3)NC2=O
	942	1092	O=C(CC1)OC2C1C1=COCC1CC2
	943	1093	C(C1C(C2)CC=CC1)C21OCOC1
	944	1094	C1CC2C=CCC=CC2CC1
	945	1095	C1C(CCC2C3OCC2)C3OC1
	946	1097	C(CC1CCC=N2)CC1C21OCCC1
	947	1099	O=C1OC2OCCC2C1(CCCC1)C1=O
	948	1102	C1C(CCCC2CC=N3)C23OC1
	949	1103	O=C1N=CC2=C3C1=CNC=C3C=C2
	950	1104	O=C1c(cccc2)c2NC(c2ccccc2)=C1
	951	1105	O=C1OCc2c1cccc2
	952	1106	O=C1C(CC=C2)C2(CC2)OC2C1
	953	1107	c1c[nH]nc1
	954	1108	C=C(C1OCC(CC2)C12O1)C1=O
	955	1110	O=C(C1)OC2C1CCOC2
	956	1111	C(C1)COC(C2)C1OC(CC1)C2OC2C1OCCC2
	957	1112	C(C1C=C2)OC3N1C1C2NCCC1NC3
	958	1113	O=C1SCC(C2OCCCC2)N1
	959	1114	C(C1OC11)C2OC1OCCC2
	960	1115	C1C=C(CCCCCC2)C22OC=COC12
	961	1117	O=C(CCc1c[nH]2)Cc3c1c2ccc3
	962	1118	C1C2(CNCC3)C3C(c3ncccc3)=CCC2NC1
	963	1119	O=C(C=C1)OC11ONC2C1C=CC2
	964	1120	O=C(C1)OC23OC12CC(CCC1)C1C3
	965	1121	C1C(NC2)OC1C21C2OCCC2CNC1
	966	1122	O=C(CCC12)C2NCNC1=O
	967	1123	c1cn(cccc2)c2c1
	968	1124	C(CNC1)C11C=CN2C1OC=CC2
	969	1125	C(C1)CC=CC11NCCC=C1
	970	1126	C(CC1C2)C(CCN3)N1C3=NC21OCCCC1
	971	1127	O=C(C1C(C2)C3=CC=CCC3CC1)OC2C1=CCOC1
	972	1128	C(C1)C2CC(CCCC3)C33OCOC13C2
	973	1129	C1c(cccc2)[n+]2-c2c1cccc2
	974	1130	O=C(C1)C2(CCC3)N3CCCC22C1CCCC2
	975	1131	C=C1OCCC2OC12
	976	1134	c1c[nH]cc1-c1ccccc1
	977	1137	O=C(C1OC2OC=C1)c1c2cccc1
	978	1138	O=C(c1ccco1)OC1CC(CC2)NC2C1
	979	1139	O=C(C1)OCC2=C1C(CCC=C1)(C1=CC1)N1CC2
	980	1140	O=C(CC=NC1=O)NC11OC1c1ccccc1
	981	1141	C(C12CC(C3)NCC2)Oc2c1c3ccc2
	982	1142	O=C(CCC1C2C3C=CC33)C1C2C3=O
	983	1143	C1C=Cc2c[nH]cc2C1
	984	1144	c1c(cccc2)c2co1
	985	1145	C(CC1)CCN1N1CCCCC1
	986	1146	C1NC(C2N=CSC2)SC1
	987	1148	O=C1OCCN1
	988	1149	C=C(CC1)OC11OC=CC1
	989	1150	C(CC1Cc2c3)CC1c2cc1c3OCO1
	990	1151	C=C(CCC(CCO1)(C2)C1=O)C2(CCO1)C1=O
	991	1152	C(C1)CC2=C1CCCCC2
	992	1153	N=C(C=C1)C=CC1=N
	993	1154	C1C2=CCNCC2N=C1
	994	1155	O=C(N1)N=C2C1(CC1)NCC1=CC2
	995	1156	C1c(cccc2)c2NC11OCNC1
	996	1157	O=C1Oc(cc2occc2c2)c2-c2c1cco2
	997	1159	O=C1C2(COCC2)CCCC1
	998	1160	C(C1)CC2=C1COC2
	999	1161	C=C1C2=NCCC1C=CC2
	1000	1162	O=C(C(N1)=C(N2)N=NC1=O)NC2=O
	1001	1163	O=C(C1)C2=CCC1CC=C2
	1002	1165	C(C1)C2CCNC1C2
	1003	1166	O=C(CC1)OC2C3=CCCC3CC3OCC1C23
	1004	1167	C1C2C=CCNC2C=CC1
	1005	1169	C1OCOC1c1ccco1
	1006	1170	C(C(C1)CCC2)C3C12CCC1OC13
	1007	1171	C1C2NCCC2=CC1
	1008	1172	C=C(C1)C(C2)CC3OCCC(CO4)C3C12C4=O
	1009	1173	C(C1)C2OC22CNCC1C2
	1010	1174	C(C1C2)C1C1C2=CCCC1
	1011	1175	C(C1)CC2NC1CCN2
	1012	1176	C1CN2C=CC3(CNCC3)C2C1
	1013	1177	c1cc2cc3ccccc3cc2cc1
	1014	1180	C(C1)COC1(CC1)OC11OCCCC1
	1015	1181	C1C2C3OC(CC=C4)N4C=C3CCC2NC1
	1016	1183	C=C1CCCOCCC1
	1017	1184	C=C(CC1)C2C1CCCC2
	1018	1185	O=C1CCC2(CC3)OCC3N2CCC1
	1019	1186	C1C(C2)C1CCC21NCCC1
	1020	1187	C(C1)C2CC3NCC4OC4C13CC2
	1021	1188	C=C1CN(CCC2)C2CC1
	1022	1189	C(C1)CNC11N=CNC1
	1023	1190	C(C1)C(COC2)C22OC3CCCCC12C3
	1024	1191	O=C1OCCC2(CC=CC2)C1
	1025	1193	O=C(C1C2COC1)OC2c1ccccc1
	1026	1194	c1ccc2nnccc2c1
	1027	1196	C(C1)CNC11CCCCC1
	1028	1197	C1OC2OC=CC=C2C=C1
	1029	1198	C(C1C2)C1C1N2CCC2OC12
	1030	1199	C(C1C(C2)C=CCC1)C21C=COC1
	1031	1200	O=C(CC1CCC2)OC11C2=NCC1
	1032	1201	C(CNC1)c2c1ccc1ccccc12
	1033	1202	C(C1C2CC3)OCC1OC2=C1C3CC=CC1
	1034	1203	C1C(c2ccccc2)=CCNC1
	1035	1204	O=C(C1)OC(C2)C1CC=C(CC1)C22OC1OC2
	1036	1205	O=C1c(cccc2)c2C2=NC=COC2C1
	1037	1206	O=C(C12C=CCC2)Oc2c1c1ccccc1cc2
	1038	1207	C1C(CCC2)C3C2=NC=NC3C1
	1039	1208	O=C(C=C1C=C2)NC(C=C3)=C1N2C3=O
	1040	1209	C(CC1C2OCOC22)CC1C1C2NCCC1
	1041	1210	C1C(CCCC2)=C2N2C1CCCC2
	1042	1211	O=C1C(CCCC2)OC22C1CCCCC2
	1043	1212	C1OCN2C1=CCC1N=CCCC12
	1044	1213	C=C(CC1)CC(CC2)C1c1c2cccc1
	1045	1214	C1c(ccc2c3cc[nH]2)c3NC1
	1046	1215	C1C(C2)OCC1C1C2C=CC2OC12
	1047	1216	C(CN1)C[n+]2c1nccc2
	1048	1217	C(CN1)CN2C1=NCCC2
	1049	1218	C1C2C(CCC=C3)C3=CCC2C=CC1
	1050	1222	C1OCN2C1C=CC2
	1051	1223	O=C1NCC(CC2)C11C2CCCC1
	1052	1224	C1C2=CCC3OC3C2NC1
	1053	1225	C(CC=C1COCC2)Cc3c1n2cc3
	1054	1226	C1N=C(C=CC=C2)C2=C1
	1055	1227	C1C(CCCC2)C2NC1
	1056	1228	C(C1CCNCC1)C1NCCC=C1
	1057	1229	C(C1)CC2C1CC(CCCC1)C1C2
	1058	1231	C1C(NC2)NC22N=CCC12
	1059	1232	O=C(C1)OC2N1C=CC=C2
	1060	1233	C1C=C2OC1CCC2
	1061	1234	C(C1)CN=C2C1C=NCC2
	1062	1236	C1OC2(CCCCC3)C3C1OCC2
	1063	1237	c1cc(-c2cnccc2)ncc1
	1064	1238	O=C1COCCC1
	1065	1240	c1c[nH]c2ncncc12
	1066	1241	C(C1)C=Nc2c1cccc2
	1067	1242	C=C(CCC1C2COCC1)CC2=O
	1068	1243	C(CC1C2)CC1C1OC2CCCC1
	1069	1244	O=C1C(CCCN2CCC3)C33C2=CCCC3C1
	1070	1247	C1C2(C=CCC3CC=C2)C3=NC1
	1071	1249	O=C(C1)OCC2(C3)C1COC3OC2
	1072	1250	C(CC=CC1OCCCC1)C1OCCC1
	1073	1251	C(CC1C2)CC1c1c2cccc1
	1074	1253	O=C1N(CCC2)C2C=NC=C1
	1075	1254	C=C(CNC1CC2)C2CC1=O
	1076	1255	N=C1c(cc[nH]2)c2NC=C1
	1077	1256	C1N(CCC=C2)C22OC1CCC2
	1078	1258	O=C(CNC1)N2C1=CC=CC2
	1079	1259	c1c[nH]c2c1ccnc2-c1ccncc1
	1080	1260	O=C(CCCC1C2)C1C1C2OCC1
	1081	1261	C(C1)C2C1C1OC1C1OC12
	1082	1262	O=C(CCC1C2)CC1OC2c1c[nH]cc1
	1083	1263	C1CC(OC2C=CCCC2)OCC1
	1084	1265	O=C1N=CNC=C1
	1085	1267	O=C(C1CC(C2)=O)OCC11C2=CC=CC=C1
	1086	1268	C=C1COC=CC1
	1087	1269	O=C(CCC1)OC1N(C=CC1C2CCC1)C2=O
	1088	1271	O=C1C(CCC(C2CCCC3C2)C3=O)CCC1
	1089	1272	C1C(CCCC2)C2OC1
	1090	1273	C(CN1)c2c(cccc3)c3nc3cccc1c23
	1091	1274	O=C(CCC1)C11OC(CCC2)=C2CC1
	1092	1276	C1c(ccc2c3CCCO2)c3OC1
	1093	1277	O=C1OC=CC=CC1
	1094	1278	C(CN1)C2C1=NCCC21c(cccc2)c2NC1
	1095	1279	C(c1ccccc1)N=Cc1ccccc1
	1096	1280	C1NCC=C2c(cccc3)c3C=CC12
	1097	1281	O=C(CC1N=CCC1C1C2CCC1)C2=O
	1098	1282	O=C1N2C=CCC2NC1
	1099	1284	C1OCOC1
	1100	1285	C(CC1)CC2[N+]1=CCCC2
	1101	1287	C=C1C=CN2C1C1NC1C2
	1102	1288	C=C(C[n+]1c(C2)c([nH]cc3)c3cc1)C2C1C=NCCC1
	1103	1289	C(CC1CC2)CC11OCOC2C1
	1104	1290	O=C1C2C=CCCC2CC1
	1105	1291	O=C1OC(C(CO2)OCCC(C=CC3)OC3=O)C2=CC1
	1106	1292	O=C(CC12)OC2C2C=CC1C1C=CCCC12
	1107	1293	C(CC12)CN(CCC3)C1=C3C1CC2NCC1
	1108	1294	O=C1C(CCC2)C2C(CCCC2)C2C1
	1109	1295	c1cnc2nccnc2c1
	1110	1296	N=C(NC=C1)N=C1OCC1CCCCC1
	1111	1299	O=C1N(CCC2)C22N=CNC2c2c1[nH]cc2
	1112	1300	O=C(C(C1)COC1=O)OCC1=CC=NC1
	1113	1301	C(C1)C11C=CCCC1
	1114	1302	C1NCC=C2C=CC=CC12
	1115	1303	C1CC(C2(CCC3)CNCC3C2)NCC1
	1116	1304	O=C1OCC2(CCCC3)C13OC2
	1117	1305	C=C1C(CC2NCCC=C2)CCNC1
	1118	1306	O=C1Oc(cccc2)c2OC=C1
	1119	1307	C(c1c[nH]cc1)NC1C=CCC1
	1120	1308	C=C1C(C2)(COC3)C23CCC1
	1121	1309	O=C(c(nc[nH]1)c1N1)n2c1ncc2
	1122	1311	C1C2NC=CC2C2NCC=CC12
	1123	1312	C1CC2C(CCCC3)C3=CCC2C1
	1124	1313	C(C1CC2)C1c1c2occ1
	1125	1314	C(COc1c2)Oc1cc1c2OCC2C=COC12
	1126	1315	C(C1)c(cccc2)c2-c2[n+]1cccc2
	1127	1317	C(C1)C=CC(C2)N1Cc1c2[nH]cn1
	1128	1318	O=C1NC=COC1
	1129	1320	C(CC1)CC2C1=C1C=CCCC1CC2
	1130	1321	C(Cc1c2cccc1)C1C2=CC=C1
	1131	1322	O=C(C1CC2)OC2c2c1cccc2
	1132	1323	C(CC1)Cc2c1cccc2
	1133	1324	C=C1C(CC2)CC(C3C=NCCC3CC3)C23C1
	1134	1326	C(CC1)CC1(CC1)CC(CC2)C1c1c2occ1
	1135	1328	C(CC1CC2)CC1C1C2CC=CC1
	1136	1330	O=C(CCC1)Oc2c1cco2
	1137	1331	C(C1)COC2=C1COC=C2
	1138	1332	C(COC1)C11OCCCC1
	1139	1333	C(CO1)C2Oc(cccc3)c3-c3c2c1ccc3
	1140	1334	C1OC11CC2OC2CC1
	1141	1335	C(C1OC1)C1=CCC=CO1
	1142	1338	C(C1)COC11C=CCC2OC12
	1143	1340	C(CC1CCC2)Cc3c1n2cc3
	1144	1341	O=C1NC2NC=NC2N=C1
	1145	1342	C1C2OCC1CCCC2
	1146	1343	O=C1OCC23OCCC12CCOC3
	1147	1344	C1CC=CC=CC1
	1148	1345	C=C(C=CC(N1)=C2NC1=N)C(N1)=C2NC1=N
	1149	1346	O=C(CC1)NCCC11N=CNc2c1cccc2
	1150	1347	C(CC1=NCC2)Cn3c1c2cc3
	1151	1348	C1C23c(cccc4)c4N=C2CCCC3NC1
	1152	1350	O=C(C1OC11)N2C1C=CCCC2
	1153	1351	C1CC2NCCCC2C1
	1154	1355	C(C1)C2CC3C=CNC13CC2
	1155	1356	C(C1C2CC=NC1)C=CC2c1ncccc1
	1156	1357	C(CC=CC1)C1(O1)Oc2cccc3cccc1c23
	1157	1359	C=C1c(cco2)c2OCC1
	1158	1363	C(C1)C2OC1C=CC2
	1159	1365	O=C1NCCCO/C=C1
	1160	1366	C(C1)C(C2)NC3C12N=CC3
	1161	1369	O=P1OC=CCCO1
	1162	1370	O=C1CC2=CCCCC2CC1
	1163	1372	C(CC1)CC2C1=NCCCC2
	1164	1373	C(CN1C=COC11)c2c1cccc2
	1165	1374	C=C(C=CN1c2ccccc2)C1=O
	1166	1375	C(CO1)C2C1OCOC2
	1167	1376	O=C1NC=CC2=C1OCO2
	1168	1377	C=C(CC1)OC1N(CCC(N1)=O)C1=O
	1169	1378	O=C1OC2OC1CCC2
	1170	1379	c(cc1)ccc1-[n+]1ccccc1
	1171	1380	O=C(CC1C2CO3)OC1OC2C3=O
	1172	1381	C1CN2C=CC=CC2NC1
	1173	1382	O=C1N2C(C3N=CSC3)SCC2CNC1
	1174	1384	C1c(cc(cc2)-c3ccccc3)c2NC1
	1175	1385	C(CC1)CC2C1OCCC2
	1176	1387	C1C=NC2C1CCNC2
	1177	1388	C(CC1)CC2C1C1C=CCCC1CC2
	1178	1389	C1C2OC=CC2C=CC1
	1179	1391	C(CC1)CC23OC13OC=C2
	1180	1392	C=C(CC1)C(CCC2)C1C2=C
	1181	1393	C(C1)CC=CC1c1cocc1
	1182	1394	C1CC2OC(OC3)OC3C2C1
	1183	1396	C(C1)C1(CC1)CC2C1NCOC2
	1184	1397	O=C(CC1)C(C=CN2)=C1C2=O
	1185	1398	c1c[nH]c(-c2ncco2)c1
	1186	1399	O=C1OC/C=C\O/C=C1
	1187	1401	C=C1C(Cc2c(C3)occ2)C3C2C1C2
	1188	1402	C1CC2C=NCOC2CC1
	1189	1403	C(CNCc1c2)c1cc1c2OC=CO1
	1190	1404	O=C(CC1)C2(CCC3)C1CCCN3C2
	1191	1405	O=C1NC=NC2=C1C=CC=CO2
	1192	1407	C(C1OCCCC1)C=Cc1cocn1
	1193	1408	O=C1N(CCOCOC2)C2OC1
	1194	1409	C1OC2C=CCCC2O1
	1195	1410	C(CNC1)C2C1=CC=CC2
	1196	1411	C1OC(C=C2)(C=CC22OCCO2)OC1
	1197	1412	C(CCO1)CC11OCCCC1
	1198	1413	O=C(C1)OC(C2)C1OC2(C1OC11)OCC1=O
	1199	1414	c1n[nH]c2c1cccc2
	1200	1415	C1OC1(CCC1)C(CC2)C1C1C2=CC=C1
	1201	1416	C(c1ccccc1)Nc1ccccc1
	1202	1417	C(CCc1c2)Cc1cc1c2occ1
	1203	1419	C(CC1)CC2C1Cc1nccnc1C2
	1204	1420	C1C2OC=CC1C1=COC=CC1=C2
	1205	1422	C1OC11CC(CCC2)C2CCC1
	1206	1424	C(C1)C2NC3c(cccc4)c4NC13C2
	1207	1425	C1COC2OCC=CC=C2C1
	1208	1426	C(C1C2)NCC1c1c[nH]c3c1c2ccc3
	1209	1427	C=C(CC12COCC2)NC1=O
	1210	1428	C(C1)C2CC3OC3C1C2
	1211	1429	O=C(C1)OCC(C2)=C1OC21C(CC2)OCC2C1
	1212	1430	c1c(ccnc2)c2cnc1
	1213	1431	C1CC2=Cc3cocc3CCC2C1
	1214	1432	O=C(CC1)CC=NC1=O
	1215	1433	c1ccc2c3ccccc3ncc2c1
	1216	1434	O=C(CC(COC1)C1C1CCC2)C1C21OC1
	1217	1435	O=C1OCC2C1=COC1OC1C2
	1218	1436	O=C(c1ccccc1)N=C(C=CN1)NC1=O
	1219	1437	O=C(c1c(N2)nncn1)NC2=O
	1220	1438	O=C1CC(CCC2)N2CCC1
	1221	1439	C1OC2OC1C1C=CC(CCCC3)C3C12
	1222	1441	C=C1C2(C=CCCC2)NCC2C1C2
	1223	1442	C1C=CN2C1CC(NC1)OC1C2
	1224	1443	O=C1C(CC2)=Cc(cccc3)c3C2=C1
	1225	1444	C(C(C(C1)C2)C=NC2C2C1N=CC2)c1ccccc1
	1226	1445	C(CC1)CC(C2)C1NCC21CNCCC1
	1227	1446	O=C1C(c2ccccc2)=CNC2=C1CCO2
	1228	1448	O=C1C2(C3)OCOC2C(CCC2)C2C3C1
	1229	1449	O=C(N1)N2c3c1ncnc3NCCC2
	1230	1450	C1CC2NC(CCCC3)C3C2C1
	1231	1451	C(CC1)CC(CC2)C1C1OC2=CCC=C1
	1232	1452	O=C1NC2N=CNC2n2c1ccc2
	1233	1453	O=C1OC(c2cnccc2)=CC=C1
	1234	1454	c1c[nH]c2c1NC=CC=C2
	1235	1455	O=C1OC2OC2(CCCC2C3C2)C3=C1
	1236	1456	C(C1NC2)C(C=C3)OCC13c1c2cccc1
	1237	1457	O=C(CC1)N(CC2)C1n1c2cnc1
	1238	1458	C(COC1)C11CC2(COCC2)CCC1
	1239	1459	N=C1NC(C=C(CNC2=CN3)CN2C3=O)=CN1
	1240	1460	C=C(CCC1C2N=CCC2C2)CN1C2=O
	1241	1461	C(CO1)C(C2)C1Oc1c2cccc1
	1242	1462	C(CNC1C2)C2Cc2c1cc[nH]2
	1243	1464	C(CN(C1)C2CCCC3)C23c2c1cccc2
	1244	1465	O=C1Oc(c2c(cc3)OC4OCCC24)c3C=C1
	1245	1466	O=C(CCNC(Cc1ccno1)=O)NC(CCCN1)C1=O
	1246	1467	C(C12)C=NCC2Nc2c1cccc2
	1247	1468	C1c2c[nH]c(cc3)c2c2c3occ2CNC1
	1248	1469	C(C1)CN=CC1C=CC1=COCC2C1CCNC2
	1249	1470	C(C1)CC23NCCCC3C1Cc1ncccc12
	1250	1473	C=C1COC2C(CC(CC3)=O)C3C2C1
	1251	1474	C1CC2C=CCCC2C1
	1252	1475	C1CC(CNC2)C3N2C=CCC3C1
	1253	1477	C1C(CC=CCC2)C2C=NC1
	1254	1479	O=C1OCC=C2C1=COCC2
	1255	1480	C(CCn1cncc1)CC1CCCC1
	1256	1481	C(C1)c(cccc2)c2-c2c1cccc2
	1257	1482	C1COCOC1
	1258	1484	C1OCC23OC13C=CC=C2
	1259	1485	O=C1COC=CC1
	1260	1487	O=C(C1=Cc(cccc2)c2NC1=N1)NC1=O
	1261	1488	O=C(NC1N=C2)NC1(CCC1)N1C2=O
	1262	1489	C(CC1)CCC1n1nnnc1
	1263	1490	C(C1)CN(CC2)C1N1C2C=CCC1
	1264	1491	O=C1N(CCC=C2)C2NC=C1
	1265	1492	O=C1CC2OCOC2CC1
	1266	1493	C(C1)CC23C11CCCCC3CCC2NC1
	1267	1494	N=C1N=CC=CN1
	1268	1495	O=C1CC2OCCC2C1
	1269	1496	C1CC2=CCCNCC2C1
	1270	1497	C1c(cccc2)c2N=C1
	1271	1498	C=C(CC1)COC11OCCCC1=C
	1272	1499	C1=CC=COC=C1
	1273	1500	C1C=CN(C2)C1CCC2(CC1)CN2C1C=CCC2
	1274	1501	C1C2OC=CC2OC1
	1275	1502	O=C(Cc1c2cccc1)N2c1ccccc1
	1276	1503	C1CSCONC1
	1277	1504	O=C(c1ccc2[nH]cnc2c11)NC1=O
	1278	1505	c1cn2c3c1NC=CC=C3C=C2
	1279	1506	O=C(CC1C(C2)C(C3)OC2=O)N2C1C3CCCC2
	1280	1507	C=C(CNCCO1)C1=O
	1281	1508	O=C(C1OC1C1)C2C1CC=CC2
	1282	1510	O=C(CCNC1)C1N(C=NC=C1)C1=O
	1283	1511	O=C(CC1C=CC2OC11OC2)c2c1cccc2
	1284	1512	C(C1)C2OC2C=CC1c1ccccc1
	1285	1513	O=C1N(C=CC(NC2=Cc3ccccc3)=O)C2=NC=C1
	1286	1515	C1CNCNC1
	1287	1516	O=C(CC(CCCC1C2)O3)C13OC(C1)C2OC1=O
	1288	1517	O=C1N=CN=C1
	1289	1518	O=C(C=C1)OC1=CC#CC1OC1
	1290	1519	C1OC1C1CC=CCC1
	1291	1520	O=C(C1C=CC=NC11)NC1=O
	1292	1521	C1C2(CCCC3)C3CCCC12
	1293	1522	C=C(CO1)C=CC1=O
	1294	1523	C1OC(c2cocc2)OC1
	1295	1524	C(C1)CC23NCCCC3C1CC=C2
	1296	1525	O=C(C=Cc1cc(C=C2)c34)Nc1c4OCN3C2=O
	1297	1528	O=C(CC1)CC2C1C1C=CCC1CC2
	1298	1529	O=C1C(C2=NCCC=C2C=C2)=C2NC=C1
	1299	1531	C(C1)Cc2c1c(CCC1)c1c1c2CNSC1
	1300	1532	C1C(CO2)C3C2OCCC3C1
	1301	1535	O=C(C1OC1)OC1C=COCC1
	1302	1536	O=C(C1)NC2(CC=CC3)C13C=CCC2
	1303	1537	C1Cc2nccn2CC1
	1304	1538	C1CCC1
	1305	1539	C(CO1)OC11OCC2OCOC2C1
	1306	1540	O=C(C1=C2C=CC1)NC2=O
	1307	1541	O=C1N2C=CCC2CC=C1
	1308	1542	C1OC1C1OC2OCCCC2=C1
	1309	1543	O=C(CC1)CCC11OC1
	1310	1545	C(c1ccccc1)c1c2nccnc2ccc1
	1311	1546	C=C1CC2OC2CC1
	1312	1547	O=C1C(CN(C(N=CNC2=O)=C2N2)C2=O)CCC1
	1313	1548	C=C(C1)CNCC1=C
	1314	1549	C(C=C1)OC11OC=CO1
	1315	1550	C=C1C(CCC2)C2CC1
	1316	1551	O=C(C=C1)NC=C1N=C(C=CC(N1)=O)C1=O
	1317	1552	C1OC11C(CCCC2)C2C2OC12
	1318	1553	O=C(C=C1)N(CCc2c3cc4OCOc4c2)C1C3=O
	1319	1555	C1CC2OCCOC2C1
	1320	1556	C(C1)C=C2C1=CCCC2
	1321	1557	O=C(C1C2C3NCC=CC3C1)Nc1c2cccc1
	1322	1558	C1C(CC(CCCC2)C2C2)C2OC1
	1323	1559	C=C(C(CCC1C2CCCC1)C2O1)C1=O
	1324	1560	N=C1Nc2ncccc2N1
	1325	1561	O=C(C=NC1=O)n2c1ccc2
	1326	1562	C1C2=NCC1OC2
	1327	1563	C1C(CCC2=C3CCCC2)C3=CC1
	1328	1566	O=C(CN1)N(CCC2)C2C1=O
	1329	1567	C=C1N=CCC1
	1330	1568	C=C(C=C1)C2=C1C=COC2=O
	1331	1569	C(CC1)CC2C1COCC2
	1332	1571	C1NC(C2NCSC2)SC1
	1333	1572	C(CCO1)CC11OCCC=C1
	1334	1573	O=C(NC1CC2N=C3)NC1C2NC3=O
	1335	1574	C1c(cccc2)c2Oc2c1cccc2
	1336	1576	C(COC1C2)C1C=C2c1cocc1
	1337	1577	C(C1)CC2=C1CCC1CNCC2C1
	1338	1578	C(CN(CCC1)C2C1CC1)C22C1=NC=C2
	1339	1579	C=C(C1OC2OC=CCC2C1O1)C1=O
	1340	1580	c1csc(-c2nc(cccc3)c3s2)n1
	1341	1581	O=C1N(CC2CNC3C2)C3=CC=C1
	1342	1583	c1c(cc(cccc2)c2n2)c2c[nH]1
	1343	1584	O=C(CC1)CC2C1N(CCC1CC3)C1C3C2
	1344	1586	C(CNC1)C2C1COCC2
	1345	1587	O=C1C=C2NC=CC2=NCC1
	1346	1588	O=C(C=C1)OC11OCCCC1
	1347	1589	C(C1OC2)C=COC1c1c2cccc1
	1348	1590	O=C(CCC1)C23C1=COCC3C1C=CC2OC1
	1349	1591	C(CO1)C2C1OCCC2
	1350	1592	N=C(C1)CC1=N
	1351	1593	C(C1)CN=C2N1CNNC2
	1352	1595	C1NC2OC2C=C1
	1353	1597	O=C1OC2(C(CCCC3)N3OCC2)C=C1
	1354	1598	O=C(C1)OC2OC1COC2
	1355	1599	O=C(CNC(C1C2)=O)N1C1C2=CC=CC1
	1356	1600	O=C(CCC1C=NCCC1)C1COCOC1
	1357	1602	C(CC1)CC2C1=CCC=C2
	1358	1604	C(CNC12)C2Nc(cc2)c1cc2N1C=CCC1
	1359	1605	C1C=CCC2OC12
	1360	1606	O=C1OCC2C1(C1)C1C(CCC1)C1C2
	1361	1608	C=C(CC1)CC2C1NC1C2CC2CNC1C2
	1362	1609	C(CNC1N=CC2)C12c1c2[nH]ccc2ccc1
	1363	1611	O=C(C1)Nc2c1cccc2
	1364	1612	C(C1(C=CCC2)OC3)NC2C1c1c3cccc1
	1365	1613	C(C1)COC2N1Cc1c[nH]cc1C2
	1366	1614	C=C1C=CC2=NCCC3OC123
	1367	1616	C1CC2C=COCC2C1
	1368	1618	O=C1c(cccc2)c2Oc2c[nH]cc2/N=C1
	1369	1619	C1NC2(CCCCC2)OC1
	1370	1622	C1OC(C=CCC2)=C2O1
	1371	1623	C=C1C2=CCCNC2C=C1
	1372	1624	O=C1OC2CC(CCCC3)C13CC2
	1373	1626	C=C(CC1)OC11OCCCC1
	1374	1628	O=C(CC1)OCCC11NCC=CC1
	1375	1629	C=C(C1)OC2C1OCOC2
	1376	1630	C1C2OCC1OCC2
	1377	1631	O=C(CC1C=CC2)CC3C12C=CCC3
	1378	1632	C(COC=C1)C1n1cccc1
	1379	1633	C1C2(C3C=CC2)C3OC1
	1380	1634	O=C1NC=Cc2c1ccc1cc3ccccc3nc12
	1381	1635	O=C(N1CC=CCC1)N(CCc1ccc2)C3c1c2C=CC3
	1382	1636	C(C1)C2(CN=CC2)C(CC=C2)N1C2c1ccccc1
	1383	1637	C(C1CCC2)Oc3c1c2ccc3
	1384	1638	C(C1)C(C2OC3)NC1C1N2C3=CCC1
	1385	1639	C1OC2OC(CCCC3OC33)C3C1O2
	1386	1640	O=C(c1c-2ccnc1)c1nccc3ccnc2c13
	1387	1641	O=C(CCC1(O2)OC=CC2O2)c3c1c2ccc3
	1388	1642	O=C1OCc2c1ccc(CC1)c2CC1=O
	1389	1643	c1c(-c2nc3ccccc3cc2)[nH]cn1
	1390	1644	C1COC2OC(CC3C(C4)CC=CC3)C4OC2C1
	1391	1645	C1C2N=CCCC2N=CC1
	1392	1646	O=C(C=CN1)C2=C1OCC2
	1393	1647	C1c(cc(C2CN=CC2)cc2)c2NC1
	1394	1648	O=C(CCC1)C11OC(C(CC2)(CCCO3)C3=O)=C2CC1
	1395	1649	C1C(CC2)C3=C2CCC(CNC2)C2C3C1
	1396	1650	C(CN1)C2(C(C3)C=CN3C=Cc3ccccc3)C1N=CC2
	1397	1651	C=C1OCC2OCCC12
	1398	1653	C(C1)COC1(C1)C2OCC1C=CC2
	1399	1654	C(CS1)C2C1=CCCC2Sc1c[nH]cn1
	1400	1655	C1c(cccc2)c2OC2(c3ccccc3)OC12
	1401	1656	C=C1CC/C=C\CCC1
	1402	1657	O=C(CN(C12)C=CC2N=CC2)n3c1c2nc3
	1403	1658	C(C1NCCCC1)C1N=CCCC1
	1404	1659	O=C1N=NC=CN1
	1405	1660	C(CN=C1)C2(C3)C1=C(C=CCC1)N1C3CC=C2
	1406	1661	O=C1ONC=C1
	1407	1662	C(CC1)CC(CC2)C1=NC21OCCCC1
	1408	1663	C=C(C=C1)C=CN1c1ccccc1
	1409	1664	O=C(C1)CNCCc2c1cccc2
	1410	1665	O=C(C(CC=CC1)C1C1)c2c1cco2
	1411	1666	O=[N+]1C(CCC2)=C2NC=C1
	1412	1667	O=C(C1)OC(CC2)C1c1c2[nH]cc1
	1413	1668	c(cc1)cc2c1[nH]c1c2cccc1
	1414	1669	C(CNC12COC3C2)C1c1c3cccc1
	1415	1670	C1OC2=CC=CCC2O1
	1416	1672	N=C1C=COC1
	1417	1673	O=C1CC2(CCC3)N=CCCC2C3C1
	1418	1675	O=C(C1C=CCCC1)OC1COC=CC1
	1419	1676	C(COc1ccc2)C3c1c2OCC3
	1420	1677	O=C(CCC1)C11N=CCC1
	1421	1678	C1C=NC2C1(CC=N1)C1=CCC2
	1422	1679	C1Oc2cc3ccccc3cc2OC1
	1423	1680	C1OC1C(C1)C2OC1(CCC1)C1C=C2
	1424	1681	C1OC11COCC1
	1425	1682	O=C1C2OCCCC1CO2
	1426	1684	C1Cc2c[n+](CCCC3)c3n2CC1
	1427	1685	C1OCC2(CCCC3)C3CCCC12
	1428	1686	C(CC1)CC2C1(CCCC1)N1CCC2
	1429	1687	O=C1NCC=CC11COCC1
	1430	1688	O=C1OC(CCC2)C2CC1
	1431	1689	c(nc1)c2n1ccc1ncccc12
	1432	1690	O=C1OC2OCCCC3C2C1CCC3
	1433	1691	O=C(C=CN1)n2c1ncc2
	1434	1692	C1C(CC=NC2)=C2NC=C1
	1435	1693	C1CCc2cocc2CC1
	1436	1694	c(cc1)cc2c1[nH]c1cccnc12
	1437	1695	O=C(c1c-2cccc1)c1c2nccc1
	1438	1696	C(CC1)CC(C2)C1Cc1c2cccc1
	1439	1697	O=C1NC(CSC2)C2N1
	1440	1698	C=C(C1(C(C2)(C=C3)OC3=O)C22C=CCC1)OC2=O
	1441	1700	O=C1OC2OC2C1
	1442	1703	C1CC2OCCN=CC2C1
	1443	1704	O=C(CC1)c2c3c1cccc3c[nH]2
	1444	1706	C(COC1)c2c1cccc2
	1445	1707	O=C(C1)C2CC(CCC3)C3C1OC2
	1446	1708	c1cn(ccc2c3cccc2)c3c1
	1447	1709	C(CC1)CC(CC2)N1CC21C(CCC2)NC2NC1
	1448	1710	O=C1OCC23OCCC3CCCC2C1
	1449	1711	O=C1C=C(C2C(C(OC=C3)=O)=C3OC2)OC=C1
	1450	1713	O=C(CC(CCC1)C1C1)C1=O
	1451	1714	C(C12)OC=CC2Oc2c1cccc2
	1452	1716	O=C(C1C2(C=CO3)OCC4)OCC1C24C3=O
	1453	1717	C1C2OCC1CC=C2
	1454	1719	O=C1OC=CC2C1C=CCC1C2C1
	1455	1720	C(CN1C=CCCC1)C=Cc1ccco1
	1456	1721	O=C(c1cnccc1)OC1CCCCC1
	1457	1722	O=C1C2OC(CCCC3)C3C2CCC1
	1458	1723	C1NC(CCCC2)C2=C1
	1459	1724	c(cc1)cc2c1Oc(cccc1)c1O2
	1460	1725	O=C(C1OC1C1)OC1c1cocc1
	1461	1726	O=C1OC2OC(CCC3)OC23CC1
	1462	1727	C(c1ncccc1)n1cncc1
	1463	1728	C1C2(C=CCOC2CCC2)C2=NC1
	1464	1729	O=C1OC2OC2C11C2OCCC2CC1
	1465	1731	C(CC1)CC2C1N(CNCC1)C1OC2
	1466	1732	N=C(C=CC1)c2c1cccc2
	1467	1733	C1C(CC=CC2)C2OC1
	1468	1734	C1NC2(CCOCC2)SC1
	1469	1736	C(CN1)C2C1=Nc1c2cccc1
	1470	1737	O=C(c(cccc1)c1-c1c2cccc1)[N+]2=O
	1471	1738	O=C1N=CC=CN1
	1472	1739	O=C1N=C2C=CCCC2CC1
	1473	1740	C1C2OCCC=C2C=CC1
	1474	1741	C1OC11CC(CCC2)C2C1
	1475	1742	C1C=Cc2cocc2C=C1
	1476	1743	C1Cc2c[nH]cc2CC1
	1477	1745	C=C1OCCC1
	1478	1746	C=C(CCCC1)C11CC2OC2CC1
	1479	1747	O=C1OC=CC2=C1CCO2
	1480	1748	C1C2OCC1COC2
	1481	1749	c1ccc2nccnc2c1
	1482	1750	C(C1)C2C1=CCC1C2CCC1
	1483	1751	C(CC1)CC2N1CCCN2
	1484	1752	C(C1)CC2=CCCC3N2C1CCN3
	1485	1753	C(C1)CC2CC1CCC2
	1486	1754	C(C1N(CC2)CCC2C1)c1ccncc1
	1487	1757	C1NC=NC1
	1488	1759	O=C1C23OC3CCCCC2OC1
	1489	1760	O=C(N1CCCCC1)N1CCCCC1
	1490	1761	O=C(CC1)OC1(CCO1)C1=O
	1491	1762	C1C(COC2)C2C2OC12
	1492	1763	C(c1ccccc1)c1nccc2c1[nH]cc2
	1493	1764	O=C(C=CN1)n2c1ccc2
	1494	1766	O=C1C2C=COCC2OC1
	1495	1767	O=C(CC1)OCC2C11C3=CCCC3CCC2CN=C1
	1496	1768	C=C1C(CCCC2)C2CCC1
	1497	1769	O=C(C1)NC11CN=CC1
	1498	1771	C(C1)C=CC=[N+]1c1ccccc1
	1499	1774	C(C1)CNC2C1CNCC2
	1500	1775	C=C(CCC(C1)N=C2)C1C2=C
	1501	1777	C(c1ccccc1)Oc1ccccc1
	1502	1778	C1CC2=CNCC2C1
	1503	1779	C=C(C(N1)=C)NC1=N
	1504	1780	O=C(C1(C2)C3NC2CCC3)Nc2c1cccc2
	1505	1781	O=C(C1)C(C(CCO2)C2=O)C2C1CC=CC2
	1506	1782	O=C(c(nc[nH]1)c1N=C1)N1c1ccccc1
	1507	1783	C=C1C(Cc2nccc3c2[nH]cc3)CC(C=CCC2)N2C1
	1508	1784	C(C1)C23C=CNC3CCC3C2N1CCC3
	1509	1785	O=C1N(CC2C3CCC2)C32NC=NC2N=C1
	1510	1788	C(C1)CC2C1CC(CCCC1)N1C2
	1511	1790	C1C2(CCN=C3)C=CNC23OC1
	1512	1791	C1OCOC11CC2NCCCC2CC1
	1513	1793	C1OC11C2OC2C2OC2C1
	1514	1794	C=C1CNCCC1
	1515	1795	C=C1OC2=CCCCC2OC1=O
	1516	1796	C=C(C1)CN2COCC1C2
	1517	1799	C1CC23OC3CCC2C1
	1518	1800	C(C1)CC2C1CCOC2
	1519	1801	C(C1)C=C2C1=CCC=C2
	1520	1803	O=C(CCC12OC=CCO1)c1c2cccc1
	1521	1806	C1C=CC(c2ccccc2)=CC1
	1522	1807	O=C(CCCC(N1)=CC=CC1=O)CC(OC=C1)=CC1=O
	1523	1808	O=C1CC=CCC1
	1524	1809	c(nc1)c2n1cccc2
	1525	1810	O=C(C1)C(C2)(CCCCC3)C3C1C2(CCO1)C1=O
	1526	1811	O=C1OC(COC2CCC3)C2C3C=C1
	1527	1812	O=C1N2C=COCC2CC1
	1528	1813	C(C1)CNCC1c1ncccc1
	1529	1814	C1C=NC2C1C1NCC=CC1CC2
	1530	1817	O=C1OC=NC=C1
	1531	1818	O=C(CCC1)N(CC2)C1=C1C2NCCC1
	1532	1821	C(CC1=NCCc(cc2)c11)C3c1c2OCC3
	1533	1823	C(c1ccco1)n(cc1)c2c1ccnc2
	1534	1824	C=C(CN(CC1)C2)C1C2C1OCCCN1
	1535	1825	C(CC1)CC11C=NCCC1
	1536	1826	C(C1)C2=CCCC3C=CCN1C23
	1537	1827	O=C(C(CCC1)C2C1C1)OC2c2c1occ2
	1538	1828	C(C[n+]1cc2ccccc2cc1-1)c2c1[nH]cc2
	1539	1830	C1OCn2c3c4n1ccc4ccc3cc2
	1540	1831	O=C(C(C1C(C2)C2CC1)=C1)OC11OCCC1
	1541	1832	O=C(CNC12)N1C=CC2(CC1NC2)OC2NC1=O
	1542	1833	C=C(C(OC(C1)CC2NC1C=C2)=O)c1ccccc1
	1543	1834	C(C1)C2CC(CCCC3)C3C1C2
	1544	1835	C(COC1)C1(CCC1)C2C1CCC1OC12
	1545	1836	C1c2cccc(OC=CC3)c2C3=NC1
	1546	1837	O=C(CC1)CC(C2)C1CC1C2OCOC1
	1547	1838	O=C(CC1)OC1C(C1)=NC2C1CCCC2
	1548	1839	C1CC=CC23OC3C=CC2C1
	1549	1840	C(C1)C2C3=C1CCCC3=COC2
	1550	1842	O=C1C=CCCCC1
	1551	1843	O=C(CCC1CCC2)c3c1c2ccc3
	1552	1844	C=C(CCCC1)C2C1C=CC2
	1553	1845	C(Cn1cccc1)c1c[nH]cn1
	1554	1846	O=C(CCC1)N2C1C(C1)CNCC1C2
	1555	1847	C1NCC=C1
	1556	1848	O=C(C12)OCC2C2OC1C=C2
	1557	1849	N=C(Nc1c2[nH]cn1)NC2=O
	1558	1850	C(c1cnco1)c1ncco1
	1559	1851	O=C(C=C1)N=C1c1c[nH]c2c1cccc2
	1560	1854	O=C(CCC1)C2=C1C(CC1)CC1C2
	1561	1856	C=C1C(CCC2)C2(CC2)CC2C1
	1562	1857	O=C(c1ccccc1)OC1OCCCC1
	1563	1859	O=C(CC(CCCC1)C1=C1)C11OC1
	1564	1860	O=C(C1)OC2N1C=Cc1c2cccc1
	1565	1861	C1C(CCC2C3=CCCC2)C3OC1
	1566	1862	O=C(CC1)C(COC2)C1C2=O
	1567	1863	O=C(CCC1)C(CC2CC3)C1C=C2NC3=O
	1568	1865	C(C1)CC23NCCC=C2C1CCC3
	1569	1866	O=C(c1ccco1)Nc1cocc1
	1570	1867	C1C2=CC=C3OC=CC=C3C2=CC=C1
	1571	1868	C1CC23N=CCC2=CCNC3C1
	1572	1869	C1C2OCC1CC(CCCC1)C1=C2
	1573	1870	N=C(NC=C1)n(cc2)c1c2C(N1)=CC=NC1=N
	1574	1871	O=C1OSC(C=CC=C2)=C1C2=O
	1575	1872	C1C23OCNC2C1C(CCC1)C1CC3
	1576	1873	c1cncn1C(C1OC=CO1)c1ccccc1
	1577	1874	C(C1)COC2C1OCCCC2
	1578	1875	C1OCOCO1
	1579	1877	O=C1ONC2(CCCCC2)N1
	1580	1878	C1C(CCC2)C3C2NC=NC3C1
	1581	1879	C1C=CC=CC=C1
	1582	1880	C(CNc1c-2[nH]cc1)c1c2[nH]cn1
	1583	1882	O=C1C2OC2CC2OC12
	1584	1883	O=C1C2OCC1CCC2
	1585	1886	C(CC1C2)CC1OC21OCCC1
	1586	1887	C(c(cccc1)c1O1)C2=NC1=CC=CO2
	1587	1888	O=C(C=C1)Oc2c1cc(cco1)c1c2
	1588	1889	C(C1C2)C=COC1Oc1c2ccc(-c2ccco2)c1
	1589	1890	O=C1C(CCC2C3SCC2)C3OC1
	1590	1891	C1C2OC3(CCCCC3)C1CCC2
	1591	1892	c(c1c2cncc1)cn2-c1ncccc1
	1592	1893	C(CC1C(CCCC2)C2CC2)C3C12C=NC3
	1593	1894	O=C1CC2(CCC3)NCCC=C2C3C1
	1594	1895	O=C(CC1CC2)CC1C(CC1)C2C2C1CCOC2
	1595	1897	O=C1OC2(C=CCC3COC2)C3=C1
	1596	1898	C=C(C(NC1=O)=O)NC1=C
	1597	1899	O=C1ONc2c1cccc2Cc1c[nH]cc1
	1598	1901	C(CC1CCCC2)C3C12OCC3
	1599	1902	C=C(C1OC2CC3OCOC3C11C2)OC1=O
	1600	1904	C1C(CCNCC2)C2OC1
	1601	1905	C1C2C3C=CCCCC3CCC12
	1602	1907	C(CC1)CC(CCC23)N1C2=CCCC31NCCCC1
	1603	1908	C1C(C=CCC2)=[N+]2C=C1
	1604	1909	O=C1C(C2OC(CC3)OC3C2)OCC1
	1605	1910	O=C(CC1)N=C2C1CCN1C2C2CCCC1C2
	1606	1911	C1OC=CON1
	1607	1912	C(CN1COC2)c3c4c1c2ccc4ccc3
	1608	1913	O=C1OC2C=CCCC2O1
	1609	1915	O=C1N(CCC2)C2=NC2=C1CC1OC=CC12
	1610	1916	O=C1NC(Cc2ccccc2)C2C1=CCCC2
	1611	1917	C=C(CNC1)C(CC2=O)C1Cc1c2[nH]cc1
	1612	1918	C1C=CSNC1
	1613	1919	C(CC1C=CN2CC3)CC4C12OC3NC4
	1614	1920	C=C(CC1C2)C(CC3)CC13C1N2CCOCC1
	1615	1921	C1CC2(c(cccc3)c3NCC2)NCC1
	1616	1922	C1CN=CC1
	1617	1923	C=C(C(CC(CC1)=O)C1C=C1)C1=C
	1618	1925	O=C1OCC2C=CC=CC2C1
	1619	1926	C1C2OCCC1CO2
	1620	1927	C1C(CCC2)N3C2CCCC3C1
	1621	1929	O=C(C=C1)N2N1C=CC2=O
	1622	1930	C=C(CC1)C2N1CCCC2
	1623	1931	C(CO1)C2C1OCCOC2
	1624	1933	O=C1NC=C(CCO2)C2=C1
	1625	1934	c1cnc2n1ccnc2
	1626	1935	C1C2OCC1CNC2
	1627	1936	C1CNNCC1
	1628	1938	C(CC=CC1)C11N=CCC=C1
	1629	1939	N=C1NCC=NC1
	1630	1942	O=C1N=CCCN1
	1631	1943	C=C(CC1)C2NCCC22C1N=CC2
	1632	1945	O=C1ONC2C=CC=CC12
	1633	1947	C1C2OCC1OCC=C2
	1634	1948	O=C(C=C1C2=CC=NC2=O)NC1=O
	1635	1949	C1=COC2OC=CC=C12
	1636	1950	O=C(C1CCC2)OC(C3)C1C2C(CCO1)C3C1=O
	1637	1953	O=C1/C=C\CCCNC1
	1638	1954	C1C2NCC1CC1OC12
	1639	1956	O=C(OC1)OC11CCOCC1
	1640	1958	O=C1OCC2(C3)C13CC=CC2
	1641	1959	O=C(CC1)CSC1(C(NC1)=O)NC1=O
	1642	1961	O=C1COC2OCCOC2C1
	1643	1962	C1C=CCC11NCCC=C1
	1644	1963	O=C1c(cccc2)c2N=CCC1
	1645	1965	C1OC(C=C2)OC2C=C1
	1646	1967	O=C1N=CCC1
	1647	1968	C1N=CC2C1CCCC2
	1648	1969	C1CC2C(CCCC3)=C3CCC2C1
	1649	1970	N=C1N=CNc2c1ncn2C1OCCC1
	1650	1971	C1C(C=CC2)OC2OC1
	1651	1972	C1C=N/C2=C/N/C=C\C=C/N2C1
	1652	1977	C1CC=C2OC2C1
	1653	1978	C(C1)CC2C1CCCCC2
	1654	1979	C(CC1)CC2C1OC=CC2
	1655	1980	N=C1NC=Nc2c[nH]nc12
	1656	1982	C(c1ccc[nH]1)=C1NC2=CC=NC=CC2=C1
	1657	1983	C(C1)C(C2)OC1c1c2cccc1
	1658	1984	O=C(C1)N2C=CC3(CNCC3)C2C2C1OCC=CC2
	1659	1985	C(C1)C[N+](CN2)=C1CC21OCC=CCC1
	1660	1986	O=C1OC(CC=CCOc2ccccc2)CC1
	1661	1987	O=C(C1)OCC(CC2)C1C1OC3OCCC12O3
	1662	1988	O=C(C=CN1)N(Cc2ccccc2)C1=O
	1663	1989	O=C1c(cccc2)c2OC2C1COC2
	1664	1990	C=C(C(N1)=C(C=CN2)NC1=N)C2=O
	1665	1991	C(CN1)C23C=CC=CC13OC=C2
	1666	1993	C(c1ccn2)=Nc3c1c2ccc3
	1667	1994	O=C(C=CN1C2OCC3OCOC23)NC1=O
	1668	1995	O=C(C1=C(C2)C=COC1=O)N1C2C=CCC1
	1669	1996	C(C1)COC(C2)C1CC1C2C=CCC1
	1670	1997	C1C(CCCC2OCC3)C23NC1
	1671	1998	C=C(CCC1C(CCC2C34OC4)=C)C1C2OC3=O
	1672	1999	C(C1)CC2C=NCC1C2
	1673	2000	C(COC=C1)C1OC(C1)C=COC1c1ccccc1

## Sheet: All Clinical Cmpds NP vs time
All Clinical compounds. Phase -1 (unknown phase) set to phase 1 in Figure 1a	parent_pref_name	max_phase	Publication date Scifinder	1st Publication decade	PNP_Status	frag_coverage_murcko	NP_Like
	LENACAPAVIR	4	2018	2010+	PNP	0.621622	-0.77
	SELPERCATINIB	4	2018	2010+	PNP	0.965517	-1.27
	SERDEXMETHYLPHENIDATE	4	2018	2010+	NPL	0.521739	0.05
	SOTORASIB	4	2018	2010+	PNP	0.793103	-0.59
	ELEXACAFTOR	4	2017	2010+	PNP	0.777778	-1.18
	PRALSETINIB	4	2017	2010+	PNP	0.878788	-1.17
	BALOXAVIR MARBOXIL	4	2016	2010+	PNP	0.387097	-0.48
	REMDESIVIR	4	2016	2010+	NPL	0.384615	0.22
	AVAPRITINIB	4	2015	2010+	PNP	0.666667	-1.68
	BELZUTIFAN	4	2015	2010+	NonPNP	0.5625	-0.89
	BEROTRALSTAT	4	2015	2010+	NonPNP	0.4375	-1.71
	MOBOCERTINIB	4	2015	2010+	PNP	1	-0.78
	RISDIPLAM	4	2015	2010+	PNP	1	-1.31
	ABROCITINIB	4	2014	2010+	PNP	0.928571	-1.27
	BICTEGRAVIR	4	2014	2010+	PNP	0.5	-0.38
	DEUCRAVACITINIB	4	2014	2010+	PNP	0.583333	-1.22
	DIROXIMEL FUMARATE	4	2014	2010+	NonPNP	1	-0.12
	MAVACAMTEN	4	2014	2010+	NonPNP	0.5	-1.12
	VOXILAPREVIR	4	2014	2010+	PNP	0.521739	0.41
	ZANUBRUTINIB	4	2014	2010+	PNP	0.392857	-0.59
	ACALABRUTINIB	4	2013	2010+	PNP	0.7	-0.74
	ASCIMINIB	4	2013	2010+	PNP	0.64	-1.65
	DARIDOREXANT	4	2013	2010+	PNP	0.518519	-0.86
	ENASIDENIB	4	2013	2010+	NonPNP	0.6	-0.75
	FOSNETUPITANT	4	2013	2010+	PNP	0.428571	-0.8
	FUTIBATINIB	4	2013	2010+	PNP	0.652174	-0.77
	IVOSIDENIB	4	2013	2010+	NPL	0.6	-1.57
	LORLATINIB	4	2013	2010+	PNP	0.5	-0.63
	OSIMERTINIB	4	2013	2010+	PNP	1	-0.83
	PEMIGATINIB	4	2013	2010+	PNP	0.555556	-0.9
	RIPRETINIB	4	2013	2010+	PNP	0.428571	-1.36
	SELINEXOR	4	2013	2010+	NonPNP	0.478261	-1.06
	UMBRALISIB	4	2013	2010+	PNP	0.294118	-0.82
	VOXELOTOR	4	2013	2010+	PNP	0.578947	-0.81
	ATOGEPANT	4	2012	2010+	PNP	0.529412	-0.61
	ELBASVIR	4	2012	2010+	PNP	1	-0.39
	GLECAPREVIR	4	2012	2010+	PNP	0.541667	0.4
	LEMBOREXANT	4	2012	2010+	PNP	0.615385	-0.65
	OLICERIDINE	4	2012	2010+	PNP	0.84	-0.57
	TAZEMETOSTAT	4	2012	2010+	PNP	0.837838	-1.18
	TRILACICLIB	4	2012	2010+	PNP	0.875	-0.55
	UBROGEPANT	4	2012	2010+	PNP	0.529412	-0.41
	VABORBACTAM	4	2012	2010+	NonPNP	0.333333	-0.79
	VELPATASVIR	4	2012	2010+	PNP	0.8	-0.24
	BENZHYDROCODONE	4	2011	2010+	NPL	0.666667	1.22
	DAROLUTAMIDE	4	2011	2010+	NonPNP	0.5	-1.86
	DORAVIRINE	4	2011	2010+	PNP	0.619048	-1.65
	ENCORAFENIB	4	2011	2010+	PNP	0.666667	-1.29
	ERDAFITINIB	4	2011	2010+	PNP	0.681818	-1.3
	OTESECONAZOLE	4	2011	2010+	PNP	0.423077	-1.57
	OZANIMOD	4	2011	2010+	NonPNP	0.45	-1.07
	RIMEGEPANT	4	2011	2010+	PNP	0.611111	-0.67
	UPADACITINIB	4	2011	2010+	PNP	1	-1.1
	VERICIGUAT	4	2011	2010+	PNP	0.695652	-1.58
	ABEMACICLIB	4	2010	2010+	PNP	0.965517	-1.31
	ALECTINIB	4	2010	2010+	PNP	0.7	-0.21
	ALPELISIB	4	2010	2010+	PNP	0.842105	-0.97
	ARIPIPRAZOLE LAUROXIL	4	2010	2010+	NonPNP	0.571429	-0.83
	AVACOPAN	4	2010	2010+	NonPNP	0.514286	-1.25
	CEFIDEROCOL	4	2010	2010+	NonPNP	0.27027	0.14
	DASABUVIR	4	2010	2010+	PNP	1	-0.68
	ERAVACYCLINE	4	2010	2010+	PNP	0.83871	0.07
	ERTUGLIFLOZIN	4	2010	2010+	NonPNP	0.380952	0.78
	FILGOTINIB	4	2010	2010+	PNP	0.4	-1.64
	GILTERITINIB	4	2010	2010+	PNP	0.75	-1.06
	GRAZOPREVIR	4	2010	2010+	PNP	0.521739	0.23
	IBREXAFUNGERP	4	2010	2010+	NonPNP	1	1.1
	LAROTRECTINIB	4	2010	2010+	PNP	0.678571	-1.76
	LEDIPASVIR	4	2010	2010+	PNP	0.97561	-0.21
	MITAPIVAT	4	2010	2010+	PNP	0.59375	-1.89
	NETARSUDIL	4	2010	2010+	NonPNP	0.333333	-0.93
	OMBITASVIR	4	2010	2010+	PNP	0.846154	-0.59
	PARITAPREVIR	4	2010	2010+	PNP	0.574074	-0.28
	RIBOCICLIB	4	2010	2010+	PNP	1	-1.08
	SIPONIMOD	4	2010	2010+	NonPNP	0.222222	-0.81
	SOFOSBUVIR	4	2010	2010+	NPL	0.541667	0.24
	TALAZOPARIB	4	2010	2010+	PNP	0.52	-0.9
	VENETOCLAX	4	2010	2010+	PNP	0.490909	-1.02
	BARICITINIB	4	2009	2000s	PNP	0.777778	-1.11
	BRIGATINIB	4	2009	2000s	PNP	1	-0.9
	CEDAZURIDINE	4	2009	2000s	NPL	0.916667	1.22
	DABRAFENIB	4	2009	2000s	PNP	0.428571	-1.2
	DUVELISIB	4	2009	2000s	PNP	0.75	-0.63
	ENTRECTINIB	4	2009	2000s	NonPNP	0.552632	-1.02
	GLASDEGIB	4	2009	2000s	PNP	0.6	-1.66
	LUSUTROMBOPAG	4	2009	2000s	NonPNP	0.25	-0.53
	OMIDENEPAG ISOPROPYL	4	2009	2000s	PNP	0.8	-1.83
	PLAZOMICIN	4	2009	2000s	NPL	0.9	1.7
	RELEBACTAM	4	2009	2000s	PNP	0.833333	-0.47
	TEPOTINIB	4	2009	2000s	PNP	0.529412	-1.73
	TEZACAFTOR	4	2009	2000s	NPL	0.5	-0.94
	VIBEGRON	4	2009	2000s	NonPNP	0.46875	-0.25
	CAPMATINIB	4	2008	2000s	NPL	0.576923	-1.54
	CERITINIB	4	2008	2000s	PNP	1	-0.66
	COBICISTAT	4	2008	2000s	NonPNP	0.32	-1.14
	COPANLISIB	4	2008	2000s	PNP	0.606061	-1.06
	DACLATASVIR	4	2008	2000s	PNP	1	-0.42
	DACOMITINIB	4	2008	2000s	NonPNP	0.655172	-1.3
	DIFELIKEFALIN	4	2008	2000s	NonPNP	0.171429	0.09
	FINERENONE	4	2008	2000s	NonPNP	0.375	-0.96
	IXAZOMIB	4	2008	2000s	NonPNP	0	-1.26
	IXAZOMIB CITRATE	4	2008	2000s	NonPNP	0	-0.64
	LEFAMULIN	4	2008	2000s	NonPNP	0.576923	1.83
	NIRAPARIB	4	2008	2000s	PNP	1	-0.92
	PEXIDARTINIB	4	2008	2000s	PNP	0.916667	-0.97
	SOTAGLIFLOZIN	4	2008	2000s	NonPNP	0.315789	0.1
	SUVOREXANT	4	2008	2000s	NonPNP	0.172414	-1.63
	TELOTRISTAT	4	2008	2000s	PNP	0.692308	-0.84
	TELOTRISTAT ETHYL	4	2008	2000s	PNP	0.692308	-0.97
	VALBENAZINE	4	2008	2000s	NPL	1	1.15
	APALUTAMIDE	4	2007	2000s	PNP	0.681818	-1.41
	FEDRATINIB	4	2007	2000s	PNP	0.892857	-1.35
	IBRUTINIB	4	2007	2000s	PNP	0.551724	-0.77
	LINZAGOLIX	4	2007	2000s	PNP	1	-1
	LUMACAFTOR	4	2007	2000s	PNP	0.37037	-0.55
	OPICAPONE	4	2007	2000s	NonPNP	0.352941	-0.74
	OSILODROSTAT	4	2007	2000s	NonPNP	0.357143	-1.1
	PACRITINIB	4	2007	2000s	NonPNP	0.314286	-0.17
	PONATINIB	4	2007	2000s	PNP	0.878788	-1.8
	RUXOLITINIB	4	2007	2000s	PNP	0.95	-0.9
	SIMEPREVIR	4	2007	2000s	PNP	0.577778	-0.12
	SONIDEGIB	4	2007	2000s	PNP	0.888889	-1.61
	TUCATINIB	4	2007	2000s	PNP	0.666667	-0.71
	VEMURAFENIB	4	2007	2000s	NPL	0.391304	-1.38
	BELUMOSUDIL	4	2006	2000s	PNP	0.615385	-1.44
	BREXPIPRAZOLE	4	2006	2000s	PNP	0.83871	-1.48
	CABOTEGRAVIR	4	2006	2000s	NonPNP	0.24	-1.02
	CENOBAMATE	4	2006	2000s	NonPNP	0.384615	-0.99
	CRISABOROLE	4	2006	2000s	NonPNP	0	-0.64
	CRIZOTINIB	4	2006	2000s	PNP	0.692308	-1.02
	DOLUTEGRAVIR	4	2006	2000s	PNP	0.461538	-0.92
	ENZALUTAMIDE	4	2006	2000s	NonPNP	0.315789	-1.5
	FOSTAMATINIB	4	2006	2000s	PNP	0.8	-0.25
	INFIGRATINIB	4	2006	2000s	PNP	0.655172	-1.11
	IVACAFTOR	4	2006	2000s	NonPNP	0.55	-0.22
	LESINURAD	4	2006	2000s	PNP	1	-1.14
	LETERMOVIR	4	2006	2000s	PNP	0.714286	-0.93
	LIFITEGRAST	4	2006	2000s	PNP	0.59375	-0.74
	NALDEMEDINE	4	2006	2000s	PNP	0.578947	0.29
	TIRBANIBULIN	4	2006	2000s	NonPNP	0.375	-1.49
	TRIFAROTENE	4	2006	2000s	NPL	1	-0.34
	VISMODEGIB	4	2006	2000s	NPL	0.952381	-2.12
	VONOPRAZAN	4	2006	2000s	NPL	0.55	-1.34
	AFATINIB	4	2005	2000s	NPL	0.782609	-0.88
	ALOGLIPTIN	4	2005	2000s	NPL	0.666667	-1.32
	AZILSARTAN MEDOXOMIL	4	2005	2000s	PNP	0.552632	-0.45
	CABOZANTINIB	4	2005	2000s	NonPNP	0.40625	-0.76
	CANAGLIFLOZIN	4	2005	2000s	NonPNP	0.458333	0.27
	CARFILZOMIB	4	2005	2000s	NonPNP	0.209302	-0.17
	CARIPRAZINE	4	2005	2000s	PNP	0.6	-1.5
	ELAGOLIX	4	2005	2000s	NonPNP	0.275862	-0.8
	ELUXADOLINE	4	2005	2000s	NonPNP	0.166667	-0.72
	EMPAGLIFLOZIN	4	2005	2000s	NonPNP	0.44	0.89
	FOSTEMSAVIR	4	2005	2000s	PNP	0.625	-0.94
	IDELALISIB	4	2005	2000s	PNP	0.607143	-0.82
	LATANOPROSTENE BUNOD	4	2005	2000s	NonPNP	0.3125	0.97
	NALOXEGOL	4	2005	2000s	PNP	1	0.92
	OLODATEROL	4	2005	2000s	NonPNP	0.5	0.15
	PONESIMOD	4	2005	2000s	NonPNP	0	-1.12
	REVEFENACIN	4	2005	2000s	PNP	0.775	-1.3
	SAMIDORPHAN	4	2005	2000s	PNP	0.954545	1.17
	TEDIZOLID	4	2005	2000s	PNP	0.73913	-1.46
	TEDIZOLID PHOSPHATE	4	2005	2000s	PNP	0.73913	-1.41
	UMECLIDINIUM	4	2005	2000s	NPL	0.258065	-0.04
	ATALUREN	4	2004	2000s	NonPNP	0	-1.72
	BEDAQUILINE	4	2004	2000s	NPL	0.714286	-0.55
	BEMPEDOIC ACID	4	2004	2000s	NonPNP	0	0.76
	CEFTOLOZANE	4	2004	2000s	PNP	0.538462	-0.11
	DELAMANID	4	2004	2000s	NonPNP	0.37931	-0.6
	ELVITEGRAVIR	4	2004	2000s	NonPNP	0.611111	-0.44
	LINAGLIPTIN	4	2004	2000s	PNP	0.821429	-1.31
	MASITINIB	4	2004	2000s	PNP	0.911765	-1.77
	NERATINIB	4	2004	2000s	NonPNP	0.64	-1.46
	NILOTINIB	4	2004	2000s	PNP	0.969697	-1.66
	OLAPARIB	4	2004	2000s	PNP	0.483871	-1.61
	PIMAVANSERIN	4	2004	2000s	NonPNP	0.25	-1.63
	REGORAFENIB	4	2004	2000s	NonPNP	0.26087	-1.82
	RELUGOLIX	4	2004	2000s	PNP	0.566667	-1.7
	ROXADUSTAT	4	2004	2000s	NonPNP	0.588235	-0.42
	TECOVIRIMAT	4	2004	2000s	PNP	0.571429	-0.64
	VERNAKALANT	4	2004	2000s	NPL	0.55	0.58
	APIXABAN	4	2003	2000s	NonPNP	0.586207	-1.04
	AVATROMBOPAG	4	2003	2000s	PNP	0.918919	-1.42
	BELINOSTAT	4	2003	2000s	NonPNP	0	-1.11
	BINIMETINIB	4	2003	2000s	NonPNP	0.5625	-1.16
	EDOXABAN	4	2003	2000s	PNP	0.6	-1.19
	ELIGLUSTAT	4	2003	2000s	NonPNP	0.277778	-0.22
	ELTROMBOPAG	4	2003	2000s	PNP	0.923077	-0.75
	GLYCEROL PHENYLBUTYRATE	4	2003	2000s	NonPNP	0	0.19
	LAROPIPRANT	4	2003	2000s	NonPNP	0.473684	-0.81
	LASMIDITAN	4	2003	2000s	PNP	0.565217	-1.07
	LORCASERIN	4	2003	2000s	NonPNP	0	-0.33
	LURBINECTEDIN	4	2003	2000s	NPL	0.790698	1.33
	ODEVIXIBAT	4	2003	2000s	NonPNP	0	-0.59
	PALBOCICLIB	4	2003	2000s	PNP	1	-0.73
	RALTEGRAVIR	4	2003	2000s	NonPNP	0.269231	-1.08
	RILPIVIRINE	4	2003	2000s	NonPNP	1	-0.58
	RIOCIGUAT	4	2003	2000s	PNP	0.695652	-1.58
	RIVAROXABAN	4	2003	2000s	PNP	0.607143	-1.79
	ROLAPITANT	4	2003	2000s	NPL	0.384615	-0.1
	SELUMETINIB	4	2003	2000s	NonPNP	0.5625	-1.23
	SITAGLIPTIN	4	2003	2000s	NonPNP	0.25	-1.4
	TAFAMIDIS	4	2003	2000s	NonPNP	0.333333	-1.27
	VILANTEROL	4	2003	2000s	NonPNP	0	-0.17
	VORAPAXAR	4	2003	2000s	PNP	0.714286	-0.08
	VORTIOXETINE	4	2003	2000s	NonPNP	0.315789	-1.11
	APREMILAST	4	2002	2000s	NonPNP	0	-1.1
	AVIBACTAM	4	2002	2000s	PNP	1	-0.25
	BOCEPREVIR	4	2002	2000s	NonPNP	0.666667	0.23
	CEFTAROLINE FOSAMIL	4	2002	2000s	NPL	0.34375	-0.5
	DAPAGLIFLOZIN	4	2002	2000s	NonPNP	0.315789	0.61
	FLUTICASONE FUROATE	4	2002	2000s	PNP	0.846154	1.11
	GABAPENTIN ENACARBIL	4	2002	2000s	NonPNP	1	0.38
	LENVATINIB	4	2002	2000s	NonPNP	0.541667	-1.35
	MACITENTAN	4	2002	2000s	NonPNP	0.565217	-0.9
	OBETICHOLIC ACID	4	2002	2000s	NPL	1	2.32
	OMADACYCLINE	4	2002	2000s	NPL	0.954545	0.64
	PANOBINOSTAT	4	2002	2000s	NonPNP	0.473684	-0.53
	PAZOPANIB	4	2002	2000s	PNP	0.956522	-1.38
	SELEXIPAG	4	2002	2000s	NonPNP	0.333333	-0.88
	TELAPREVIR	4	2002	2000s	PNP	0.547619	-0.28
	TIVOZANIB	4	2002	2000s	NonPNP	0.576923	-0.83
	TOFACITINIB	4	2002	2000s	PNP	0.9375	-1.14
	ACLIDINIUM	4	2001	2000s	PNP	0.5625	-0.04
	AVANAFIL	4	2001	2000s	PNP	0.62069	-0.99
	AXITINIB	4	2001	2000s	PNP	0.625	-1.4
	BETRIXABAN	4	2001	2000s	PNP	0.875	-1.1
	BOSUTINIB	4	2001	2000s	NonPNP	0.592593	-0.99
	BRINCIDOFOVIR	4	2001	2000s	NonPNP	1	0.05
	BRIVARACETAM	4	2001	2000s	NonPNP	0.833333	-0.14
	ISAVUCONAZONIUM	4	2001	2000s	PNP	0.444444	-1.15
	MACIMORELIN	4	2001	2000s	NonPNP	0.72	-0.04
	MARAVIROC	4	2001	2000s	PNP	0.612903	-0.85
	MELPHALAN FLUFENAMIDE	4	2001	2000s	NonPNP	0	-0.55
	NINTEDANIB	4	2001	2000s	NonPNP	0.454545	-1.18
	PERAMPANEL	4	2001	2000s	NonPNP	0.52	-1.26
	SAXAGLIPTIN	4	2001	2000s	NonPNP	0.842105	0.17
	SUNITINIB	4	2001	2000s	NPL	0.875	-0.73
	TENOFOVIR ALAFENAMIDE	4	2001	2000s	NonPNP	0.434783	-0.45
	VANDETANIB	4	2001	2000s	NonPNP	0.76	-0.88
	VARENICLINE	4	2001	2000s	PNP	1	0.25
	CINACALCET	4	2000	2000s	NonPNP	0.47619	-1.05
	DASATINIB	4	2000	2000s	PNP	0.666667	-1.72
	ETRAVIRINE	4	2000	2000s	NonPNP	0.666667	-0.74
	INDACATEROL	4	2000	2000s	PNP	0.869565	0.35
	LUMATEPERONE	4	2000	2000s	NonPNP	0.222222	-0.93
	NETUPITANT	4	2000	2000s	PNP	0.428571	-1.11
	PITOLISANT	4	2000	2000s	NonPNP	0.315789	-1.15
	REGADENOSON	4	2000	2000s	PNP	1	-0.05
	REMIMAZOLAM	4	2000	2000s	NPL	0.55	-0.59
	RUCAPARIB	4	2000	2000s	NonPNP	0.45	0.04
	SORAFENIB	4	2000	2000s	NonPNP	0.26087	-1.46
	TICAGRELOR	4	2000	2000s	PNP	0.625	-0.52
	VILDAGLIPTIN	4	2000	2000s	NonPNP	0.789474	-0.5
	BAZEDOXIFENE	4	1999	1990s	NonPNP	0.28125	-0.65
	ERIBULIN	4	1999	1990s	PNP	0.75	1.84
	ESLICARBAZEPINE ACETATE	4	1999	1990s	NonPNP	0	0.38
	FESOTERODINE	4	1999	1990s	NonPNP	0	-0.01
	FOSAMPRENAVIR	4	1999	1990s	NonPNP	0.172414	-0.34
	IXABEPILONE	4	1999	1990s	NonPNP	0.307692	1.78
	LAPATINIB	4	1999	1990s	PNP	0.866667	-1.34
	LUMIRACOXIB	4	1999	1990s	NonPNP	0	-1.39
	MARALIXIBAT	4	1999	1990s	PNP	0.611111	-0.25
	MIRABEGRON	4	1999	1990s	NonPNP	0.185185	-0.94
	OZENOXACIN	4	1999	1990s	PNP	1	-0.15
	PERAMIVIR	4	1999	1990s	NonPNP	1	1.04
	RETAPAMULIN	4	1999	1990s	NonPNP	0.607143	1.63
	VARDENAFIL	4	1999	1990s	NonPNP	0.44	-1.69
	BILASTINE	4	1998	1990s	PNP	0.652174	-1.24
	DABIGATRAN ETEXILATE	4	1998	1990s	PNP	0.576923	-1.4
	ETORICOXIB	4	1998	1990s	NonPNP	0.666667	-1.31
	FINAFLOXACIN	4	1998	1990s	PNP	1	-0.46
	TAFLUPROST	4	1998	1990s	NonPNP	0.3125	0.58
	TASIMELTEON	4	1998	1990s	PNP	1	0
	ATAZANAVIR	4	1997	1990s	NonPNP	0.25	-0.15
	DEFERASIROX	4	1997	1990s	NonPNP	0.217391	-0.75
	DELAFLOXACIN	4	1997	1990s	PNP	0.818182	-0.39
	LENALIDOMIDE	4	1997	1990s	NonPNP	0.333333	0.28
	LONAFARNIB	4	1997	1990s	PNP	0.6	-0.49
	LOPINAVIR	4	1997	1990s	NonPNP	0.15	-0.04
	LULICONAZOLE	4	1997	1990s	NonPNP	0.294118	-1.04
	OSELTAMIVIR	4	1997	1990s	NonPNP	1	1.02
	PARECOXIB	4	1997	1990s	NonPNP	0.294118	-1.18
	RAMELTEON	4	1997	1990s	NonPNP	1	0.17
	TENOFOVIR DISOPROXIL	4	1997	1990s	NonPNP	1	-0.19
	TIGECYCLINE	4	1997	1990s	NPL	0.954545	0.41
	XIMELAGATRAN	4	1997	1990s	NonPNP	0.26087	-0.82
	AMBRISENTAN	4	1996	1990s	NonPNP	0.285714	-0.17
	BORTEZOMIB	4	1996	1990s	NonPNP	0.352941	-0.64
	CABAZITAXEL	4	1996	1990s	NPL	0.368421	1.62
	ERLOSAMIDE	4	1996	1990s	NonPNP	0	-0.66
	ERLOTINIB	4	1996	1990s	NonPNP	0.764706	-0.81
	GEFITINIB	4	1996	1990s	NonPNP	0.703704	-1.4
	LASOFOXIFENE	4	1996	1990s	NonPNP	0.5	-0.02
	LOMITAPIDE	4	1996	1990s	PNP	0.789474	-0.87
	MARIBAVIR	4	1996	1990s	NPL	1	0.44
	PRUCALOPRIDE	4	1996	1990s	NPL	0.833333	-1.22
	REPROTEROL	4	1996	1990s	NonPNP	0.478261	-0.6
	SITAXENTAN	4	1996	1990s	PNP	0.384615	-0.96
	SOLIFENACIN	4	1996	1990s	PNP	0.666667	-0.06
	TAPENTADOL	4	1996	1990s	NonPNP	0	-0.02
	TIPIRACIL	4	1996	1990s	PNP	0.866667	-0.66
	VALDECOXIB	4	1996	1990s	NonPNP	0.294118	-1.33
	VALGANCICLOVIR	4	1996	1990s	NonPNP	1	0.47
	ALISKIREN	4	1995	1990s	NonPNP	0	0.21
	AMPRENAVIR	4	1995	1990s	NonPNP	0.172414	-0.2
	APREPITANT	4	1995	1990s	PNP	0.444444	-0.94
	CELECOXIB	4	1995	1990s	NonPNP	0.647059	-1.57
	CLEVIDIPINE	4	1995	1990s	NonPNP	0	-0.71
	CONIVAPTAN	4	1995	1990s	PNP	0.891892	-1.2
	DARUNAVIR	4	1995	1990s	NPL	0.25	0.12
	DUTASTERIDE	4	1995	1990s	PNP	0.62963	0.74
	EZETIMIBE	4	1995	1990s	NonPNP	0.538462	0.03
	FOSAPREPITANT	4	1995	1990s	PNP	0.444444	-0.71
	GEMIFLOXACIN	4	1995	1990s	PNP	0.9	-0.47
	LINEZOLID	4	1995	1990s	NonPNP	0.666667	-1.82
	NELFINAVIR	4	1995	1990s	NPL	0.333333	-0.09
	POSACONAZOLE	4	1995	1990s	NPL	0.511628	-0.62
	ROFECOXIB	4	1995	1990s	NonPNP	0.294118	-0.36
	ROFLUMILAST	4	1995	1990s	NonPNP	0.45	-1.3
	TADALAFIL	4	1995	1990s	NPL	0.678571	-0.17
	TAVABOROLE	4	1995	1990s	NonPNP	0	-0.84
	TELITHROMYCIN	4	1995	1990s	NPL	0.534884	0.71
	TIPRANAVIR	4	1995	1990s	NonPNP	0.393939	-0.54
	VILAZODONE	4	1995	1990s	PNP	0.857143	-1.2
	VINFLUNINE	4	1995	1990s	PNP	0.918919	1.47
	ALMOTRIPTAN	4	1994	1990s	NPL	0.777778	-1.25
	ALVIMOPAN	4	1994	1990s	NonPNP	0.285714	0.32
	BIMATOPROST	4	1994	1990s	NonPNP	0.3125	1.01
	CANGRELOR	4	1994	1990s	NonPNP	1	-0.03
	CAPECITABINE	4	1994	1990s	NPL	1	0.53
	EFAVIRENZ	4	1994	1990s	NonPNP	0.1875	0.07
	EFINACONAZOLE	4	1994	1990s	PNP	0.52381	-0.78
	EVEROLIMUS	4	1994	1990s	NP	0.367347	1.88
	FINGOLIMOD	4	1994	1990s	NonPNP	0	0.66
	FROVATRIPTAN	4	1994	1990s	NonPNP	1	-0.45
	ISTRADEFYLLINE	4	1994	1990s	NonPNP	0.578947	-0.68
	RIMONABANT	4	1994	1990s	PNP	0.653846	-1.37
	SILODOSIN	4	1994	1990s	NonPNP	0	-0.83
	TRAVOPROST	4	1994	1990s	NonPNP	0.3125	0.45
	ULIPRISTAL	4	1994	1990s	PNP	1	1.12
	ABIRATERONE	4	1993	1990s	PNP	1	1.82
	ABIRATERONE ACETATE	4	1993	1990s	PNP	1	1.71
	BEXAROTENE	4	1993	1990s	NonPNP	0.555556	0.55
	DORIPENEM	4	1993	1990s	PNP	0.714286	0.73
	EPTIFIBATIDE	4	1993	1990s	NPL	0.333333	0.84
	ERTAPENEM	4	1993	1990s	PNP	0.434783	0.16
	EZOGABINE	4	1993	1990s	NonPNP	1	-1.58
	IMATINIB	4	1993	1990s	PNP	0.942857	-1.48
	INDINAVIR	4	1993	1990s	PNP	0.583333	-0.42
	IVABRADINE	4	1993	1990s	NonPNP	0	-0.24
	MOXIFLOXACIN	4	1993	1990s	PNP	1	0.08
	PRALATREXATE	4	1993	1990s	NPL	0.6	-0.18
	PRASUGREL	4	1993	1990s	NonPNP	0.380952	-0.92
	PREGABALIN	4	1993	1990s	NonPNP	0	1.19
	RAPACURONIUM	4	1993	1990s	PNP	1	1.48
	ROPIVACAINE	4	1993	1990s	NonPNP	0.4	-1.37
	ROSUVASTATIN	4	1993	1990s	NonPNP	0.428571	-0.15
	SACUBITRIL	4	1993	1990s	NonPNP	1	0.05
	VORINOSTAT	4	1993	1990s	NonPNP	0	-0.83
	ADEFOVIR DIPIVOXIL	4	1992	1990s	NonPNP	1	-0.36
	ALATROFLOXACIN	4	1992	1990s	PNP	0.695652	-0.73
	ALCAFTADINE	4	1992	1990s	NPL	0.55	-0.15
	BESIFLOXACIN	4	1992	1990s	NPL	0.666667	-0.57
	BOSENTAN	4	1992	1990s	PNP	0.448276	-0.78
	CERIVASTATIN	4	1992	1990s	NonPNP	0.428571	0.28
	CICLESONIDE	4	1992	1990s	PNP	0.962963	1.99
	DRONEDARONE	4	1992	1990s	NonPNP	0.529412	-0.79
	ELETRIPTAN	4	1992	1990s	NPL	0.538462	-0.72
	ENTECAVIR	4	1992	1990s	PNP	0.941176	1.02
	FEBUXOSTAT	4	1992	1990s	NonPNP	0.454545	-1.73
	LURASIDONE	4	1992	1990s	PNP	0.666667	-0.76
	MONTELUKAST	4	1992	1990s	NonPNP	0.40625	-0.21
	OLMESARTAN MEDOXOMIL	4	1992	1990s	PNP	0.666667	-0.71
	PALIPERIDONE PALMITATE	4	1992	1990s	PNP	0.642857	-0.53
	PITAVASTATIN	4	1992	1990s	PNP	0.684211	0.25
	PIXANTRONE	4	1992	1990s	NPL	0.933333	0.13
	RIZATRIPTAN	4	1992	1990s	PNP	0.933333	-1.44
	SILDENAFIL	4	1992	1990s	PNP	0.64	-1.51
	TEGASEROD	4	1992	1990s	NonPNP	1	-0.49
	TELMISARTAN	4	1992	1990s	PNP	0.967742	-0.99
	TIROFIBAN	4	1992	1990s	NonPNP	0.352941	-0.39
	TOLVAPTAN	4	1992	1990s	NonPNP	0.785714	-1.43
	TROVAFLOXACIN	4	1992	1990s	PNP	0.695652	-0.78
	AGOMELATINE	4	1991	1990s	NonPNP	1	-0.52
	BRINZOLAMIDE	4	1991	1990s	NonPNP	0.454545	-0.84
	CANDESARTAN CILEXETIL	4	1991	1990s	PNP	0.780488	-0.61
	DELAVIRDINE	4	1991	1990s	PNP	0.913043	-1.75
	DEXLANSOPRAZOLE	4	1991	1990s	PNP	0.882353	-0.96
	EMTRICITABINE	4	1991	1990s	NonPNP	0.615385	0.84
	ESZOPICLONE	4	1991	1990s	PNP	0.875	-1.46
	IRBESARTAN	4	1991	1990s	PNP	0.928571	-0.56
	LUBIPROSTONE	4	1991	1990s	NPL	0.9	1.08
	OLANZAPINE	4	1991	1990s	PNP	0.55	-0.82
	PALONOSETRON	4	1991	1990s	PNP	0.954545	0.12
	PEMETREXED	4	1991	1990s	NonPNP	0.578947	0.07
	PIMECROLIMUS	4	1991	1990s	NPL	0.45	1.42
	RASAGILINE	4	1991	1990s	NonPNP	1	-0.63
	REPAGLINIDE	4	1991	1990s	NonPNP	0.26087	-0.79
	TERIFLUNOMIDE	4	1991	1990s	NonPNP	0	-1.64
	TIOTROPIUM	4	1991	1990s	PNP	0.826087	0.51
	VALSARTAN	4	1991	1990s	PNP	1	-0.81
	VORICONAZOLE	4	1991	1990s	PNP	0.55	-0.76
	ZANAMIVIR	4	1991	1990s	NonPNP	0.857143	0.7
	ZOLMITRIPTAN	4	1991	1990s	PNP	0.9375	0.14
	ABACAVIR	4	1990	1990s	PNP	1	0.6
	ARIPIPRAZOLE	4	1990	1990s	NonPNP	0.571429	-1.16
	DARIFENACIN	4	1990	1990s	NPL	0.482759	-0.56
	EPROSARTAN	4	1990	1990s	PNP	0.47619	-0.41
	ILOPERIDONE	4	1990	1990s	PNP	0.44	-1.21
	LAMIVUDINE	4	1990	1990s	NonPNP	0.615385	1.24
	LATANOPROST	4	1990	1990s	NonPNP	0.3125	1.18
	NEVIRAPINE	4	1990	1990s	PNP	0.789474	-0.25
	OSPEMIFENE	4	1990	1990s	NonPNP	0	-0.08
	PALIPERIDONE	4	1990	1990s	PNP	0.642857	-0.89
	PARICALCITOL	4	1990	1990s	NPL	0.882353	2.17
	PLERIXAFOR	4	1990	1990s	NonPNP	0	-0.4
	REMIFENTANIL	4	1990	1990s	NonPNP	0.461538	-0.53
	RITONAVIR	4	1990	1990s	NonPNP	0.238095	-0.62
	ROMIDEPSIN	4	1990	1990s	NP	0	1.73
	SAFINAMIDE	4	1990	1990s	NonPNP	1	-1.35
	SAQUINAVIR	4	1990	1990s	NPL	0.540541	-0.04
	TOLCAPONE	4	1990	1990s	NonPNP	0	-0.51
	ALOSETRON	4	1989	1980s	NPL	0.7	-0.77
	BEPOTASTINE	4	1989	1980s	NPL	0.6	-0.97
	CLOFARABINE	4	1989	1980s	NonPNP	1	0.6
	ESCITALOPRAM	4	1989	1980s	NonPNP	0.6	-0.47
	FULVESTRANT	4	1989	1980s	NPL	1	1.48
	NARATRIPTAN	4	1989	1980s	NPL	1	-0.93
	ROSIGLITAZONE	4	1989	1980s	NonPNP	0.478261	-1.18
	TOLTERODINE	4	1989	1980s	NonPNP	0	-0.36
	TOPOTECAN	4	1989	1980s	NPL	0.73913	0.9
	ULIPRISTAL ACETATE	4	1989	1980s	PNP	1	1.13
	VALACYCLOVIR	4	1989	1980s	NonPNP	1	-0.23
	ANASTROZOLE	4	1988	1980s	NonPNP	0.416667	-1.33
	CEFDITOREN PIVOXIL	4	1988	1980s	NonPNP	0.37037	-0.07
	DAPOXETINE	4	1988	1980s	NonPNP	0.5	-0.49
	DEXMEDETOMIDINE	4	1988	1980s	NonPNP	0.416667	-0.44
	DOCETAXEL	4	1988	1980s	NPL	0.358974	1.6
	DOLASETRON	4	1988	1980s	PNP	0.833333	0.43
	DONEPEZIL	4	1988	1980s	PNP	0.958333	-0.06
	DORZOLAMIDE	4	1988	1980s	NonPNP	0.454545	-0.51
	DULOXETINE	4	1988	1980s	PNP	0.882353	-0.54
	ENTACAPONE	4	1988	1980s	NonPNP	0	-0.89
	ESOMEPRAZOLE	4	1988	1980s	PNP	0.882353	-0.69
	GREPAFLOXACIN	4	1988	1980s	PNP	1	-0.45
	IBANDRONIC ACID	4	1988	1980s	NonPNP	0	-0.18
	LOSARTAN	4	1988	1980s	PNP	0.956522	-0.97
	MIBEFRADIL	4	1988	1980s	NonPNP	0.76	-0.56
	MIDOSTAURIN	4	1988	1980s	NP	0.666667	0.66
	MYCOPHENOLATE MOFETIL	4	1988	1980s	NP	0.6	0.43
	NELARABINE	4	1988	1980s	NPL	1	1.22
	RABEPRAZOLE	4	1988	1980s	PNP	0.882353	-0.57
	RIVASTIGMINE	4	1988	1980s	NonPNP	0	-0.98
	ROCURONIUM	4	1988	1980s	PNP	1	1.53
	TAZAROTENE	4	1988	1980s	NonPNP	0.333333	-0.65
	ZILEUTON	4	1988	1980s	NonPNP	1	-0.23
	ZIPRASIDONE	4	1988	1980s	NPL	0.576923	-1.4
	ZOLEDRONIC ACID	4	1988	1980s	NonPNP	1	-0.67
	ARMODAFINIL	4	1987	1980s	NonPNP	0	-0.24
	ATORVASTATIN	4	1987	1980s	NonPNP	0.423077	-0.41
	CALCIPOTRIENE	4	1987	1980s	NPL	0.72	2.68
	CIDOFOVIR	4	1987	1980s	NonPNP	1	0.13
	DOFETILIDE	4	1987	1980s	NonPNP	0	-1.07
	EXEMESTANE	4	1987	1980s	NPL	0.9	2.53
	GATIFLOXACIN	4	1987	1980s	PNP	1	-0.22
	LETROZOLE	4	1987	1980s	NonPNP	0.277778	-1.17
	MIZOLASTINE	4	1987	1980s	PNP	0.733333	-1.62
	OLOPATADINE	4	1987	1980s	NonPNP	0.875	0.05
	QUETIAPINE	4	1987	1980s	NonPNP	0.285714	-0.87
	RALTITREXED	4	1987	1980s	NonPNP	0.666667	-0.78
	SIBUTRAMINE	4	1987	1980s	NonPNP	0.4	0.03
	SPARFLOXACIN	4	1987	1980s	PNP	1	-0.11
	TIAGABINE	4	1987	1980s	NPL	0.8	-0.62
	TRABECTEDIN	4	1987	1980s	NP	0.775	1.56
	ADAPALENE	4	1986	1980s	NonPNP	1	0.1
	CEVIMELINE	4	1986	1980s	NPL	0.666667	1.15
	DALFOPRISTIN	4	1986	1980s	NPL	0.3125	1.02
	ESLICARBAZEPINE	4	1986	1980s	NonPNP	0	0.06
	FAMCICLOVIR	4	1986	1980s	NonPNP	1	-0.1
	GRANISETRON	4	1986	1980s	PNP	0.857143	-1.06
	LACIDIPINE	4	1986	1980s	NonPNP	0	-0.58
	LANSOPRAZOLE	4	1986	1980s	PNP	0.882353	-0.96
	LEVAMLODIPINE	4	1986	1980s	NonPNP	0	-0.74
	LEVOFLOXACIN	4	1986	1980s	PNP	0.85	-0.21
	NATEGLINIDE	4	1986	1980s	NonPNP	0.352941	-0.23
	NITISINONE	4	1986	1980s	NonPNP	0.5	-1.05
	PANTOPRAZOLE	4	1986	1980s	PNP	0.882353	-0.88
	PIOGLITAZONE	4	1986	1980s	NonPNP	0.5	-0.72
	PRAMIPEXOLE	4	1986	1980s	NonPNP	0.5	-0.91
	RISEDRONIC ACID	4	1986	1980s	NonPNP	1	-0.3
	RISPERIDONE	4	1986	1980s	PNP	0.642857	-1.47
	RUFINAMIDE	4	1986	1980s	NonPNP	0	-2.23
	SERTINDOLE	4	1986	1980s	PNP	0.931034	-1.44
	TACROLIMUS	4	1986	1980s	NP	0.45	1.54
	TEMAFLOXACIN	4	1986	1980s	PNP	0.73913	-0.78
	ZAFIRLUKAST	4	1986	1980s	NPL	0.378378	-0.95
	ZALEPLON	4	1986	1980s	PNP	0.6	-2.1
	ASENAPINE	4	1985	1980s	NonPNP	0.277778	-0.23
	BUTENAFINE	4	1985	1980s	NonPNP	0.526316	-1.16
	CEFTIBUTEN	4	1985	1980s	NonPNP	0.263158	-0.01
	DESLORATADINE	4	1985	1980s	NPL	0.571429	-0.25
	EBROTIDINE	4	1985	1980s	NonPNP	0.227273	-1.36
	FINASTERIDE	4	1985	1980s	PNP	0.944444	1.84
	FOSINOPRIL	4	1985	1980s	NPL	0.423077	0.13
	IBUTILIDE	4	1985	1980s	NonPNP	0	-0.75
	IMIQUIMOD	4	1985	1980s	PNP	1	-0.63
	IRINOTECAN	4	1985	1980s	PNP	0.763158	0.26
	LERCANIDIPINE	4	1985	1980s	NonPNP	0	-0.9
	LEVOMILNACIPRAN	4	1985	1980s	NonPNP	0.333333	-0.1
	LOMEFLOXACIN	4	1985	1980s	PNP	1	-0.53
	NEBIVOLOL	4	1985	1980s	NonPNP	0	0.07
	ONDANSETRON	4	1985	1980s	PNP	0.9	-0.54
	ORLISTAT	4	1985	1980s	NP	0.8	1.18
	ROTIGOTINE	4	1985	1980s	PNP	0.833333	-1.04
	SERTACONAZOLE	4	1985	1980s	NonPNP	0.583333	-1.17
	TOPIRAMATE	4	1985	1980s	NPL	1	1.16
	TROGLITAZONE	4	1985	1980s	NonPNP	0.2	0.78
	ACAMPROSATE	4	1984	1980s	NonPNP	0	-0.59
	ACECLOFENAC	4	1984	1980s	NonPNP	0	-0.82
	ATOVAQUONE	4	1984	1980s	NPL	0.727273	0.48
	BICALUTAMIDE	4	1984	1980s	NonPNP	0	-1.64
	BROMFENAC	4	1984	1980s	NonPNP	0	-0.41
	CEFDINIR	4	1984	1980s	NonPNP	0.25	0.33
	CEFPROZIL	4	1984	1980s	NonPNP	0	0.67
	CISATRACURIUM	4	1984	1980s	NonPNP	0.408163	0.36
	DESVENLAFAXINE	4	1984	1980s	NonPNP	0.461538	0.44
	EPLERENONE	4	1984	1980s	PNP	1	2.26
	FLUVASTATIN	4	1984	1980s	NonPNP	1	0.03
	FOSPHENYTOIN	4	1984	1980s	NonPNP	0.368421	-0.54
	GEMCITABINE	4	1984	1980s	NPL	1	1.14
	LEVOBETAXOLOL	4	1984	1980s	NonPNP	0.230769	-0.56
	MEROPENEM	4	1984	1980s	PNP	0.714286	0.78
	ONAPRISTONE	4	1984	1980s	PNP	0.75	1.3
	RANOLAZINE	4	1984	1980s	NonPNP	0.230769	-1.32
	ROPINIROLE	4	1984	1980s	NonPNP	1	-0.61
	SALMETEROL	4	1984	1980s	NonPNP	0	0.2
	TAZOBACTAM	4	1984	1980s	NonPNP	0.5	-0.31
	TILUDRONIC ACID	4	1984	1980s	NonPNP	0	-0.89
	VENLAFAXINE	4	1984	1980s	NonPNP	0.461538	0.13
	ACRIVASTINE	4	1983	1980s	NPL	0.55	-0.49
	AMLODIPINE	4	1983	1980s	NonPNP	0	-0.74
	ATOSIBAN	4	1983	1980s	NonPNP	0.128205	0.55
	BENAZEPRIL	4	1983	1980s	NonPNP	0	-0.29
	CEFEPIME	4	1983	1980s	NonPNP	0.384615	0.1
	CEFPODOXIME PROXETIL	4	1983	1980s	PNP	0.666667	0.27
	CILASTATIN	4	1983	1980s	NonPNP	1	0.55
	CILAZAPRIL	4	1983	1980s	NonPNP	0.272727	-0.15
	CIPROFLOXACIN	4	1983	1980s	PNP	1	-0.72
	CISAPRIDE	4	1983	1980s	NonPNP	0.24	-1.13
	EMEDASTINE	4	1983	1980s	NonPNP	0.5625	-1.93
	GLIMEPIRIDE	4	1983	1980s	NonPNP	0.37931	-0.95
	IMIDAPRIL	4	1983	1980s	NonPNP	0.315789	-0.11
	ITRACONAZOLE	4	1983	1980s	PNP	0.511628	-0.54
	LEVOCABASTINE	4	1983	1980s	NPL	0.5	-0.12
	LEVOCETIRIZINE	4	1983	1980s	NonPNP	0.315789	-1.21
	MILNACIPRAN	4	1983	1980s	NonPNP	0.333333	-0.1
	RAMIPRIL	4	1983	1980s	NPL	0.380952	0.12
	SUMATRIPTAN	4	1983	1980s	NonPNP	1	-1.1
	TEMOZOLOMIDE	4	1983	1980s	NonPNP	0.5	-1.63
	TERBINAFINE	4	1983	1980s	NP	1	-0.03
	TOREMIFENE	4	1983	1980s	NonPNP	0	-0.44
	TRANDOLAPRIL	4	1983	1980s	NonPNP	0.409091	0.1
	TROPISETRON	4	1983	1980s	PNP	0.85	0.37
	ALPIDEM	4	1982	1980s	NPL	0.6	-1.86
	ATOMOXETINE	4	1982	1980s	NonPNP	1	-0.06
	BALSALAZIDE	4	1982	1980s	NonPNP	0	-0.5
	CEFPIROME	4	1982	1980s	NonPNP	0.366667	0
	CETIRIZINE	4	1982	1980s	NonPNP	0.315789	-1.21
	CLOPIDOGREL	4	1982	1980s	NonPNP	0.3125	-1.58
	FLUCONAZOLE	4	1982	1980s	PNP	0.526316	-0.86
	GANCICLOVIR	4	1982	1980s	NonPNP	1	0.29
	LUMEFANTRINE	4	1982	1980s	NonPNP	0.6	-0.6
	MIFEPRISTONE	4	1982	1980s	PNP	1	1.14
	MOMETASONE FUROATE	4	1982	1980s	PNP	0.846154	1.5
	NEFAZODONE	4	1982	1980s	PNP	0.4	-1.96
	NIZATIDINE	4	1982	1980s	NonPNP	1	-2.14
	OFLOXACIN	4	1982	1980s	PNP	0.85	-0.21
	PERINDOPRIL	4	1982	1980s	NonPNP	1	0.08
	QUINAPRIL	4	1982	1980s	NonPNP	0.434783	-0.32
	RALOXIFENE	4	1982	1980s	NonPNP	0.46875	-0.54
	SPIRAPRIL	4	1982	1980s	NonPNP	0.227273	-0.12
	TOLRESTAT	4	1982	1980s	NonPNP	1	-0.14
	ZOLPIDEM	4	1982	1980s	NPL	0.6	-1.87
	AZTREONAM	4	1981	1980s	NP	0.333333	-0.19
	CABERGOLINE	4	1981	1980s	NPL	0.9375	0.03
	CEFIXIME	4	1981	1980s	NonPNP	0.263158	-0.12
	CEFPODOXIME	4	1981	1980s	PNP	0.666667	0.39
	CLARITHROMYCIN	4	1981	1980s	NonPNP	0.4	1.77
	EPINASTINE	4	1981	1980s	PNP	0.944444	-0.08
	ESMOLOL	4	1981	1980s	NonPNP	0	-0.24
	FLUMAZENIL	4	1981	1980s	NonPNP	0.333333	-0.63
	FLUTICASONE PROPIONATE	4	1981	1980s	NPL	0.944444	1.53
	ILOPROST	4	1981	1980s	NPL	0.888889	1.99
	LAMOTRIGINE	4	1981	1980s	NonPNP	0	-1.05
	LORATADINE	4	1981	1980s	NPL	0.571429	-0.74
	LOTEPREDNOL ETABONATE	4	1981	1980s	NPL	0.944444	1.92
	MILRINONE	4	1981	1980s	PNP	1	-1.17
	NEPAFENAC	4	1981	1980s	NonPNP	0	-0.54
	PRAVASTATIN	4	1981	1980s	NP	1	2.18
	RACECADOTRIL	4	1981	1980s	NonPNP	0	-0.28
	RIFAXIMIN	4	1981	1980s	PNP	0.512821	1.64
	SERTRALINE	4	1981	1980s	NonPNP	0.625	0.12
	SIMVASTATIN	4	1981	1980s	NPL	0.894737	2.12
	TAMSULOSIN	4	1981	1980s	NonPNP	0	-1.02
	TAPINAROF	4	1981	1980s	NP	0	0.47
	TREPROSTINIL	4	1981	1980s	NPL	1	1.34
	ALFUZOSIN	4	1980	1980s	NonPNP	0.521739	-0.51
	ARGATROBAN	4	1980	1980s	NonPNP	0.695652	0.21
	ATRACURIUM	4	1980	1980s	NonPNP	0.408163	0.36
	CARBOPROST	4	1980	1980s	NonPNP	1	1.89
	CEFTRIAXONE	4	1980	1980s	NonPNP	0.166667	-0.49
	ENALAPRIL	4	1980	1980s	NonPNP	0.277778	-0.29
	ENALAPRILAT	4	1980	1980s	NonPNP	0.277778	-0.14
	ENOXACIN	4	1980	1980s	PNP	0.941176	-1.01
	ENOXIMONE	4	1980	1980s	NonPNP	0.428571	-1.04
	FAMOTIDINE	4	1980	1980s	NonPNP	0.833333	-1.49
	FELODIPINE	4	1980	1980s	NonPNP	0	-1.16
	FENOLDOPAM	4	1980	1980s	NonPNP	0	0.95
	FEXOFENADINE	4	1980	1980s	NonPNP	0.206897	-0.33
	HALOPERIDOL DECANOATE	4	1980	1980s	NonPNP	0.26087	-0.35
	ISRADIPINE	4	1980	1980s	NonPNP	0	-1.25
	LEFLUNOMIDE	4	1980	1980s	NonPNP	0.357143	-2.04
	LEVETIRACETAM	4	1980	1980s	NonPNP	0.833333	-0.76
	LISINOPRIL	4	1980	1980s	NonPNP	0.277778	0.2
	LORACARBEF	4	1980	1980s	NonPNP	0.315789	0.23
	MIGALASTAT	4	1980	1980s	NP	1	2.44
	MOXONIDINE	4	1980	1980s	NonPNP	0.5	-0.08
	NORELGESTROMIN	4	1980	1980s	NPL	0.944444	1.55
	PREDNICARBATE	4	1980	1980s	NPL	0.944444	1.8
	SORIVUDINE	4	1980	1980s	NPL	1	1.3
	AMISULPRIDE	4	1979	1970s	NonPNP	0.333333	-1.38
	ARTEMETHER	4	1979	1970s	NP	0.625	3.83
	ASTEMIZOLE	4	1979	1970s	PNP	0.516129	-1.12
	CARVEDILOL	4	1979	1970s	NonPNP	0.481481	-0.12
	CEFPIRAMIDE	4	1979	1970s	NonPNP	0.305556	-0.88
	CEFTAZIDIME	4	1979	1970s	NonPNP	0.407407	0.3
	CILOSTAZOL	4	1979	1970s	NonPNP	0.777778	-1.52
	DAPIPRAZOLE	4	1979	1970s	PNP	0.478261	-2.1
	DIDANOSINE	4	1979	1970s	NPL	1	0.68
	DOXAZOSIN	4	1979	1970s	PNP	0.448276	-0.65
	HYDROCORTISONE PROBUTATE	4	1979	1970s	NP	1	1.94
	MELOXICAM	4	1979	1970s	NonPNP	0.238095	-1.2
	METHYLNALTREXONE	4	1979	1970s	PNP	0.956522	1.89
	MIGLITOL	4	1979	1970s	NonPNP	1	1.65
	MIGLUSTAT	4	1979	1970s	NP	1	1.24
	NIMODIPINE	4	1979	1970s	NonPNP	0	-1.32
	OMEPRAZOLE	4	1979	1970s	PNP	0.882353	-0.69
	PEFLOXACIN	4	1979	1970s	PNP	1	-1.11
	PICOTAMIDE	4	1979	1970s	NonPNP	0.461538	-1.11
	REBOXETINE	4	1979	1970s	PNP	1	-0.17
	REMOXIPRIDE	4	1979	1970s	NonPNP	0.333333	-0.68
	VINORELBINE	4	1979	1970s	NPL	0.918919	1.55
	ALCLOMETASONE DIPROPIONATE	4	1978	1970s	NPL	0.944444	1.86
	ALENDRONIC ACID	4	1978	1970s	NonPNP	0	0.46
	ALFENTANIL	4	1978	1970s	PNP	0.52381	-0.92
	AMLEXANOX	4	1978	1970s	NonPNP	0.4375	0.18
	APRACLONIDINE	4	1978	1970s	NonPNP	0.416667	-0.71
	ARFORMOTEROL	4	1978	1970s	NonPNP	0	-0.07
	BISOPROLOL	4	1978	1970s	NonPNP	0	-0.86
	BUTOCONAZOLE	4	1978	1970s	NonPNP	0.227273	-1.15
	CEFODIZIME	4	1978	1970s	NonPNP	0.37037	-0.58
	CEFTIZOXIME	4	1978	1970s	NonPNP	0.25	0.13
	DROSPIRENONE	4	1978	1970s	NonPNP	0.96	2.5
	EFLORNITHINE	4	1978	1970s	NonPNP	0	0.78
	HALOBETASOL PROPIONATE	4	1978	1970s	NPL	0.944444	1.64
	KETOCONAZOLE	4	1978	1970s	PNP	0.516129	-0.77
	KETOROLAC	4	1978	1970s	NonPNP	0.3125	-0.45
	LEVOKETOCONAZOLE	4	1978	1970s	PNP	0.516129	-0.77
	LORNOXICAM	4	1978	1970s	NonPNP	0.571429	-1.09
	MITOXANTRONE	4	1978	1970s	NonPNP	1	0.04
	MODAFINIL	4	1978	1970s	NonPNP	0	-0.24
	MOEXIPRIL	4	1978	1970s	NonPNP	0.434783	-0.15
	NORFLOXACIN	4	1978	1970s	PNP	1	-0.97
	PERGOLIDE	4	1978	1970s	NPL	0.9375	0.61
	RANITIDINE	4	1978	1970s	NonPNP	1	-1.4
	SULBACTAM	4	1978	1970s	NonPNP	0.8	0.77
	VERALIPRIDE	4	1978	1970s	NonPNP	0.333333	-1.21
	XAMOTEROL	4	1978	1970s	NonPNP	0.272727	-1.1
	ZONISAMIDE	4	1978	1970s	NonPNP	0.555556	-1.7
	BETAXOLOL	4	1977	1970s	NonPNP	0.230769	-0.56
	CAPTOPRIL	4	1977	1970s	NonPNP	1	0.11
	CEFMENOXIME	4	1977	1970s	NonPNP	0.37037	-0.98
	CEFOTAXIME	4	1977	1970s	NonPNP	0.25	0.36
	CEFOTETAN	4	1977	1970s	NonPNP	0.217391	-0.67
	CEFUROXIME AXETIL	4	1977	1970s	NonPNP	0.263158	0.22
	CITALOPRAM	4	1977	1970s	NonPNP	0.6	-0.47
	DOMPERIDONE	4	1977	1970s	PNP	0.896552	-1.54
	IMIPENEM	4	1977	1970s	NonPNP	0.625	0.73
	INAMRINONE	4	1977	1970s	PNP	1	-0.67
	MOCLOBEMIDE	4	1977	1970s	NonPNP	0.352941	-2.06
	MOXALACTAM	4	1977	1970s	NonPNP	0.192308	-0.37
	NAFTIFINE	4	1977	1970s	NonPNP	0.47619	-0.56
	NILUTAMIDE	4	1977	1970s	NonPNP	0.538462	-1.46
	NISOLDIPINE	4	1977	1970s	NonPNP	0	-1.12
	NORGESTIMATE	4	1977	1970s	NPL	0.944444	1.62
	OXATOMIDE	4	1977	1970s	PNP	0.5	-1.22
	OXICONAZOLE	4	1977	1970s	NonPNP	0.227273	-1.47
	PAROXETINE	4	1977	1970s	NonPNP	0.26087	-0.12
	TERAZOSIN	4	1977	1970s	PNP	0.75	-0.73
	ACYCLOVIR	4	1976	1970s	NonPNP	1	-0.2
	ANAGRELIDE	4	1976	1970s	NonPNP	0.384615	-0.84
	BIFONAZOLE	4	1976	1970s	NPL	0.708333	-0.67
	BRIMONIDINE	4	1976	1970s	PNP	0.9375	-0.67
	CEFONICID	4	1976	1970s	PNP	0.538462	-0.59
	CEFORANIDE	4	1976	1970s	NonPNP	0.192308	-1.13
	CEFOTIAM	4	1976	1970s	PNP	0.730769	-1.08
	DILEVALOL	4	1976	1970s	NonPNP	0	-0.21
	DIRITHROMYCIN	4	1976	1970s	NonPNP	0.5625	1.41
	FLUVOXAMINE	4	1976	1970s	NonPNP	0	-0.69
	GABAPENTIN	4	1976	1970s	NonPNP	1	0.69
	LOVASTATIN	4	1976	1970s	NP	0.894737	2.34
	MIDAZOLAM	4	1976	1970s	NonPNP	0.25	-0.6
	MIRTAZAPINE	4	1976	1970s	PNP	0.631579	-0.78
	PINACIDIL	4	1976	1970s	NonPNP	0.857143	-0.52
	PIPERACILLIN	4	1976	1970s	NonPNP	0.482759	0.03
	RIFAPENTINE	4	1976	1970s	PNP	0.533333	1.39
	SUFENTANIL	4	1976	1970s	PNP	0.55	-1.18
	SULCONAZOLE	4	1976	1970s	NonPNP	0.238095	-1.29
	TIOCONAZOLE	4	1976	1970s	NonPNP	0.5	-1.18
	VIGABATRIN	4	1976	1970s	NonPNP	0	1.3
	ACARBOSE	4	1975	1970s	NP	0.923077	2.16
	ACITRETIN	4	1975	1970s	NonPNP	0	1.38
	ALBENDAZOLE	4	1975	1970s	NonPNP	1	-1.29
	ALITRETINOIN	4	1975	1970s	NP	1	2.31
	AMCINONIDE	4	1975	1970s	PNP	0.96	2.03
	CEFAMANDOLE NAFATE	4	1975	1970s	PNP	0.538462	-0.55
	CEFMETAZOLE	4	1975	1970s	NonPNP	0.3125	-1.4
	CEFOPERAZONE	4	1975	1970s	NonPNP	0.297297	-0.92
	CEFUROXIME	4	1975	1970s	NonPNP	0.263158	0.09
	CELIPROLOL	4	1975	1970s	NonPNP	0	-1.22
	CLAVULANIC ACID	4	1975	1970s	NP	0	0.82
	CLEBOPRIDE	4	1975	1970s	NonPNP	0.590909	-1.39
	DESFLURANE	4	1975	1970s	NonPNP	0	-0.64
	EPIRUBICIN	4	1975	1970s	NP	0.96	1.55
	FIDAXOMICIN	4	1975	1970s	NP	0.166667	2.02
	FLECAINIDE	4	1975	1970s	NonPNP	0.375	-0.9
	IDARUBICIN	4	1975	1970s	NPL	0.96	1.36
	MISOPROSTOL	4	1975	1970s	NonPNP	0.833333	1.41
	NABILONE	4	1975	1970s	NonPNP	0.466667	1.72
	NETILMICIN	4	1975	1970s	NP	0.9	1.98
	NITAZOXANIDE	4	1975	1970s	NonPNP	0.357143	-1.31
	NOMEGESTROL	4	1975	1970s	NPL	1	1.93
	PRAZIQUANTEL	4	1975	1970s	PNP	0.869565	-0.81
	TORSEMIDE	4	1975	1970s	NonPNP	0.461538	-1.32
	VALRUBICIN	4	1975	1970s	NPL	0.96	0.95
	ACEMETACIN	4	1974	1970s	NonPNP	1	-0.72
	ANTRAFENINE	4	1974	1970s	NonPNP	0.470588	-1.15
	CARPROFEN	4	1974	1970s	NonPNP	1	-0.08
	CEFACLOR	4	1974	1970s	NonPNP	0	0.09
	CEFSULODIN	4	1974	1970s	PNP	0.576923	-0.07
	CIMETIDINE	4	1974	1970s	NonPNP	1	-1.6
	CIPROFIBRATE	4	1974	1970s	NonPNP	0.333333	0.38
	DESOGESTREL	4	1974	1970s	NPL	1	1.78
	DOXERCALCIFEROL	4	1974	1970s	NPL	0.833333	2.83
	ETONOGESTREL	4	1974	1970s	NPL	1	2.01
	ETRETINATE	4	1974	1970s	NonPNP	0	1.1
	FLUOXETINE	4	1974	1970s	NonPNP	1	-0.35
	MEFLOQUINE	4	1974	1970s	NPL	0.941176	0.03
	NALMEFENE	4	1974	1970s	PNP	0.913043	1.84
	NICARDIPINE	4	1974	1970s	NonPNP	0	-1.35
	PENTOSTATIN	4	1974	1970s	NP	0.666667	1
	PIPECURONIUM	4	1974	1970s	PNP	1	1.43
	SIROLIMUS	4	1974	1970s	NP	0.367347	1.98
	SULOCTIDIL	4	1974	1970s	NonPNP	0	-0.45
	TICLOPIDINE	4	1974	1970s	NonPNP	0.3125	-2.47
	TRIMETREXATE	4	1974	1970s	PNP	1	-0.19
	ZIMELDINE	4	1974	1970s	NonPNP	0.428571	-0.7
	AMSACRINE	4	1973	1970s	NonPNP	0.666667	-0.86
	BACAMPICILLIN	4	1973	1970s	NonPNP	0.444444	0.47
	BENOXAPROFEN	4	1973	1970s	NonPNP	0.333333	-1.02
	BEPRIDIL	4	1973	1970s	NPL	0.904762	-1.15
	BEZAFIBRATE	4	1973	1970s	NonPNP	0	-0.78
	BUDESONIDE	4	1973	1970s	PNP	0.952381	2.53
	BUTORPHANOL	4	1973	1970s	PNP	0.954545	1.33
	CARTEOLOL	4	1973	1970s	NonPNP	0.909091	-0.34
	CEFADROXIL	4	1973	1970s	NonPNP	0	0.48
	DEXIBUPROFEN	4	1973	1970s	NonPNP	0	0.14
	DIPIVEFRIN	4	1973	1970s	NonPNP	0	0.22
	DOBUTAMINE	4	1973	1970s	NonPNP	0	0.39
	ETODOLAC	4	1973	1970s	NonPNP	0.692308	0.44
	FENOFIBRATE	4	1973	1970s	NonPNP	0	-0.58
	FENOFIBRIC ACID	4	1973	1970s	NonPNP	0	-0.48
	FORMOTEROL	4	1973	1970s	NonPNP	0	-0.07
	MEZLOCILLIN	4	1973	1970s	NonPNP	0.518519	-0.19
	NABUMETONE	4	1973	1970s	NonPNP	1	0.07
	NADOLOL	4	1973	1970s	NonPNP	1	0.26
	PAMIDRONIC ACID	4	1973	1970s	NonPNP	0	0.38
	PERMETHRIN	4	1973	1970s	NonPNP	0.15	0.05
	RIFABUTIN	4	1973	1970s	PNP	0.475	1.61
	RIMEXOLONE	4	1973	1970s	NPL	0.944444	2.36
	TIZANIDINE	4	1973	1970s	NonPNP	0.333333	-1.71
	TULOBUTEROL	4	1973	1970s	NonPNP	0	-0.66
	VECURONIUM	4	1973	1970s	PNP	1	1.54
	ZOPICLONE	4	1973	1970s	PNP	0.875	-1.46
	AMIKACIN	4	1972	1970s	NP	0.923077	1.58
	AZELASTINE	4	1972	1970s	NonPNP	0.24	-1.06
	CARBETOCIN	4	1972	1970s	NonPNP	0.128205	0.18
	CEPHRADINE	4	1972	1970s	NonPNP	0.3	0.67
	DEZOCINE	4	1972	1970s	NonPNP	0.666667	1.6
	ENCAINIDE	4	1972	1970s	PNP	0.869565	-0.84
	ETIDOCAINE	4	1972	1970s	NonPNP	0	-1.39
	GANAXOLONE	4	1972	1970s	NPL	1	2.19
	HALOFANTRINE	4	1972	1970s	NonPNP	1	-0.73
	INDOPROFEN	4	1972	1970s	NonPNP	0.9375	-0.39
	ISOXICAM	4	1972	1970s	NonPNP	0.238095	-0.78
	LOPERAMIDE	4	1972	1970s	NonPNP	0.222222	-0.36
	NITRENDIPINE	4	1972	1970s	NonPNP	0	-1.24
	PENCICLOVIR	4	1972	1970s	NonPNP	1	0.04
	PIRBUTEROL	4	1972	1970s	NonPNP	1	0.2
	QUAZEPAM	4	1972	1970s	NonPNP	0	-1.2
	RIBAVIRIN	4	1972	1970s	NP	1	0.69
	SEVOFLURANE	4	1972	1970s	NonPNP	0	-0.4
	SULINDAC	4	1972	1970s	NonPNP	0	-0.29
	TALAMPICILLIN	4	1972	1970s	PNP	0.580645	0.7
	AMDINOCILLIN	4	1971	1970s	NonPNP	0.470588	0.38
	BUPROPION	4	1971	1970s	NonPNP	0	-0.88
	BUSPIRONE	4	1971	1970s	PNP	0.785714	-1.1
	CALCITRIOL	4	1971	1970s	NP	0.833333	2.65
	CEFOXITIN	4	1971	1970s	NonPNP	0.277778	-0.15
	CLOTIAZEPAM	4	1971	1970s	NonPNP	0.294118	-0.42
	DILTIAZEM	4	1971	1970s	NonPNP	0	-0.13
	EPOPROSTENOL	4	1971	1970s	NonPNP	1	1.91
	ESKETAMINE	4	1971	1970s	NonPNP	0.538462	0.02
	ETOPOSIDE	4	1971	1970s	PNP	0.705882	1.89
	ETOPOSIDE PHOSPHATE	4	1971	1970s	PNP	0.705882	1.64
	FENCLOFENAC	4	1971	1970s	NonPNP	0	-0.81
	ISOFLURANE	4	1971	1970s	NonPNP	0	-0.81
	KETOTIFEN	4	1971	1970s	PNP	0.52381	-0.01
	LABETALOL	4	1971	1970s	NonPNP	0	-0.21
	LEVOSALBUTAMOL	4	1971	1970s	NonPNP	0	0.56
	LOFEXIDINE	4	1971	1970s	NonPNP	0.384615	-0.43
	MEBENDAZOLE	4	1971	1970s	NonPNP	0.555556	-0.78
	METOPROLOL	4	1971	1970s	NonPNP	0	-0.38
	MORICIZINE	4	1971	1970s	NonPNP	0.25	-1.75
	MUPIROCIN	4	1971	1970s	NP	0.9	1.7
	PACLITAXEL	4	1971	1970s	NP	0.297872	1.62
	PROPAFENONE	4	1971	1970s	NonPNP	0	-0.36
	RIMITEROL	4	1971	1970s	NonPNP	0.461538	1.34
	RITODRINE	4	1971	1970s	NonPNP	0	0.23
	SARALASIN	4	1971	1970s	NPL	0.344828	0.07
	TICARCILLIN	4	1971	1970s	NP	0.764706	0.13
	TOBRAMYCIN	4	1971	1970s	NP	0.9	1.43
	ALPRAZOLAM	4	1970	1970s	NonPNP	0.25	-0.84
	AMINEPTINE	4	1970	1970s	NonPNP	0	0.2
	AMOXICILLIN	4	1970	1970s	NP	0.444444	0.94
	ATENOLOL	4	1970	1970s	NonPNP	0	-0.62
	BITOLTEROL	4	1970	1970s	NonPNP	0.916667	-0.19
	BUMETANIDE	4	1970	1970s	NonPNP	0	-0.97
	CEFAMANDOLE	4	1970	1970s	PNP	0.538462	-0.67
	CICLOPIROX	4	1970	1970s	NPL	1	0.3
	CINOXACIN	4	1970	1970s	NonPNP	0.714286	-0.74
	ESTAZOLAM	4	1970	1970s	NonPNP	0.25	-1.04
	FENOPROFEN	4	1970	1970s	NonPNP	0	-0.26
	GLIPIZIDE	4	1970	1970s	NonPNP	0.4	-1.31
	MEPTAZINOL	4	1970	1970s	NonPNP	0	0.45
	MEQUITAZINE	4	1970	1970s	NPL	0.347826	-0.28
	OXCARBAZEPINE	4	1970	1970s	NonPNP	0	-0.12
	PIRENZEPINE	4	1970	1970s	PNP	0.48	-1.04
	PIROXICAM	4	1970	1970s	NonPNP	0.318182	-0.88
	PIRPROFEN	4	1970	1970s	NonPNP	0.454545	-0.53
	TERFENADINE	4	1970	1970s	NonPNP	0.206897	-0.46
	TRIAZOLAM	4	1970	1970s	NonPNP	0.25	-0.87
	ACEBUTOLOL	4	1969	1960s	NonPNP	0	-0.95
	ALCLOFENAC	4	1969	1960s	NonPNP	0	-0.59
	ARTICAINE	4	1969	1960s	NonPNP	1	-1.23
	CARBENICILLIN INDANYL	4	1969	1960s	NonPNP	0.566667	0.25
	CEFAZOLIN	4	1969	1960s	PNP	0.56	-1.43
	CLINDAMYCIN PALMITATE	4	1969	1960s	NPL	0.733333	0.65
	CLOBETASOL PROPIONATE	4	1969	1960s	NPL	0.944444	1.97
	CLOCORTOLONE PIVALATE	4	1969	1960s	NPL	0.944444	1.26
	CLOMETACIN	4	1969	1960s	NonPNP	0.529412	-0.73
	CLOTRIMAZOLE	4	1969	1960s	NonPNP	0.208333	-0.58
	DEXRAZOXANE	4	1969	1960s	PNP	0.666667	-0.48
	ECONAZOLE	4	1969	1960s	NonPNP	0.238095	-0.92
	FLUDARABINE PHOSPHATE	4	1969	1960s	NonPNP	1	0.62
	FOSFOMYCIN	4	1969	1960s	NP	1	0.62
	GEMFIBROZIL	4	1969	1960s	NonPNP	0	-0.36
	GUANFACINE	4	1969	1960s	NonPNP	0	-1.12
	INDAPAMIDE	4	1969	1960s	NonPNP	0	-1.65
	INDECAINIDE	4	1969	1960s	NonPNP	0.923077	-0.05
	MAZINDOL	4	1969	1960s	NonPNP	0.277778	-0.16
	MICONAZOLE	4	1969	1960s	NonPNP	0.238095	-0.92
	MINAPRINE	4	1969	1960s	PNP	0.571429	-1.44
	NOMIFENSINE	4	1969	1960s	NonPNP	0.625	0.22
	PENBUTOLOL	4	1969	1960s	NonPNP	0.454545	-0.39
	PIVAMPICILLIN	4	1969	1960s	NonPNP	0.444444	0.58
	PROBUCOL	4	1969	1960s	NonPNP	0	0.17
	TERBUTALINE	4	1969	1960s	NonPNP	0	0.52
	TIMOLOL	4	1969	1960s	NonPNP	0.545455	-1.47
	TOLMETIN	4	1969	1960s	NonPNP	0.384615	-0.6
	TRAMADOL	4	1969	1960s	NP	0.5	0.43
	VILOXAZINE	4	1969	1960s	NonPNP	0.428571	-0.37
	BENDAZAC	4	1968	1960s	NonPNP	0.5625	-1.13
	BENFLUOREX	4	1968	1960s	NonPNP	0	-0.95
	BROMOCRIPTINE	4	1968	1960s	NP	0.818182	1.24
	BUPRENORPHINE	4	1968	1960s	PNP	0.958333	1.56
	CALCIFEDIOL	4	1968	1960s	NP	0.833333	2.63
	CLENBUTEROL	4	1968	1960s	NonPNP	0	-0.32
	CLINDAMYCIN PHOSPHATE	4	1968	1960s	NPL	0.733333	0.6
	CLOBAZAM	4	1968	1960s	NonPNP	0	-1.1
	DEXKETOPROFEN	4	1968	1960s	NonPNP	0	-0.08
	DIFLUNISAL	4	1968	1960s	NonPNP	1	-0.57
	ENFLURANE	4	1968	1960s	NonPNP	0	-0.1
	GLICLAZIDE	4	1968	1960s	NonPNP	0.380952	-0.87
	GUANADREL	4	1968	1960s	NPL	1	0.39
	HALAZEPAM	4	1968	1960s	NonPNP	0	-0.99
	KETOPROFEN	4	1968	1960s	NonPNP	0	-0.08
	LEVOBUPIVACAINE	4	1968	1960s	NonPNP	0.4	-1.36
	MEMANTINE	4	1968	1960s	NonPNP	1	0.53
	METIPRANOLOL	4	1968	1960s	NonPNP	0	0.01
	NAPROXEN	4	1968	1960s	NP	1	0.05
	NIFEDIPINE	4	1968	1960s	NonPNP	0	-1.1
	NITREFAZOLE	4	1968	1960s	NonPNP	0.454545	-1.6
	OXAMNIQUINE	4	1968	1960s	NonPNP	1	-0.22
	OXAPROZIN	4	1968	1960s	NonPNP	0.294118	-0.33
	PRAZOSIN	4	1968	1960s	PNP	0.75	-1.14
	TENIPOSIDE	4	1968	1960s	PNP	0.74359	1.36
	TINIDAZOLE	4	1968	1960s	NonPNP	1	-2.05
	TRAZODONE	4	1968	1960s	PNP	0.64	-2.5
	AMOXAPINE	4	1967	1960s	NonPNP	0.285714	-0.58
	BROMPERIDOL	4	1967	1960s	NonPNP	0.26087	-0.84
	CEPHALEXIN	4	1967	1960s	NonPNP	0	0.27
	CLASCOTERONE	4	1967	1960s	NP	1	2.07
	DANTROLENE	4	1967	1960s	NPL	0.578947	-1.19
	DEXMETHYLPHENIDATE	4	1967	1960s	NonPNP	0.461538	0.18
	ESTETROL	4	1967	1960s	NPL	1	2.3
	FLUTAMIDE	4	1967	1960s	NonPNP	0	-1.76
	IFOSFAMIDE	4	1967	1960s	NonPNP	0	-0.4
	ISOSORBIDE MONONITRATE	4	1967	1960s	NonPNP	1	0.58
	ISOTRETINOIN	4	1967	1960s	NP	1	2.31
	LOMUSTINE	4	1967	1960s	NonPNP	1	-0.58
	METHYLDOPATE	4	1967	1960s	NonPNP	0	0.63
	METOLAZONE	4	1967	1960s	NonPNP	0.823529	-1.18
	MINOXIDIL	4	1967	1960s	PNP	1	-0.62
	NALBUPHINE	4	1967	1960s	PNP	0.956522	1.87
	NALTREXONE	4	1967	1960s	PNP	0.956522	1.72
	SAPROPTERIN	4	1967	1960s	NP	0.666667	1.2
	SULFACYTINE	4	1967	1960s	NonPNP	0.470588	-1.19
	SULPIRIDE	4	1967	1960s	NonPNP	0.333333	-1.62
	TEGAFUR	4	1967	1960s	NPL	1	-0.4
	TRILOSTANE	4	1967	1960s	NPL	1	2.1
	ZALCITABINE	4	1967	1960s	NPL	1	1.06
	APAZONE	4	1966	1960s	NonPNP	0.428571	-0.86
	CLINDAMYCIN	4	1966	1960s	NPL	0.733333	0.6
	DEFLAZACORT	4	1966	1960s	NPL	0.809524	2.1
	DICLOFENAC	4	1966	1960s	NonPNP	0	-0.87
	GLYBURIDE	4	1966	1960s	NonPNP	0.2	-1.21
	GUANABENZ	4	1966	1960s	NonPNP	0	-1.54
	LEVOMETHADYL ACETATE	4	1966	1960s	NonPNP	0	0.13
	MAPROTILINE	4	1966	1960s	NPL	1	0.83
	MOLINDONE	4	1966	1960s	PNP	0.882353	-0.63
	PANCURONIUM	4	1966	1960s	PNP	1	1.46
	PENTOXIFYLLINE	4	1966	1960s	NonPNP	1	-0.86
	PERHEXILINE	4	1966	1960s	NPL	0.9	0.31
	PINDOLOL	4	1966	1960s	NonPNP	1	-0.38
	PRACTOLOL	4	1966	1960s	NonPNP	0	-0.91
	RIFAMPIN	4	1966	1960s	NPL	0.475	1.53
	SEGESTERONE ACETATE	4	1966	1960s	NPL	0.947368	2.31
	TAMOXIFEN	4	1966	1960s	NonPNP	0	-0.4
	TETRAZEPAM	4	1966	1960s	NonPNP	0.333333	-0.33
	TRIAMCINOLONE HEXACETONIDE	4	1966	1960s	PNP	0.952381	1.7
	TROSPIUM	4	1966	1960s	NPL	0.428571	0.25
	BACLOFEN	4	1965	1960s	NonPNP	0	0.05
	CLORAZEPIC ACID	4	1965	1960s	NonPNP	0	-0.64
	CYCLACILLIN	4	1965	1960s	PNP	0.823529	0.84
	DEXFENFLURAMINE	4	1965	1960s	NonPNP	0	-0.98
	FLUPHENAZINE DECANOATE	4	1965	1960s	NonPNP	0.26087	-0.92
	FLURBIPROFEN	4	1965	1960s	NonPNP	1	-0.43
	MEXILETINE	4	1965	1960s	NonPNP	0	-0.42
	MIDODRINE	4	1965	1960s	NonPNP	0	-0.59
	OXPRENOLOL	4	1965	1960s	NonPNP	0	-0.33
	POMALIDOMIDE	4	1965	1960s	NonPNP	0.315789	-0.21
	PRAZEPAM	4	1965	1960s	NonPNP	0.136364	-0.77
	PROGLUMIDE	4	1965	1960s	NonPNP	0	-0.65
	RIMANTADINE	4	1965	1960s	NonPNP	1	0.19
	SELEGILINE	4	1965	1960s	NonPNP	0	-0.95
	AMILORIDE	4	1964	1960s	NonPNP	0.857143	-0.72
	AZATADINE	4	1964	1960s	NPL	0.571429	-0.22
	BECLOMETHASONE DIPROPIONATE	4	1964	1960s	NPL	0.944444	1.75
	BENZYDAMINE	4	1964	1960s	NonPNP	0.5625	-1.3
	CANRENOATE	4	1964	1960s	NPL	0.944444	2.38
	CARBENICILLIN	4	1964	1960s	NonPNP	0.444444	0.62
	CEPHALOGLYCIN	4	1964	1960s	NonPNP	0.45	0.83
	CLOTHIAPINE	4	1964	1960s	NonPNP	0.285714	-1.17
	DECITABINE	4	1964	1960s	NPL	1	1.23
	DICLOXACILLIN	4	1964	1960s	PNP	0.590909	-0.31
	FENOTEROL	4	1964	1960s	NonPNP	0	0.43
	FLOXACILLIN	4	1964	1960s	PNP	0.590909	-0.62
	FLUPHENAZINE ENANTHATE	4	1964	1960s	NonPNP	0.26087	-1
	IBUPROFEN	4	1964	1960s	NonPNP	0	0.14
	LISDEXAMFETAMINE	4	1964	1960s	NonPNP	0	-0.02
	LOXAPINE	4	1964	1960s	NonPNP	0.285714	-0.75
	NIFURTIMOX	4	1964	1960s	NonPNP	0.333333	-1.28
	PENAMECILLIN	4	1964	1960s	NonPNP	0.444444	0.47
	PROPRANOLOL	4	1964	1960s	NonPNP	1	-0.47
	SECNIDAZOLE	4	1964	1960s	NonPNP	1	-1.45
	SOTALOL	4	1964	1960s	NonPNP	0	-0.9
	STAVUDINE	4	1964	1960s	NPL	1	0.95
	TELBIVUDINE	4	1964	1960s	NP	1	1.04
	THIOTHIXENE	4	1964	1960s	NonPNP	0.26087	-1.31
	ZIDOVUDINE	4	1964	1960s	NPL	1	0.89
	BENDAMUSTINE	4	1963	1960s	NonPNP	1	-1.09
	CLADRIBINE	4	1963	1960s	NP	1	0.73
	CLONAZEPAM	4	1963	1960s	NonPNP	0	-0.87
	CLONIDINE	4	1963	1960s	NonPNP	0.416667	-0.82
	CLOZAPINE	4	1963	1960s	NonPNP	0.285714	-0.78
	DEBRISOQUIN	4	1963	1960s	NonPNP	1	-0.75
	DIBENZEPIN	4	1963	1960s	NonPNP	0.875	-0.89
	DINOPROSTONE	4	1963	1960s	NP	0.833333	2.03
	DROPERIDOL	4	1963	1960s	PNP	0.592593	-1
	FLUMETHASONE PIVALATE	4	1963	1960s	NPL	0.944444	1.33
	FLUNISOLIDE	4	1963	1960s	PNP	0.952381	2.19
	FLUNITRAZEPAM	4	1963	1960s	NonPNP	0	-0.97
	FLURAZEPAM	4	1963	1960s	NonPNP	0	-1.24
	FLUSPIRILENE	4	1963	1960s	PNP	0.333333	-0.58
	GLAFENINE	4	1963	1960s	NonPNP	0.588235	-0.26
	IBUFENAC	4	1963	1960s	NonPNP	0	0.02
	KETAMINE	4	1963	1960s	NonPNP	0.538462	0.02
	LEVONORGESTREL	4	1963	1960s	NPL	1	2.01
	LORAZEPAM	4	1963	1960s	NonPNP	0	-0.65
	MECLOFENAMIC ACID	4	1963	1960s	NonPNP	0	-0.98
	METHYL AMINOLEVULINATE	4	1963	1960s	NonPNP	0	0.38
	NONOXYNOL 9	4	1963	1960s	NonPNP	0	-0.07
	NORGESTREL	4	1963	1960s	NPL	1	2.01
	OXYBUTYNIN	4	1963	1960s	NonPNP	0.461538	-0.42
	PIMOZIDE	4	1963	1960s	PNP	0.5	-1.03
	PROTRIPTYLINE	4	1963	1960s	NonPNP	0	0.44
	PYROVALERONE	4	1963	1960s	NonPNP	0.357143	-0.78
	RILUZOLE	4	1963	1960s	NonPNP	0.5	-1.3
	TERODILINE	4	1963	1960s	NonPNP	0	-0.22
	TRANEXAMIC ACID	4	1963	1960s	NonPNP	1	0
	ALBUTEROL	4	1962	1960s	NonPNP	0	0.56
	ALPROSTADIL	4	1962	1960s	NP	0.833333	1.7
	AZACITIDINE	4	1962	1960s	NP	1	1.43
	AZARIBINE	4	1962	1960s	PNP	0.923077	0.7
	AZLOCILLIN	4	1962	1960s	NonPNP	0.518519	-0.08
	BENSERAZIDE	4	1962	1960s	NonPNP	0	0.99
	BENZQUINAMIDE	4	1962	1960s	NPL	1	0.57
	BROMAZEPAM	4	1962	1960s	NonPNP	0.333333	-0.64
	CARBIDOPA	4	1962	1960s	NonPNP	0	0.66
	CEPHALOTHIN	4	1962	1960s	PNP	0.736842	-0.01
	CLEMASTINE	4	1962	1960s	NonPNP	0.238095	-0.4
	CLOXACILLIN	4	1962	1960s	PNP	0.590909	-0.33
	CORTIVAZOL	4	1962	1960s	PNP	0.961538	1.03
	CYPROTERONE ACETATE	4	1962	1960s	PNP	1	1.99
	DACARBAZINE	4	1962	1960s	NonPNP	1	-0.95
	DANAZOL	4	1962	1960s	PNP	0.95	1.18
	DESOXIMETASONE	4	1962	1960s	NPL	0.944444	2.25
	DINOPROST	4	1962	1960s	NP	1	1.94
	DISOPYRAMIDE	4	1962	1960s	NonPNP	0.461538	-0.74
	DOTHIEPIN	4	1962	1960s	NonPNP	0	-0.48
	DOXAPRAM	4	1962	1960s	NPL	0.423077	-0.55
	DOXEPIN	4	1962	1960s	NonPNP	0.875	-0.05
	ESTRAMUSTINE PHOSPHATE	4	1962	1960s	NPL	1	0.85
	ETHACRYNIC ACID	4	1962	1960s	NonPNP	0	0.11
	ETHYNODIOL DIACETATE	4	1962	1960s	NPL	1	2.06
	FENFLURAMINE	4	1962	1960s	NonPNP	0	-0.98
	FENTANYL	4	1962	1960s	NonPNP	0.285714	-1.26
	FUROSEMIDE	4	1962	1960s	NonPNP	0.384615	-1.77
	FUSIDIC ACID	4	1962	1960s	NP	1	2.46
	HALCINONIDE	4	1962	1960s	PNP	1	2.07
	INDOMETHACIN	4	1962	1960s	NonPNP	1	-0.72
	LINCOMYCIN	4	1962	1960s	NP	0.733333	0.64
	MEFENAMIC ACID	4	1962	1960s	NonPNP	0	-0.81
	MESORIDAZINE	4	1962	1960s	NonPNP	0.272727	-0.6
	METOCLOPRAMIDE	4	1962	1960s	NonPNP	0	-1.54
	NALIDIXIC ACID	4	1962	1960s	NPL	0.909091	-0.98
	NALOXONE	4	1962	1960s	PNP	1	1.94
	NORTRIPTYLINE	4	1962	1960s	NonPNP	0	0.35
	OXANDROLONE	4	1962	1960s	NPL	1	2.16
	OXAZEPAM	4	1962	1960s	NonPNP	0	-0.45
	PENTAZOCINE	4	1962	1960s	NPL	1	1.75
	PHENOXYPROPAZINE	4	1962	1960s	NonPNP	0	-0.9
	PROCARBAZINE	4	1962	1960s	NonPNP	0	-1.04
	PROPANIDID	4	1962	1960s	NonPNP	0	-0.96
	SULFADOXINE	4	1962	1960s	NonPNP	0.4375	-0.57
	TEMAZEPAM	4	1962	1960s	NonPNP	0	-0.4
	TRIFLURIDINE	4	1962	1960s	NPL	1	0.5
	VERAPAMIL	4	1962	1960s	NonPNP	0	-0.07
	AMPICILLIN	4	1961	1960s	NonPNP	0.444444	0.74
	BENPERIDOL	4	1961	1960s	PNP	0.592593	-1.4
	BETHANIDINE	4	1961	1960s	NonPNP	0	-0.96
	CHLORMADINONE ACETATE	4	1961	1960s	NPL	1	1.86
	CLOFIBRATE	4	1961	1960s	NonPNP	0	-0.79
	CLOMIPRAMINE	4	1961	1960s	NonPNP	0	-1.09
	CYCLOBENZAPRINE	4	1961	1960s	NonPNP	0	0.07
	CYCLOTHIAZIDE	4	1961	1960s	NPL	0.368421	-0.67
	DIAZEPAM	4	1961	1960s	NonPNP	0	-0.56
	DIAZOXIDE	4	1961	1960s	NonPNP	0	-1.75
	ETHAMBUTOL	4	1961	1960s	NonPNP	0	0.06
	FLURANDRENOLIDE	4	1961	1960s	PNP	1	2.16
	INDALPINE	4	1961	1960s	NPL	0.882353	0.12
	METAPROTERENOL	4	1961	1960s	NonPNP	0	0.55
	METHACYCLINE	4	1961	1960s	NPL	0.913043	1.47
	NAFCILLIN	4	1961	1960s	PNP	0.857143	0.1
	OXACILLIN	4	1961	1960s	PNP	0.590909	-0.16
	OXYMETAZOLINE	4	1961	1960s	NonPNP	0.416667	0.26
	POLYTHIAZIDE	4	1961	1960s	NonPNP	0	-1.46
	PRONETALOL	4	1961	1960s	NonPNP	1	-0.21
	QUINESTROL	4	1961	1960s	NPL	0.956522	1.13
	SPECTINOMYCIN	4	1961	1960s	NP	0.8	2.43
	THIABENDAZOLE	4	1961	1960s	PNP	1	-1.73
	TOLAZAMIDE	4	1961	1960s	NonPNP	0	-1.26
	ALCURONIUM	4	1960	1960s	NonPNP	0.95	1.2
	AMITRIPTYLINE	4	1960	1960s	NonPNP	0	-0.11
	ANISOTROPINE	4	1960	1960s	NonPNP	1	0.71
	BENZTHIAZIDE	4	1960	1960s	NonPNP	0	-1.47
	CARBAMAZEPINE	4	1960	1960s	NonPNP	0	-0.13
	CLOMIPHENE	4	1960	1960s	NonPNP	0	-0.67
	DEFEROXAMINE	4	1960	1960s	NonPNP	0	0.11
	DIMETHINDENE	4	1960	1960s	NonPNP	0.375	-0.3
	FLAVOXATE	4	1960	1960s	NonPNP	0.214286	-0.38
	FLUOCINOLONE ACETONIDE	4	1960	1960s	PNP	0.952381	1.95
	FLUOROMETHOLONE ACETATE	4	1960	1960s	NPL	0.944444	1.94
	GLYCOPYRRONIUM	4	1960	1960s	NPL	0.5	0.36
	HYDROCORTISONE BUTYRATE	4	1960	1960s	NP	1	2.35
	METHICILLIN	4	1960	1960s	NonPNP	0.470588	0.43
	METHYCLOTHIAZIDE	4	1960	1960s	NonPNP	0	-1.28
	MINOCYCLINE	4	1960	1960s	NPL	0.954545	1.04
	PIPOBROMAN	4	1960	1960s	NonPNP	1	-0.66
	PRENYLAMINE	4	1960	1960s	NonPNP	0	-0.32
	PRILOCAINE	4	1960	1960s	NonPNP	0	-1.49
	QUINETHAZONE	4	1960	1960s	NonPNP	0	-1.04
	STREPTOZOCIN	4	1960	1960s	NP	1	1.48
	SULFAMETER	4	1960	1960s	NonPNP	0.4375	-0.97
	SULTHIAME	4	1960	1960s	NonPNP	0	-2.28
	TRICHLORMETHIAZIDE	4	1960	1960s	NonPNP	0	-1.17
	ACETOHEXAMIDE	4	1959	1950s	NonPNP	0.315789	-1.04
	ALLYLESTRENOL	4	1959	1950s	NPL	1	2.14
	AMANTADINE	4	1959	1950s	NonPNP	1	0.55
	AZATHIOPRINE	4	1959	1950s	PNP	0.933333	-1.16
	BENDROFLUMETHIAZIDE	4	1959	1950s	NonPNP	0	-0.94
	BENZTROPINE	4	1959	1950s	NonPNP	0.363636	0.2
	BETAMETHASONE	4	1959	1950s	NPL	0.944444	2.22
	BETAMETHASONE ACETATE	4	1959	1950s	NPL	0.944444	2.01
	BETAMETHASONE BENZOATE	4	1959	1950s	NPL	0.62963	1.75
	BETAMETHASONE DIPROPIONATE	4	1959	1950s	NPL	0.944444	1.76
	BETAMETHASONE PHOSPHORIC ACID	4	1959	1950s	NPL	0.944444	1.76
	BETAMETHASONE VALERATE	4	1959	1950s	NPL	0.944444	2.02
	BRETYLIUM	4	1959	1950s	NonPNP	0	-0.45
	CANRENONE	4	1959	1950s	PNP	0.956522	2.57
	CARPHENAZINE	4	1959	1950s	NonPNP	0.26087	-1.02
	CHLORDIAZEPOXIDE	4	1959	1950s	NonPNP	0	-0.39
	CHLORTHALIDONE	4	1959	1950s	NonPNP	0	-0.64
	CINNARIZINE	4	1959	1950s	NonPNP	0.214286	-0.74
	DESIPRAMINE	4	1959	1950s	NonPNP	0	-0.44
	DESONIDE	4	1959	1950s	PNP	0.952381	2.66
	DEXBROMPHENIRAMINE	4	1959	1950s	NonPNP	0.461538	-1.24
	DEXCHLORPHENIRAMINE	4	1959	1950s	NonPNP	0.461538	-1.38
	DIETHYLPROPION	4	1959	1950s	NonPNP	0	-0.65
	DIFENOXIN	4	1959	1950s	NonPNP	0.222222	-0.41
	DIPYRIDAMOLE	4	1959	1950s	PNP	1	-0.52
	DROMOSTANOLONE PROPIONATE	4	1959	1950s	NPL	1	2.03
	HEXOCYCLIUM	4	1959	1950s	PNP	0.6	-0.09
	MEGESTROL ACETATE	4	1959	1950s	NPL	1	2.13
	METRONIDAZOLE	4	1959	1950s	NonPNP	1	-1.67
	NANDROLONE DECANOATE	4	1959	1950s	NPL	1	1.91
	NIALAMIDE	4	1959	1950s	NonPNP	0.272727	-1.49
	NICLOSAMIDE	4	1959	1950s	NonPNP	0.933333	-1.82
	OXYMETHOLONE	4	1959	1950s	NPL	1	2.11
	PARAMETHASONE ACETATE	4	1959	1950s	NPL	0.944444	1.9
	PHENETHICILLIN	4	1959	1950s	NonPNP	0.421053	0.11
	POLIHEXANIDE	4	1959	1950s	NonPNP	0	0.71
	RIFAMYCIN	4	1959	1950s	NP	0.40625	2.39
	STANOZOLOL	4	1959	1950s	PNP	0.9	1.45
	SULFALENE	4	1959	1950s	NonPNP	0.375	-1.34
	TRIMETHOPRIM	4	1959	1950s	NonPNP	0.533333	0.24
	TRIMIPRAMINE	4	1959	1950s	NonPNP	0	-0.6
	VINBLASTINE	4	1959	1950s	NP	0.947368	1.53
	VINCRISTINE	4	1959	1950s	NP	0.947368	1.47
	AMINOGLUTETHIMIDE	4	1958	1950s	NonPNP	0.428571	0.08
	CARBENOXOLONE	4	1958	1950s	NPL	1	2.4
	CHLORPHENOXAMINE	4	1958	1950s	NonPNP	0	-0.71
	CHLORPROPAMIDE	4	1958	1950s	NonPNP	0	-1.74
	CHLORPROTHIXENE	4	1958	1950s	NonPNP	0	-0.83
	CYCLOPHOSPHAMIDE	4	1958	1950s	NonPNP	0	-0.08
	DEXAMETHASONE	4	1958	1950s	NPL	0.944444	2.22
	DEXAMETHASONE ACETATE	4	1958	1950s	NPL	0.944444	2.01
	DEXAMETHASONE PHOSPHORIC ACID	4	1958	1950s	NPL	0.944444	1.76
	DOXYCYCLINE ANHYDROUS	4	1958	1950s	NPL	0.954545	1.31
	ERYTHROMYCIN PROPIONATE	4	1958	1950s	NonPNP	0.4	1.83
	ETHYLESTRENOL	4	1958	1950s	NPL	1	2.11
	ETOGLUCID	4	1958	1950s	NonPNP	0.333333	-0.09
	FELBAMATE	4	1958	1950s	NonPNP	0	0.07
	FLOXURIDINE	4	1958	1950s	NPL	1	0.7
	FLUOCINONIDE	4	1958	1950s	PNP	0.952381	1.81
	FLUOROMETHOLONE	4	1958	1950s	NPL	0.944444	1.99
	FLUPHENAZINE	4	1958	1950s	NonPNP	0.26087	-1.28
	HALOPERIDOL	4	1958	1950s	NonPNP	0.26087	-0.94
	HYDROCHLOROTHIAZIDE	4	1958	1950s	NonPNP	0	-1.23
	MEBANAZINE	4	1958	1950s	NonPNP	0	-0.83
	MEDROXYPROGESTERONE ACETATE	4	1958	1950s	NPL	1	1.97
	MEDRYSONE	4	1958	1950s	NPL	1	2.44
	MELATONIN	4	1958	1950s	NP	1	-0.52
	MEPREDNISONE	4	1958	1950s	NPL	0.947368	2.31
	METHDILAZINE	4	1958	1950s	NonPNP	0.25	-1.01
	METHIXENE	4	1958	1950s	NonPNP	0.285714	-0.24
	METHYSERGIDE	4	1958	1950s	NPL	0.9375	0.46
	NORETHINDRONE ACETATE	4	1958	1950s	NPL	1	2.12
	SPIRONOLACTONE	4	1958	1950s	PNP	1	1.96
	THIETHYLPERAZINE	4	1958	1950s	NonPNP	0.26087	-1.61
	THIORIDAZINE	4	1958	1950s	NonPNP	0.272727	-1.03
	TRIAMCINOLONE ACETONIDE	4	1958	1950s	PNP	0.952381	2.3
	TROLEANDOMYCIN	4	1958	1950s	NP	0.36	1.65
	BENZBROMARONE	4	1957	1950s	NonPNP	0.529412	0.28
	BENZPHETAMINE	4	1957	1950s	NonPNP	0	-0.81
	BUPIVACAINE	4	1957	1950s	NonPNP	0.4	-1.36
	CLOFAZIMINE	4	1957	1950s	NonPNP	0	-0.8
	DEMECLOCYCLINE	4	1957	1950s	NP	0.954545	1.2
	DEXTROMORAMIDE	4	1957	1950s	NonPNP	0.392857	-0.9
	DICHLORPHENAMIDE	4	1957	1950s	NonPNP	0	-1.56
	DIPHENOXYLATE	4	1957	1950s	NonPNP	0.222222	-0.6
	DISTIGMINE	4	1957	1950s	NonPNP	0.461538	-0.17
	FLUCYTOSINE	4	1957	1950s	NonPNP	1	-0.44
	HYDROFLUMETHIAZIDE	4	1957	1950s	NonPNP	0	-1.04
	IPRATROPIUM	4	1957	1950s	NonPNP	0.444444	0.73
	KANAMYCIN	4	1957	1950s	NP	0.923077	2.03
	LEVOBUNOLOL	4	1957	1950s	NonPNP	0.909091	-0.32
	MEPENZOLATE	4	1957	1950s	NonPNP	0.272727	0.3
	METHYLPROMAZINE	4	1957	1950s	NonPNP	0	-0.93
	OXYPHENCYCLIMINE	4	1957	1950s	NonPNP	0.521739	-0.2
	PRALIDOXIME	4	1957	1950s	NonPNP	1	-0.4
	PROCHLORPERAZINE	4	1957	1950s	NonPNP	0.26087	-1.53
	SULFAMETHOXAZOLE	4	1957	1950s	NonPNP	0.333333	-0.98
	SUPROFEN	4	1957	1950s	NonPNP	0.384615	-0.81
	TETRABENAZINE	4	1957	1950s	PNP	1	0.84
	TRIDIHEXETHYL	4	1957	1950s	NonPNP	0.461538	0.06
	TRIFLUOPERAZINE	4	1957	1950s	NonPNP	0.26087	-1.51
	TRIFLUPROMAZINE	4	1957	1950s	NonPNP	0	-1.52
	TRIOXSALEN	4	1957	1950s	NP	1	0.28
	TRIPARANOL	4	1957	1950s	NonPNP	0	-0.91
	URACIL MUSTARD	4	1957	1950s	NonPNP	1	-0.48
	AMPHOTERICIN B	4	1956	1950s	NP	0.255319	1.75
	ANILERIDINE	4	1956	1950s	NonPNP	0.3	-0.66
	CARBARIL	4	1956	1950s	NonPNP	1	-0.32
	ECHOTHIOPHATE	4	1956	1950s	NonPNP	0	0.29
	ETHOXZOLAMIDE	4	1956	1950s	NonPNP	0.555556	-2.07
	ETIDRONIC ACID	4	1956	1950s	NonPNP	0	0.22
	FLUPREDNISOLONE	4	1956	1950s	NPL	0.944444	2.33
	HALOTHANE	4	1956	1950s	NonPNP	0	-0.6
	HETACILLIN	4	1956	1950s	PNP	0.7	0.47
	HYDROCORTISONE PHOSPHORIC ACID	4	1956	1950s	NPL	0.944444	1.9
	ISOCARBOXAZID	4	1956	1950s	NonPNP	0.3125	-1.96
	ISOXSUPRINE	4	1956	1950s	NonPNP	0	-0.14
	LEVAMISOLE	4	1956	1950s	NonPNP	0.357143	-0.47
	LEVOMEPROMAZINE	4	1956	1950s	NonPNP	0	-1
	MESTRANOL	4	1956	1950s	NPL	1	1.19
	METHAZOLAMIDE	4	1956	1950s	NonPNP	0	-1.87
	METHYLPREDNISOLONE	4	1956	1950s	NPL	0.944444	2.36
	METHYLPREDNISOLONE ACETATE	4	1956	1950s	NPL	0.944444	2.13
	METHYLPREDNISOLONE HEMISUCCINATE	4	1956	1950s	NPL	0.944444	1.77
	MITOMYCIN	4	1956	1950s	NP	0.428571	1.24
	NANDROLONE PHENPROPIONATE	4	1956	1950s	NPL	0.62069	1.64
	NORETHYNODREL	4	1956	1950s	NPL	1	2.06
	PERPHENAZINE	4	1956	1950s	NonPNP	0.26087	-1.27
	PREDNISOLONE PHOSPHORIC ACID	4	1956	1950s	NPL	0.944444	2.04
	PREDNISOLONE TEBUTATE	4	1956	1950s	NPL	0.944444	1.88
	PROXIBARBAL	4	1956	1950s	NonPNP	0.666667	0.74
	SPIRAMYCIN	4	1956	1950s	NP	0.473684	1.88
	SULFAPHENAZOLE	4	1956	1950s	NonPNP	0.52381	-1.13
	THALIDOMIDE	4	1956	1950s	NonPNP	0.315789	-0.24
	TOLBUTAMIDE	4	1956	1950s	NonPNP	0	-1.38
	TRIAMCINOLONE	4	1956	1950s	NPL	0.944444	2.1
	TRIAMCINOLONE DIACETATE	4	1956	1950s	NPL	0.944444	2.07
	TRICLOFOS	4	1956	1950s	NonPNP	0	-0.05
	BIPERIDEN	4	1955	1950s	PNP	0.590909	-0.28
	CARBETAPENTANE	4	1955	1950s	NonPNP	0.454545	-0.85
	DEMECARIUM	4	1955	1950s	NonPNP	0	-0.14
	DESLANOSIDE	4	1955	1950s	NP	1	2.71
	DIFLORASONE DIACETATE	4	1955	1950s	NPL	0.944444	1.71
	ETHCHLORVYNOL	4	1955	1950s	NonPNP	0	0.63
	FURAZOLIDONE	4	1955	1950s	PNP	0.846154	-1.64
	HYDROCORTAMATE	4	1955	1950s	NP	1	1.44
	HYDROCORTISONE HEMISUCCINATE	4	1955	1950s	NPL	0.944444	1.79
	ISOPROPAMIDE	4	1955	1950s	NonPNP	0	0.14
	METHANDROSTENOLONE	4	1955	1950s	NPL	0.944444	2.36
	METHOHEXITAL	4	1955	1950s	NonPNP	0.666667	0.36
	METYROSINE	4	1955	1950s	NonPNP	0	0.79
	NOVOBIOCIN	4	1955	1950s	NP	0.35	0.65
	OXYPHENBUTAZONE	4	1955	1950s	NonPNP	1	-0.21
	PROPOFOL	4	1955	1950s	NonPNP	0	0.28
	PROPOXYCAINE	4	1955	1950s	NonPNP	0	-1.01
	PROPOXYPHENE	4	1955	1950s	NonPNP	0	-0.24
	SULFAMETHOXYPYRIDAZINE	4	1955	1950s	NonPNP	0.375	-1.47
	TETRAHYDROZOLINE	4	1955	1950s	PNP	1	-0.03
	TROPICAMIDE	4	1955	1950s	NonPNP	0.352941	-0.87
	ALFACALCIDOL	4	1954	1950s	NPL	0.833333	2.54
	AMBENONIUM	4	1954	1950s	NonPNP	0	-0.5
	BENZONATATE	4	1954	1950s	NonPNP	0	-0.47
	CHLORAMBUCIL	4	1954	1950s	NonPNP	0	-0.31
	CHLORHEXIDINE	4	1954	1950s	NonPNP	0	-0.16
	CHLORPHENTERMINE	4	1954	1950s	NonPNP	0	-0.34
	CYCLOSERINE	4	1954	1950s	NP	0	1.9
	DIETHYLSTILBESTROL DIPHOSPHATE	4	1954	1950s	NonPNP	0	-0.02
	DYDROGESTERONE	4	1954	1950s	NPL	1	2.62
	FLUDROCORTISONE ACETATE	4	1954	1950s	NPL	1	1.99
	HEXAFLUORENIUM	4	1954	1950s	NonPNP	0.705882	0.06
	HYDROXYPROGESTERONE CAPROATE	4	1954	1950s	NP	1	1.92
	MELPHALAN	4	1954	1950s	NonPNP	0	-0.07
	METHYPRYLON	4	1954	1950s	NonPNP	0.875	1.02
	ORPHENADRINE	4	1954	1950s	NonPNP	0	-0.72
	PROTOKYLOL	4	1954	1950s	NonPNP	0	0.39
	RESCINNAMINE	4	1954	1950s	NP	0.65625	1.04
	SULFINPYRAZONE	4	1954	1950s	NonPNP	0.666667	-0.17
	SULFISOXAZOLE ACETYL	4	1954	1950s	NonPNP	0.333333	-1.31
	TAURURSODIOL	4	1954	1950s	NP	1	1.77
	THENALIDINE	4	1954	1950s	PNP	0.578947	-1.76
	TRIAMTERENE	4	1954	1950s	NPL	0.631579	-0.23
	TRIPROLIDINE	4	1954	1950s	NPL	0.55	-0.82
	ACENOCOUMAROL	4	1953	1950s	NonPNP	0.388889	-0.07
	AZITHROMYCIN	4	1953	1950s	NonPNP	0.4	1.85
	CARBIMAZOLE	4	1953	1950s	NonPNP	0.833333	-1.02
	CHLORZOXAZONE	4	1953	1950s	NonPNP	1	-1.06
	CYCLOFENIL	4	1953	1950s	NonPNP	0.315789	0.12
	DAUNORUBICIN	4	1953	1950s	NP	0.96	1.51
	DESERPIDINE	4	1953	1950s	NP	0.7	0.98
	METHOCARBAMOL	4	1953	1950s	NonPNP	0	0.24
	NATAMYCIN	4	1953	1950s	NP	0.416667	2.24
	NORETHINDRONE	4	1953	1950s	NPL	1	2.06
	PENTOLINIUM	4	1953	1950s	NonPNP	0.666667	0.21
	PHENMETRAZINE	4	1953	1950s	NonPNP	0.5	0.58
	PHENPROCOUMON	4	1953	1950s	NonPNP	0.388889	0.25
	PLICAMYCIN	4	1953	1950s	NPL	0.888889	1.95
	PROPANTHELINE	4	1953	1950s	NonPNP	1	0.1
	PYRIDOSTIGMINE	4	1953	1950s	NonPNP	1	-0.29
	SULFADIMETHOXINE	4	1953	1950s	NonPNP	0.4375	-1.11
	TRICHLORFON	4	1953	1950s	NonPNP	0	0.15
	ACETOPHENAZINE	4	1952	1950s	NonPNP	0.26087	-1.03
	BUCLIZINE	4	1952	1950s	NonPNP	0.230769	-1.32
	CARGLUMIC ACID	4	1952	1950s	NonPNP	0	0.06
	CLIDINIUM	4	1952	1950s	NPL	0.333333	0.4
	DYCLONINE	4	1952	1950s	NonPNP	0.375	-1.01
	ERYTHROMYCIN ETHYLSUCCINATE	4	1952	1950s	NonPNP	0.4	1.63
	ESTRADIOL CYPIONATE	4	1952	1950s	NP	0.814815	1.59
	ETHOTOIN	4	1952	1950s	NonPNP	0.5	-0.67
	GLUTETHIMIDE	4	1952	1950s	NonPNP	0.428571	0.02
	HYDROCORTISONE VALERATE	4	1952	1950s	NP	1	2.25
	IPRONIAZID	4	1952	1950s	NonPNP	1	-1.53
	METHYLDOPA	4	1952	1950s	NonPNP	0	1.09
	MOXISYLYTE	4	1952	1950s	NonPNP	0	-0.3
	NITROFURANTOIN	4	1952	1950s	NPL	0.846154	-1.36
	NYSTATIN	4	1952	1950s	NP	0.255319	1.8
	PAROMOMYCIN	4	1952	1950s	NP	0.884615	1.16
	PHENOXYBENZAMINE	4	1952	1950s	NonPNP	0	-0.67
	RESERPINE	4	1952	1950s	NP	0.7	0.93
	TESTOSTERONE ENANTHATE	4	1952	1950s	NP	1	2.17
	THIOTEPA	4	1952	1950s	PNP	0.818182	-0.06
	VIDARABINE	4	1952	1950s	NP	1	1.26
	BROMPHENIRAMINE	4	1951	1950s	NonPNP	0.461538	-1.24
	CYCLOPENTOLATE	4	1951	1950s	NonPNP	0.416667	0.11
	DESOXYCORTICOSTERONE PIVALATE	4	1951	1950s	NP	1	1.72
	DEXTROMETHORPHAN	4	1951	1950s	NP	1	1.15
	DIPHEMANIL	4	1951	1950s	NonPNP	0.315789	0.18
	ERYTHROMYCIN	4	1951	1950s	NonPNP	0.4	1.89
	FLUOXYMESTERONE	4	1951	1950s	NPL	1	2.25
	GALANTAMINE	4	1951	1950s	NP	1	2.11
	IMIPRAMINE	4	1951	1950s	NonPNP	0	-0.77
	LEVALLORPHAN	4	1951	1950s	NPL	1	1.17
	MECAMYLAMINE	4	1951	1950s	NPL	1	1.56
	MECLIZINE	4	1951	1950s	NonPNP	0.230769	-1.46
	MEPIVACAINE	4	1951	1950s	NonPNP	0.4	-1.02
	MEPROBAMATE	4	1951	1950s	NonPNP	0	0.5
	METHANTHELINE	4	1951	1950s	NonPNP	1	-0.03
	METHSUXIMIDE	4	1951	1950s	NonPNP	0.384615	0.22
	PHENSUXIMIDE	4	1951	1950s	NonPNP	1	-0.34
	PHENTERMINE	4	1951	1950s	NonPNP	0	0.11
	PREDNISOLONE	4	1951	1950s	NPL	0.944444	2.57
	PRIMIDONE	4	1951	1950s	NonPNP	0.428571	0.21
	PROCYCLIDINE	4	1951	1950s	NPL	0.55	-0.45
	PYRIMETHAMINE	4	1951	1950s	NonPNP	0.571429	-0.5
	TESTOSTERONE CYPIONATE	4	1951	1950s	NPL	0.785714	1.78
	THIOGUANINE	4	1951	1950s	NP	0.909091	-0.31
	ACETAZOLAMIDE	4	1950	1950s	NonPNP	0	-1.62
	ALTRETAMINE	4	1950	1950s	NonPNP	0	-0.63
	BENOXINATE	4	1950	1950s	NonPNP	0	-0.84
	BROMODIPHENHYDRAMINE	4	1950	1950s	NonPNP	0	-0.71
	BUSULFAN	4	1950	1950s	NonPNP	0	-0.1
	CYCRIMINE	4	1950	1950s	NPL	0.55	-0.45
	EDROPHONIUM	4	1950	1950s	NonPNP	0	0.56
	HYDROXYZINE	4	1950	1950s	NonPNP	0.315789	-1.17
	MALATHION	4	1950	1950s	NonPNP	0	-0.04
	MEPAZINE	4	1950	1950s	NonPNP	0.285714	-0.91
	METHAQUALONE	4	1950	1950s	NonPNP	0.411765	-1.25
	METOCURINE	4	1950	1950s	NP	0.555556	1.81
	PHENDIMETRAZINE	4	1950	1950s	NonPNP	0.5	0.49
	PROBENECID	4	1950	1950s	NonPNP	0	-1.32
	PROCAINAMIDE	4	1950	1950s	NonPNP	0	-1.4
	VIOMYCIN	4	1950	1950s	NP	0.222222	0.97
	BETAZOLE	4	1949	1950-	NonPNP	1	-1.42
	CARBINOXAMINE	4	1949	1950-	NonPNP	0.461538	-1.33
	CHLOROPROCAINE	4	1949	1950-	NonPNP	0	-1.31
	CHLOROTHIAZIDE	4	1949	1950-	NonPNP	0	-1.25
	CHLORPHENIRAMINE	4	1949	1950-	NonPNP	0.461538	-1.38
	CYCLIZINE	4	1949	1950-	NonPNP	0.315789	-0.9
	DIPHENYLPYRALINE	4	1949	1950-	NonPNP	0.3	-0.24
	ETHOPROPAZINE	4	1949	1950-	NonPNP	0	-1.11
	NITROFURAZONE	4	1949	1950-	NonPNP	1	-2.33
	OXYPHENONIUM	4	1949	1950-	NonPNP	0.461538	0.09
	PHENACEMIDE	4	1949	1950-	NonPNP	0	-1.28
	PHENYLBUTAZONE	4	1949	1950-	NonPNP	1	-0.28
	PREDNISOLONE ACETATE	4	1949	1950-	NPL	0.944444	2.39
	SUXAMETHONIUM	4	1949	1950-	NonPNP	0	0.34
	TRIHEXYPHENIDYL	4	1949	1950-	NPL	0.571429	-0.43
	TRIMETHAPHAN	4	1949	1950-	NonPNP	0.346154	-0.17
	AMODIAQUINE	4	1948	1950-	NonPNP	0.588235	-0.91
	LEVORPHANOL	4	1948	1950-	NP	1	1.58
	MEPHENTERMINE	4	1948	1950-	NonPNP	0	-0.29
	METHOTREXATE	4	1948	1950-	NPL	0.6	-0.51
	MITOBRONITOL	4	1948	1950-	NonPNP	0	0.68
	OXYTETRACYCLINE	4	1948	1950-	NP	0.954545	1.32
	PENICILLIN V	4	1948	1950-	NonPNP	0.421053	0.07
	PHENIRAMINE	4	1948	1950-	NonPNP	0.461538	-1.11
	PHENTOLAMINE	4	1948	1950-	NonPNP	0.263158	-0.24
	PREDNISONE	4	1948	1950-	NPL	0.947368	2.27
	CHLORAMPHENICOL	4	1947	1950-	NP	0	-0.11
	CHLORAMPHENICOL PALMITATE	4	1947	1950-	NP	0	0.02
	CHLORAMPHENICOL SUCCINIC ACID	4	1947	1950-	NP	0	-0.02
	CHLORPROMAZINE	4	1947	1950-	NP	0	-1.54
	DICYCLOMINE	4	1947	1950-	NPL	1	0.23
	DIETHYLCARBAMAZINE	4	1947	1950-	NonPNP	1	-1.64
	DIFLUPREDNATE	4	1947	1950-	NPL	0.944444	1.59
	GALLAMINE	4	1947	1950-	NonPNP	0	-0.04
	HEXYLCAINE	4	1947	1950-	NonPNP	0.333333	-0.24
	METHYLPHENIDATE	4	1947	1950-	NonPNP	0.461538	0.18
	PHENINDAMINE	4	1947	1950-	NonPNP	0.631579	0.14
	PROMAZINE	4	1947	1950-	NonPNP	0	-1.13
	ABAMETAPIR	4	1946	1950-	NonPNP	1	-0.84
	ANTAZOLINE	4	1946	1950-	PNP	0.95	-0.67
	BENZALKONIUM	4	1946	1950-	NonPNP	0	0.19
	CARMUSTINE	4	1946	1950-	NonPNP	0	-0.42
	CEPHAPIRIN	4	1946	1950-	NonPNP	0.714286	0.01
	CYTARABINE	4	1946	1950-	NP	1	1.54
	DEXTROAMPHETAMINE	4	1946	1950-	NP	0	-0.02
	DOXORUBICIN	4	1946	1950-	NP	0.96	1.55
	FLUOROURACIL	4	1946	1950-	NP	1	-0.8
	HYDROXYCHLOROQUINE	4	1946	1950-	NonPNP	0.909091	-0.87
	METHADONE	4	1946	1950-	NonPNP	0	-0.2
	METHAPYRILENE	4	1946	1950-	PNP	0.846154	-2.08
	PROMETHAZINE	4	1946	1950-	NonPNP	0	-0.97
	PROTIRELIN	4	1946	1950-	NP	0.714286	-0.25
	SULFISOXAZOLE	4	1946	1950-	NonPNP	0.333333	-0.83
	TESTOLACTONE	4	1946	1950-	NP	0.95	2.88
	TETRACYCLINE	4	1946	1950-	NP	0.954545	1.23
	CHLORTETRACYCLINE	4	1945	1950-	NP	0.954545	0.99
	CYPROHEPTADINE	4	1945	1950-	NonPNP	0.285714	0.26
	DIPHENHYDRAMINE	4	1945	1950-	NonPNP	0	-0.52
	MITOTANE	4	1945	1950-	NonPNP	0	-0.37
	PENTETIC ACID	4	1945	1950-	NonPNP	0	-0.31
	PIPERONYL BUTOXIDE	4	1945	1950-	NonPNP	0	-0.01
	PROPYLTHIOURACIL	4	1945	1950-	NonPNP	0.875	-0.95
	TACRINE	4	1945	1950-	NonPNP	0.666667	-0.4
	TERCONAZOLE	4	1945	1950-	PNP	0.516129	-0.85
	TRICLOSAN	4	1945	1950-	NP	0	-0.33
	TRIPELENNAMINE	4	1945	1950-	NonPNP	0.428571	-1.23
	BENZYLPENICILLIN	4	1944	1950-	NP	0.444444	0.34
	CHLOROTRIANISENE	4	1944	1950-	NonPNP	0	-0.09
	ISOFLUROPHATE	4	1944	1950-	NonPNP	0	-0.31
	OXIGLUTATIONE	4	1944	1950-	NonPNP	0	0.3
	PARAMETHADIONE	4	1944	1950-	NonPNP	0.857143	0.48
	PYRILAMINE	4	1944	1950-	NonPNP	0.428571	-1.16
	STREPTOMYCIN	4	1944	1950-	NP	0.894737	1.77
	SULFASALAZINE	4	1944	1950-	NonPNP	0.291667	-0.79
	TRIMETHADIONE	4	1944	1950-	NonPNP	0.857143	0.31
	WARFARIN	4	1944	1950-	NonPNP	0.388889	0.39
	DOXYLAMINE	4	1943	1950-	NonPNP	0.461538	-0.73
	METHYLERGONOVINE	4	1943	1950-	NPL	0.9375	0.66
	PENICILLAMINE	4	1943	1950-	NonPNP	0	1.17
	DIHYDROERGOTAMINE	4	1942	1950-	NP	0.675	0.83
	DIHYDROSTREPTOMYCIN	4	1942	1950-	NP	0.894737	1.75
	DIMERCAPROL	4	1942	1950-	NonPNP	0	0.75
	HYDROXYSTILBAMIDINE	4	1942	1950-	NonPNP	0	0.45
	BETAHISTINE	4	1941	1950-	NonPNP	1	-1.3
	CHLOROGUANIDE	4	1941	1950-	NonPNP	0	-0.87
	DIPHENIDOL	4	1941	1950-	NonPNP	0.272727	-0.59
	HEXACHLOROPHENE	4	1941	1950-	NonPNP	0	-0.01
	METHSCOPOLAMINE	4	1941	1950-	NP	0.473684	1.14
	SULFAMETHAZINE	4	1941	1950-	NonPNP	0.4375	-1.17
	SULFAMETHIZOLE	4	1941	1950-	NonPNP	0	-1.5
	BREXANOLONE	4	1940	1950-	NP	1	2.21
	CANNABIDIOL	4	1940	1950-	NP	1	1.98
	DRONABINOL	4	1940	1950-	NP	0.857143	2.31
	ISOPROTERENOL	4	1940	1950-	NonPNP	0	0.5
	MAFENIDE	4	1940	1950-	NonPNP	0	-1.14
	METHOXAMINE	4	1940	1950-	NonPNP	0	0.24
	METHOXYFLURANE	4	1940	1950-	NonPNP	0	0.13
	SULFADIAZINE	4	1940	1950-	NonPNP	0.4375	-1.19
	SULFAMERAZINE	4	1940	1950-	NonPNP	0.4375	-1.1
	TRETINOIN	4	1940	1950-	NP	1	2.31
	XYLOMETAZOLINE	4	1940	1950-	NonPNP	0.416667	-0.34
	DIETHYLSTILBESTROL	4	1939	1950-	NonPNP	0	0.17
	ESTRADIOL VALERATE	4	1939	1950-	NP	1	1.8
	GRISEOFULVIN	4	1939	1950-	NP	0.875	1.95
	ISOSORBIDE DINITRATE	4	1939	1950-	NonPNP	1	-0.02
	MEPERIDINE	4	1939	1950-	NonPNP	0.5	-0.56
	NAPHAZOLINE	4	1939	1950-	PNP	0.9375	-0.35
	OLSALAZINE	4	1939	1950-	NonPNP	0	-0.1
	PENTAMIDINE	4	1939	1950-	NonPNP	0	-0.14
	SULFATHIAZOLE	4	1939	1950-	NonPNP	0.333333	-1.81
	DAPSONE	4	1938	1950-	NonPNP	0	-0.74
	DIENESTROL	4	1938	1950-	NonPNP	0	0.43
	ETHINYL ESTRADIOL	4	1938	1950-	NPL	1	1.59
	HYDROCORTISONE	4	1938	1950-	NPL	0.944444	2.41
	PROPARACAINE	4	1938	1950-	NonPNP	0	-0.94
	PROPIOMAZINE	4	1938	1950-	NonPNP	0	-1.05
	SULFAPYRIDINE	4	1938	1950-	NonPNP	0.4375	-1.2
	SULFOXONE	4	1938	1950-	NonPNP	0	-0.74
	CORTISONE ACETATE	4	1937	1950-	NP	1	2.17
	DESOXYCORTICOSTERONE ACETATE	4	1937	1950-	NP	1	2.18
	ESTRADIOL ACETATE	4	1937	1950-	NPL	1	1.78
	HYDROCORTISONE ACETATE	4	1937	1950-	NP	1	2.39
	HYDROCORTISONE CYPIONATE	4	1937	1950-	NPL	0.709677	1.62
	ANISINDIONE	4	1936	1950-	NonPNP	0.647059	-0.08
	ISOETHARINE	4	1936	1950-	NonPNP	0	0.58
	LEVONORDEFRIN	4	1936	1950-	NonPNP	0	1.36
	METARAMINOL	4	1936	1950-	NonPNP	0	0.99
	PYRAZINAMIDE	4	1936	1950-	NonPNP	1	-1.41
	ALVERINE	4	1935	1950-	NonPNP	0	-0.63
	BETHANECHOL	4	1935	1950-	NonPNP	0	0.89
	CLOMETHIAZOLE	4	1935	1950-	NonPNP	1	-1.88
	MECHLORETHAMINE	4	1935	1950-	NonPNP	0	-0.71
	METHYLTESTOSTERONE	4	1935	1950-	NPL	0.944444	2.12
	PROGESTERONE	4	1935	1950-	NP	1	2.48
	TESTOSTERONE	4	1935	1950-	NPL	0.944444	2.52
	TESTOSTERONE PROPIONATE	4	1935	1950-	NP	1	2.41
	TESTOSTERONE UNDECANOATE	4	1935	1950-	NP	1	1.91
	THIAMYLAL	4	1935	1950-	NonPNP	0.666667	0.3
	THIOPENTAL	4	1935	1950-	NonPNP	0.666667	0.02
	TOCAINIDE	4	1935	1950-	NonPNP	0	-1.14
	TOLAZOLINE	4	1935	1950-	NonPNP	0.416667	-0.18
	TUBOCURARINE	4	1935	1950-	NP	0.555556	2.26
	ACETYLDIGITOXIN	4	1934	1950-	NP	1	2.55
	DIHYDROTACHYSTEROL	4	1934	1950-	NPL	0.882353	2.43
	MEPHENYTOIN	4	1934	1950-	NonPNP	0.538462	-0.81
	AMINOLEVULINIC ACID	4	1933	1950-	NonPNP	0	0.68
	ESTRONE	4	1933	1950-	NP	0.944444	2.1
	ESTRONE SULFURIC ACID	4	1933	1950-	NP	0.944444	1.7
	LANATOSIDE C	4	1933	1950-	NP	1	2.71
	CARBACHOL	4	1932	1950-	NonPNP	0	1
	DICHLOROBENZYL ALCOHOL	4	1932	1950-	NonPNP	0	-0.78
	METHARBITAL	4	1932	1950-	NP	0.666667	-0.13
	MYCOPHENOLIC ACID	4	1932	1950-	NP	1	1.44
	NEOSTIGMINE	4	1932	1950-	NonPNP	0	-0.26
	ESTRIOL	4	1931	1950-	NP	1	2.51
	PHENELZINE	4	1931	1950-	NonPNP	0	-0.43
	TETRACAINE	4	1931	1950-	NonPNP	0	-0.97
	DIGOXIN	4	1930	1950-	NP	1	2.71
	FOMEPIZOLE	4	1930	1950-	NonPNP	1	-1.96
	METHACHOLINE	4	1930	1950-	NonPNP	0	1.13
	NOREPINEPHRINE	4	1930	1950-	NP	0	1.19
	SECOBARBITAL	4	1930	1950-	NonPNP	0.666667	0.55
	ESTRADIOL	4	1929	1950-	NP	1	2.24
	METFORMIN	4	1929	1950-	NonPNP	0	-0.29
	DIBUCAINE	4	1928	1950-	NonPNP	1	-1.53
	PHENAZOPYRIDINE	4	1928	1950-	NonPNP	0.466667	-0.76
	AMINOSALICYLIC ACID	4	1927	1950-	NonPNP	0	0.24
	CHOLECALCIFEROL	4	1927	1950-	NP	0.833333	2.52
	ERGOCALCIFEROL	4	1927	1950-	NP	0.833333	2.81
	ETHOSUXIMIDE	4	1927	1950-	NonPNP	0.714286	0.55
	PHENYLEPHRINE	4	1927	1950-	NonPNP	0	0.74
	URSODIOL	4	1927	1950-	NP	1	2.43
	HYDROMORPHONE	4	1926	1950-	PNP	1	2.07
	LIDOCAINE	4	1926	1950-	NonPNP	0	-1.69
	MONOBENZONE	4	1926	1950-	NonPNP	1	-0.19
	BUTALBITAL	4	1925	1950-	NonPNP	0.666667	0.53
	PARGYLINE	4	1925	1950-	NonPNP	0	-1.41
	AMIFAMPRIDINE	4	1924	1950-	NonPNP	0.857143	0.05
	CHENODIOL	4	1924	1950-	NP	1	2.43
	FOSCARNET	4	1924	1950-	NonPNP	0	0.15
	TALBUTAL	4	1924	1950-	NonPNP	0.666667	0.6
	BUTABARBITAL	4	1923	1950-	NonPNP	0.666667	0.32
	PENTAERYTHRITOL TETRANITRATE	4	1923	1950-	NonPNP	0	-0.3
	DIPYRONE	4	1922	1950-	NonPNP	1	-0.65
	BUTAMBEN	4	1921	1950-	NP	0	-0.25
	ERGOTAMINE	4	1920	1950-	NP	0.675	0.84
	HYDROCODONE	4	1920	1950-	PNP	1	1.74
	TRIENTINE	4	1920	1950-	NonPNP	0	-0.09
	CHLOROXINE	4	1919	1950-	NonPNP	1	-0.86
	DROXIDOPA	4	1919	1950-	NonPNP	0	1.15
	ACETYLCHOLINE	4	1918	1950-	NonPNP	0	1.19
	METHAMPHETAMINE	4	1918	1950-	NP	0	-0.21
	PHENYLPROPANOLAMINE	4	1917	1950-	NP	0	0.57
	DALFAMPRIDINE	4	1915	1950-	NonPNP	0.857143	0.05
	SUCCIMER	4	1915	1950-	NonPNP	0	0.24
	VALPROIC ACID	4	1915	1950-	NonPNP	0	0.38
	MEQUINOL	4	1914	1950-	NP	0	0.37
	OXYCODONE	4	1914	1950-	PNP	1	1.91
	OXYMORPHONE	4	1914	1950-	PNP	1	2.2
	ALLOPURINOL	4	1913	1950-	PNP	1	-1.62
	CHLOROQUINE	4	1913	1950-	NonPNP	0.909091	-0.89
	LEVODOPA	4	1913	1950-	NP	0	1.19
	PHENINDIONE	4	1913	1950-	NonPNP	0.647059	-0.04
	CYSTEAMINE	4	1912	1950-	NonPNP	0	0.18
	DANTHRON	4	1912	1950-	NP	1	0.82
	DECAMETHONIUM	4	1912	1950-	NonPNP	0	0.44
	DIHYDROCODEINE	4	1912	1950-	PNP	1	1.97
	ISONIAZID	4	1912	1950-	NonPNP	1	-1.62
	MONOMETHYL FUMARATE	4	1912	1950-	NonPNP	0	0.97
	ACETOHYDROXAMIC ACID	4	1911	1950-	NonPNP	0	0.29
	CAPSAICIN	4	1911	1950-	NP	0	0.54
	DEOXYCHOLIC ACID	4	1911	1950-	NP	1	2.7
	METHOXSALEN	4	1911	1950-	NP	1	1.26
	OXYPURINOL	4	1911	1950-	PNP	1	-1.15
	DOPAMINE	4	1910	1950-	NP	0	1.15
	HYDROXYAMPHETAMINE	4	1910	1950-	NP	0	0.58
	PHENYLBUTANOIC ACID	4	1910	1950-	NonPNP	0	0.1
	ADENOSINE	4	1909	1950-	NP	1	1.26
	AMINOCAPROIC ACID	4	1909	1950-	NonPNP	0	0.99
	GUANETHIDINE	4	1909	1950-	NonPNP	0	-0.88
	PROFLAVINE	4	1909	1950-	NonPNP	1	-0.44
	AMPHETAMINE	4	1908	1950-	NP	0	-0.02
	DOCOSANOL	4	1908	1950-	NonPNP	0	0.33
	EPHEDRINE	4	1908	1950-	NP	0	0.43
	HISTAMINE	4	1908	1950-	NP	1	0
	HYDROXYUREA	4	1908	1950-	NonPNP	0	0.23
	PHENYTOIN	4	1908	1950-	NonPNP	0.368421	-0.27
	PROCAINE	4	1908	1950-	NonPNP	0	-0.84
	PSEUDOEPHEDRINE	4	1908	1950-	NP	0	0.43
	SULFACETAMIDE	4	1908	1950-	NonPNP	0	-1.06
	APOMORPHINE	4	1907	1950-	NonPNP	1	1.45
	COLCHICINE	4	1907	1950-	NP	0	0.75
	DIGITOXIN	4	1907	1950-	NP	1	2.55
	MESALAMINE	4	1907	1950-	NonPNP	0	0.23
	MERCAPTOPURINE	4	1906	1950-	NonPNP	0.9	-0.32
	THEOPHYLLINE	4	1906	1950-	NP	1	-0.75
	EPINEPHRINE	4	1904	1950-	NP	0	1.12
	DYPHYLLINE	4	1902	1950-	NonPNP	1	-0.83
	METHENAMINE	4	1901	1950-	NonPNP	0	-0.08
	ASPIRIN	4	1900	1950-	NP	0	0.12
	ACETAMINOPHEN	4	1899	1950-	NP	0	-0.64
	DISULFIRAM	4	1898	1950-	NonPNP	0	-0.74
	BETAINE	4	1896	1950-	NonPNP	0	0.88
	DIACETYLMORPHINE	4	1896	1950-	NPL	1	2.11
	SCOPOLAMINE	4	1893	1950-	NP	0.473684	1.36
	PENTOBARBITAL	4	1892	1950-	NonPNP	0.666667	0.29
	SULFANILAMIDE	4	1892	1950-	NonPNP	0	-1.27
	COCAINE	4	1890	1950-	NP	0.470588	0.93
	OXYBATE	4	1890	1950-	NonPNP	0	1.11
	METHIMAZOLE	4	1889	1950-	NonPNP	0.833333	-0.59
	DICUMAROL	4	1887	1950-	NP	0	0.32
	DIMETHYL FUMARATE	4	1887	1950-	NonPNP	0	0.49
	ETHIONAMIDE	4	1885	1950-	NonPNP	1	-1.28
	ANTIPYRINE	4	1884	1950-	NonPNP	1	-1.13
	ETOMIDATE	4	1884	1950-	NonPNP	0.416667	-0.96
	PILOCARPINE	4	1882	1950-	NP	0.916667	1.25
	LINDANE	4	1881	1950-	NonPNP	1	0.18
	MENTHOL	4	1881	1950-	NP	1	1.86
	CODEINE	4	1880	1950-	NP	1	2.27
	GUANIDINE	4	1879	1950-	NonPNP	0	0.32
	HEXAMETHYL PARAROSANILINE	4	1879	1950-	NonPNP	0.35	-0.31
	PHLOROGLUCINOL	4	1879	1950-	NP	0	0.77
	ATROPINE	4	1878	1950-	NP	0.444444	0.79
	CAFFEINE	4	1878	1950-	NP	1	-1.09
	MORPHINE	4	1878	1950-	NP	1	2.59
	NICOTINE	4	1878	1950-	NP	1	-0.41
	QUINIDINE	4	1878	1950-	NP	1	0.83
	QUININE	4	1878	1950-	NP	1	0.83
	PHYSOSTIGMINE	4	1872	1950-	NP	1	1.15
	NITROGLYCERIN	4	1855	1950-	NonPNP	0	-0.04
	RAFUTROMBOPAG	3	2022	2010+	PNP	0.724138	-0.72
	ADAGRASIB	3	2019	2010+	PNP	0.818182	-0.81
	CAMIZESTRANT	3	2018	2010+	PNP	0.791667	-1.27
	AMCENESTRANT	3	2017	2010+	NonPNP	0.172414	-0.55
	BAMOCAFTOR	3	2017	2010+	PNP	0.558824	-0.96
	PIRTOBRUTINIB	3	2017	2010+	NonPNP	0.227273	-1.12
	ABEPRAZAN	3	2016	2010+	NonPNP	0.7	-1.07
	ALFLUTINIB	3	2016	2010+	NPL	1	-1.02
	AUMOLERTINIB	3	2016	2010+	PNP	1	-0.75
	BREPOCITINIB	3	2016	2010+	PNP	0.92	-0.98
	GIREDESTRANT	3	2016	2010+	NonPNP	0.541667	-0.54
	LAZERTINIB	3	2016	2010+	PNP	0.8	-1.33
	OLOROFIM	3	2016	2010+	PNP	0.676471	-1.49
	TOLEBRUTINIB	3	2016	2010+	PNP	0.566667	-0.56
	BRENSOCATIB	3	2015	2010+	PNP	0.821429	-0.72
	CONTEZOLID ACEFOSAMIL	3	2015	2010+	PNP	0.653846	-0.51
	DANICOPAN	3	2015	2010+	PNP	0.84375	-0.99
	DERSIMELAGON	3	2015	2010+	PNP	0.6	-0.26
	FURAPREVIR	3	2015	2010+	PNP	0.491525	-0.03
	IPTACOPAN	3	2015	2010+	PNP	0.727273	-0.2
	LINRODOSTAT	3	2015	2010+	PNP	0.615385	-1.14
	NOLASIBAN	3	2015	2010+	NPL	0.85	-0.49
	ORELABRUTINIB	3	2015	2010+	NPL	0.48	-0.64
	PF-06651600	3	2015	2010+	PNP	1	-0.06
	VORASIDENIB	3	2015	2010+	NonPNP	0.428571	-0.68
	ABIVERTINIB	3	2014	2010+	PNP	0.758621	-1.29
	CIPEPOFOL	3	2014	2010+	NonPNP	0.3	0.55
	FEZOLINETANT	3	2014	2010+	NonPNP	0.227273	-1.87
	HENAGLIFLOZIN	3	2014	2010+	NonPNP	0.380952	0.45
	PIMODIVIR	3	2014	2010+	PNP	1	-0.35
	RILZABRUTINIB	3	2014	2010+	PNP	0.590909	-0.97
	RIVOCERANIB	3	2014	2010+	PNP	0.642857	-0.97
	SHR3680	3	2014	2010+	NonPNP	0.315789	-0.83
	SHR-4640	3	2014	2010+	PNP	0.933333	-0.42
	TAVAPADON	3	2014	2010+	NonPNP	0.666667	-1.1
	ZATOLMILAST	3	2014	2010+	NonPNP	0.315789	-0.78
	ZIRITAXESTAT	3	2014	2010+	PNP	0.588235	-1.63
	ZOLIFLODACIN	3	2014	2010+	PNP	0.903226	-0.17
	ZURANOLONE	3	2014	2010+	PNP	0.88	0.8
	ACORAMIDIS	3	2013	2010+	NonPNP	0.333333	-1.34
	CILOFEXOR	3	2013	2010+	PNP	0.4375	-0.68
	FENEBRUTINIB	3	2013	2010+	PNP	0.813953	-0.49
	NAQUOTINIB	3	2013	2010+	PNP	0.741935	-1.01
	PAMIPARIB	3	2013	2010+	NPL	0.7	0.04
	PARSACLISIB	3	2013	2010+	PNP	0.652174	-0.56
	RELACORILANT	3	2013	2010+	PNP	0.8	-1.43
	SELONSERTIB	3	2013	2010+	PNP	0.714286	-1.45
	SOTICLESTAT	3	2013	2010+	NPL	0.666667	-0.68
	ZALUNFIBAN	3	2013	2010+	PNP	0.863636	-2.3
	ZIRESOVIR	3	2013	2010+	PNP	0.37931	-0.8
	CAFICRESTAT	3	2012	2010+	PNP	0.714286	-1.78
	ELENBECESTAT	3	2012	2010+	NonPNP	0.458333	-0.94
	ENSARTINIB	3	2012	2010+	NonPNP	0.375	-1.34
	EVOBRUTINIB	3	2012	2010+	PNP	0.481481	-0.18
	GT-0918	3	2012	2010+	PNP	0.62963	-0.96
	LANABECESTAT	3	2012	2010+	PNP	0.8	0.52
	LENIOLISIB	3	2012	2010+	PNP	0.818182	-1.15
	PELABRESIB	3	2012	2010+	NonPNP	0.25	-0.58
	RILEMATOVIR	3	2012	2010+	PNP	0.95	-1.56
	ROCILETINIB	3	2012	2010+	PNP	1	-1.17
	SOVLEPLENIB	3	2012	2010+	PNP	0.733333	-0.89
	SPH-3127	3	2012	2010+	PNP	0.818182	-1.34
	VENGLUSTAT	3	2012	2010+	NPL	0.541667	-0.93
	ZANDELISIB	3	2012	2010+	PNP	0.583333	-1.02
	CERALASERTIB	3	2011	2010+	PNP	1	-0.79
	DELGOCITINIB	3	2011	2010+	PNP	0.823529	-0.8
	DOTINURAD	3	2011	2010+	NonPNP	0.736842	-0.99
	EDIVOXETINE	3	2011	2010+	NPL	0.6	-0.12
	ENARODUSTAT	3	2011	2010+	PNP	0.5	-0.39
	IBERDOMIDE	3	2011	2010+	PNP	0.787879	-0.54
	ITACITINIB	3	2011	2010+	PNP	0.8125	-1.08
	LINERIXIBAT	3	2011	2010+	NonPNP	0	-0.06
	OLUMACOSTAT GLASARETIL	3	2011	2010+	NonPNP	1	-0.73
	PADSEVONIL	3	2011	2010+	NPL	0.666667	-1.27
	RELDESEMTIV	3	2011	2010+	PNP	0.956522	-0.76
	SAVOLITINIB	3	2011	2010+	PNP	0.833333	-2.19
	SELTOREXANT	3	2011	2010+	PNP	0.518519	-1.51
	SKLB1028	3	2011	2010+	PNP	1	-1.26
	SURUFATINIB	3	2011	2010+	PNP	0.956522	-1.57
	TASELISIB	3	2011	2010+	PNP	0.875	-1.08
	ULOTARONT	3	2011	2010+	NonPNP	0.555556	-0.7
	VERUBECESTAT	3	2011	2010+	NonPNP	0.26087	-1.48
	VILAPRISAN	3	2011	2010+	PNP	0.75	0.76
	ZAVEGEPANT	3	2011	2010+	PNP	0.844444	-1.04
	AMPRELOXETINE	3	2010	2010+	NPL	1	-0.61
	BALOVAPTAN	3	2010	2010+	PNP	0.62963	-1.18
	EDASALONEXENT	3	2010	2010+	NonPNP	0	0.18
	ENTOSPLETINIB	3	2010	2010+	PNP	0.774194	-1.55
	EPACADOSTAT	3	2010	2010+	NonPNP	0	-1.33
	ETRASIMOD	3	2010	2010+	PNP	0.88	-0.07
	EVACETRAPIB	3	2010	2010+	NonPNP	0.354839	-0.99
	IBCASERTIB	3	2010	2010+	NPL	0.933333	-0.78
	IDASANUTLIN	3	2010	2010+	NonPNP	0.192308	-0.74
	N6022	3	2010	2010+	NonPNP	0.727273	-1.38
	NIROGACESTAT	3	2010	2010+	NonPNP	0.75	-0.89
	OLVEREMBATINIB	3	2010	2010+	PNP	0.878788	-1.75
	OMARIGLIPTIN	3	2010	2010+	PNP	0.55	-0.6
	OXYCODEGOL	3	2010	2010+	PNP	1	0.93
	SIMUFILAM	3	2010	2010+	PNP	0.611111	-0.38
	VATIQUINONE	3	2010	2010+	NonPNP	0	1.81
	APROCITENTAN	3	2009	2000s	NonPNP	0.565217	-0.81
	ATICAPRANT	3	2009	2000s	NonPNP	0.2	-1.1
	BEXAGLIFLOZIN	3	2009	2000s	NonPNP	0.346154	0.6
	CAPIVASERTIB	3	2009	2000s	PNP	0.6	-0.6
	DBPR-108	3	2009	2000s	NonPNP	0.555556	-0.8
	DORZAGLIATIN	3	2009	2000s	NPL	0.47619	-0.55
	EMIXUSTAT	3	2009	2000s	NonPNP	0.428571	-0.18
	FRUQUINTINIB	3	2009	2000s	PNP	0.75	-0.76
	GEDATOLISIB	3	2009	2000s	PNP	0.595238	-1.44
	MIROGABALIN	3	2009	2000s	NonPNP	1	1.46
	RALINEPAG	3	2009	2000s	NonPNP	0.26087	-0.83
	SELATOGREL	3	2009	2000s	PNP	0.586207	-1.06
	ALISERTIB	3	2008	2000s	NonPNP	0.464286	-0.48
	ANLOTINIB	3	2008	2000s	PNP	0.88	-0.22
	APABETALONE	3	2008	2000s	NonPNP	0.411765	-0.21
	ARRY-797	3	2008	2000s	NonPNP	0.5625	-1.85
	CADAZOLID	3	2008	2000s	PNP	0.764706	-0.53
	EVOGLIPTIN	3	2008	2000s	NonPNP	0.333333	-0.77
	FASIGLIFAM	3	2008	2000s	NPL	1	-0.01
	GEFAPIXANT	3	2008	2000s	NonPNP	0.533333	-0.61
	GEPOTIDACIN	3	2008	2000s	PNP	0.727273	-0.89
	IPATASERTIB	3	2008	2000s	PNP	0.5	-0.65
	MOMELOTINIB	3	2008	2000s	PNP	0.76	-1.63
	PATIDEGIB	3	2008	2000s	PNP	1	1.79
	POZIOTINIB	3	2008	2000s	PNP	0.791667	-0.5
	RO-0622	3	2008	2000s	NPL	1	0.81
	SULOPENEM ETZADROXIL	3	2008	2000s	NonPNP	0	0.33
	TIRASEMTIV	3	2008	2000s	PNP	1	-0.99
	VALILTRAMIPROSATE	3	2008	2000s	NonPNP	0	-0.26
	ALDOXORUBICIN	3	2007	2000s	NPL	0.690476	0.87
	ASAPIPRANT	3	2007	2000s	NonPNP	0.423077	-1.43
	BECLABUVIR	3	2007	2000s	PNP	0.742857	-0.28
	BUPARLISIB	3	2007	2000s	PNP	1	-1.38
	CAMICINAL	3	2007	2000s	NonPNP	0.413793	-1.44
	CENTANAFADINE	3	2007	2000s	NPL	1	0.78
	DAPRODUSTAT	3	2007	2000s	PNP	1	-0.42
	DIFAMILAST	3	2007	2000s	NonPNP	0.238095	-1.84
	ELAFIBRANOR	3	2007	2000s	NonPNP	0	-0.21
	ELINZANETANT	3	2007	2000s	PNP	0.5	-0.89
	EVOFOSFAMIDE	3	2007	2000s	NonPNP	1	-0.46
	FAMITINIB	3	2007	2000s	PNP	0.95	-1.03
	FIBOFLAPON	3	2007	2000s	NPL	0.7	-0.8
	LANIFIBRANOR	3	2007	2000s	PNP	1	-1.37
	NAVITOCLAX	3	2007	2000s	PNP	0.327273	-1
	PEFICITINIB	3	2007	2000s	NonPNP	1	0.13
	PRADIGASTAT	3	2007	2000s	NPL	0.72	-0.92
	QUIZARTINIB	3	2007	2000s	PNP	0.527778	-1.77
	RADOTINIB	3	2007	2000s	PNP	0.969697	-1.62
	RESMETIROM	3	2007	2000s	NonPNP	0.590909	-1.28
	SIMOTINIB	3	2007	2000s	PNP	0.774194	-0.62
	TEGOPRAZAN	3	2007	2000s	PNP	0.85	-0.82
	VADADUSTAT	3	2007	2000s	NonPNP	0.5	-0.91
	VANIPREVIR	3	2007	2000s	PNP	0.244444	0.09
	VIXOTRIGINE	3	2007	2000s	NPL	1	-0.68
	ANACETRAPIB	3	2006	2000s	PNP	0.72	-0.15
	AVORALSTAT	3	2006	2000s	PNP	0.821429	-0.37
	DACTOLISIB	3	2006	2000s	PNP	0.8	-0.9
	FILIBUVIR	3	2006	2000s	PNP	0.870968	-0.32
	FLUMATINIB	3	2006	2000s	NPL	0.714286	-1.57
	GANETESPIB	3	2006	2000s	PNP	0.714286	-0.56
	GEMIGLIPTIN	3	2006	2000s	NonPNP	0.545455	-0.9
	MAPRACORAT	3	2006	2000s	NonPNP	0.791667	-0.83
	OMECAMTIV MECARBIL	3	2006	2000s	NonPNP	0.521739	-2.17
	PEVONEDISTAT	3	2006	2000s	PNP	1	0.31
	TENELIGLIPTIN	3	2006	2000s	PNP	0.758621	-1.42
	TIVANTINIB	3	2006	2000s	NPL	0.884615	-0.03
	TOFOGLIFLOZIN	3	2006	2000s	NPL	0.666667	1.16
	VELIPARIB	3	2006	2000s	PNP	1	-0.08
	VERDIPERSTAT	3	2006	2000s	PNP	0.909091	-1.33
	ALMOREXANT	3	2005	2000s	NonPNP	0.4	-0.29
	AMENAMEVIR	3	2005	2000s	NonPNP	0	-1.83
	ARBACLOFEN PLACARBIL	3	2005	2000s	NonPNP	0	-0.06
	BITOPERTIN	3	2005	2000s	PNP	0.6	-1.67
	DANOPREVIR	3	2005	2000s	PNP	0.261905	-0.24
	DELEOBUVIR	3	2005	2000s	PNP	0.916667	-0.42
	DUTOGLIPTIN	3	2005	2000s	NPL	0.714286	-0.53
	ENCEQUIDAR	3	2005	2000s	NonPNP	0.348837	-0.94
	ENOBOSARM	3	2005	2000s	NonPNP	0	-1.37
	EVOCALCET	3	2005	2000s	NPL	0.652174	-0.99
	FEVIPIPRANT	3	2005	2000s	NPL	0.5625	-1.49
	GOSOGLIPTIN	3	2005	2000s	PNP	0.916667	-1.04
	ISLATRAVIR	3	2005	2000s	NonPNP	1	0.45
	LADARIXIN	3	2005	2000s	NonPNP	0	-0.67
	LINSITINIB	3	2005	2000s	PNP	0.766667	-0.42
	NARLAPREVIR	3	2005	2000s	NonPNP	0.483871	0.08
	OBICETRAPIB	3	2005	2000s	PNP	0.666667	-0.72
	ODANACATIB	3	2005	2000s	NonPNP	0.714286	-0.91
	PEMAFIBRATE	3	2005	2000s	NonPNP	0.185185	-0.85
	RETASPIMYCIN	3	2005	2000s	NonPNP	0	1.45
	RETOSIBAN	3	2005	2000s	PNP	0.903226	-0.11
	SELADELPAR	3	2005	2000s	NonPNP	0	-0.87
	SERLOPITANT	3	2005	2000s	PNP	0.482759	-0.04
	SETIPIPRANT	3	2005	2000s	NPL	0.76	-1.38
	SOFPIRONIUM	3	2005	2000s	NPL	0.5	0.2
	TECARFARIN	3	2005	2000s	NonPNP	0.388889	0.07
	TOZADENANT	3	2005	2000s	PNP	0.708333	-0.68
	TRABODENOSON	3	2005	2000s	NP	1	0.6
	TRELAGLIPTIN	3	2005	2000s	NPL	0.666667	-1.59
	ULIMORELIN	3	2005	2000s	NonPNP	0.0857143	0.46
	ABEXINOSTAT	3	2004	2000s	NonPNP	0.428571	-1
	ANAGLIPTIN	3	2004	2000s	PNP	0.608696	-1.72
	BARASERTIB	3	2004	2000s	PNP	0.461538	-1.38
	BEVENOPRAN	3	2004	2000s	NonPNP	0.521739	-0.85
	BRIVANIB	3	2004	2000s	NPL	0.736842	-0.84
	BRIVANIB ALANINATE	3	2004	2000s	NPL	0.736842	-0.89
	CEBRANOPADOL	3	2004	2000s	PNP	0.625	-0.05
	CHIGLITAZAR	3	2004	2000s	NonPNP	0.333333	-0.8
	CRENOLANIB	3	2004	2000s	PNP	0.935484	-0.99
	CRINECERFONT	3	2004	2000s	PNP	0.347826	-1.28
	DASOTRALINE	3	2004	2000s	NonPNP	0.625	0.05
	DINACICLIB	3	2004	2000s	PNP	0.956522	-0.69
	ELACESTRANT	3	2004	2000s	PNP	1	-0.05
	ENSIFENTRINE	3	2004	2000s	NonPNP	0.636364	-0.58
	FALDAPREVIR	3	2004	2000s	PNP	0.7	-0.02
	FIRIBASTAT	3	2004	2000s	NonPNP	0	0.24
	IPRAGLIFLOZIN	3	2004	2000s	NonPNP	0.681818	0.19
	LINIFANIB	3	2004	2000s	PNP	0.576923	-1.36
	MASUPIRDINE	3	2004	2000s	PNP	0.96	-1.33
	MK-0767	3	2004	2000s	NonPNP	0.26087	-0.89
	NALUZOTAN	3	2004	2000s	NonPNP	0.444444	-1.61
	OBATOCLAX	3	2004	2000s	PNP	1	0.28
	OTENABANT	3	2004	2000s	PNP	0.555556	-1.17
	PLINABULIN	3	2004	2000s	NPL	0.619048	0.24
	RELAMORELIN	3	2004	2000s	NonPNP	0.555556	-0.46
	ROSIPTOR	3	2004	2000s	PNP	1	2.78
	TARANABANT	3	2004	2000s	NonPNP	0.230769	-1.29
	TELCAGEPANT	3	2004	2000s	PNP	0.484848	-1.42
	TEREVALEFIM	3	2004	2000s	PNP	0.833333	-2.4
	TESEVATINIB	3	2004	2000s	NonPNP	0.777778	-0.4
	VERCIRNON	3	2004	2000s	NonPNP	0.25	-1.69
	VIDOFLUDIMUS	3	2004	2000s	NPL	0.85	-0.89
	VOLASERTIB	3	2004	2000s	PNP	0.756757	-1.05
	ASUNAPREVIR	3	2003	2000s	PNP	0.677419	-0.23
	AZELIRAGON	3	2003	2000s	NonPNP	0.208333	-1.21
	CENICRIVIROC	3	2003	2000s	NonPNP	0.5	-0.84
	ENCENICLINE	3	2003	2000s	PNP	0.85	-1.16
	FONADELPAR	3	2003	2000s	PNP	0.454545	-1.16
	GALETERONE	3	2003	2000s	PNP	1	1.18
	IBODUTANT	3	2003	2000s	PNP	0.577778	-1.14
	ICOTINIB	3	2003	2000s	NonPNP	0.481481	-0.87
	IMAGABALIN	3	2003	2000s	NonPNP	0	1.15
	INTEPIRDINE	3	2003	2000s	PNP	0.64	-1.33
	LOSMAPIMOD	3	2003	2000s	NonPNP	0.5	-1.52
	MAVORIXAFOR	3	2003	2000s	PNP	0.714286	-1.02
	POMAGLUMETAD METHIONIL	3	2003	2000s	NonPNP	0.375	-0.02
	PRADEFOVIR	3	2003	2000s	NonPNP	0.37037	-0.74
	RIDAFOROLIMUS	3	2003	2000s	NP	0.367347	1.79
	SAROGLITAZAR	3	2003	2000s	NonPNP	0.25	-0.87
	TRADIPITANT	3	2003	2000s	NPL	0.375	-1.3
	ALEGLITAZAR	3	2002	2000s	PNP	0.608696	-0.83
	APLAVIROC	3	2002	2000s	PNP	0.764706	-0.18
	CASOPITANT	3	2002	2000s	PNP	0.428571	-0.99
	DOVITINIB	3	2002	2000s	PNP	1	-1.31
	ELOBIXIBAT	3	2002	2000s	NonPNP	0	-0.71
	IDALOPIRDINE	3	2002	2000s	NonPNP	0.473684	-1.25
	LECOZOTAN	3	2002	2000s	PNP	0.363636	-1.58
	MARIZOMIB	3	2002	2000s	NP	0.8125	2.87
	MOTESANIB	3	2002	2000s	PNP	0.5	-0.61
	ORTERONEL	3	2002	2000s	PNP	0.833333	-0.23
	PALOVAROTENE	3	2002	2000s	PNP	0.625	-0.39
	PEXACERFONT	3	2002	2000s	PNP	0.6875	-1.17
	RITOBEGRON	3	2002	2000s	NonPNP	0	-0.06
	SEMAGACESTAT	3	2002	2000s	NonPNP	0	-0.06
	CEFTOBIPROLE MEDOCARIL	3	2001	2000s	PNP	0.475	-0.33
	DARAPLADIB	3	2001	2000s	NonPNP	0.542857	-1.74
	DAREXABAN	3	2001	2000s	NonPNP	0.709677	-0.95
	DRINABANT	3	2001	2000s	NonPNP	0	-1.05
	EPROTIROME	3	2001	2000s	NonPNP	0	-0.32
	INDIPLON	3	2001	2000s	PNP	0.636364	-2.07
	LANINAMIVIR OCTANOATE	3	2001	2000s	NonPNP	0.857143	0.64
	MK-0557	3	2001	2000s	PNP	0.793103	-0.62
	MURAGLITAZAR	3	2001	2000s	NonPNP	0.16129	-0.96
	NEMONOXACIN	3	2001	2000s	PNP	1	-0.14
	PEFCALCITOL	3	2001	2000s	NPL	0.833333	1.26
	PRELADENANT	3	2001	2000s	PNP	0.75	-1.57
	PRIDOPIDINE	3	2001	2000s	NonPNP	0.5	-1.46
	PRITELIVIR	3	2001	2000s	NonPNP	0.52381	-1.64
	SARACATINIB	3	2001	2000s	PNP	0.694444	-0.37
	SARIZOTAN	3	2001	2000s	NonPNP	0.24	-0.72
	SELETRACETAM	3	2001	2000s	NonPNP	0.833333	-0.27
	TONAPOFYLLINE	3	2001	2000s	PNP	1	-0.11
	AVOSENTAN	3	2000	2000s	PNP	0.655172	-0.78
	CANERTINIB	3	2000	2000s	NonPNP	0.703704	-1.54
	CEDIRANIB	3	2000	2000s	NPL	0.689655	-1.09
	DIANICLINE	3	2000	2000s	PNP	0.875	0.89
	FAVIPIRAVIR	3	2000	2000s	NonPNP	1	-1.17
	LARAZOTIDE	3	2000	2000s	NonPNP	1	-0.29
	PARDOPRUNOX	3	2000	2000s	PNP	1	-0.95
	POLMACOXIB	3	2000	2000s	NonPNP	0	-0.41
	REPARIXIN	3	2000	2000s	NonPNP	0	-0.58
	SENICAPOC	3	2000	2000s	NonPNP	0	-0.61
	SPARSENTAN	3	2000	2000s	PNP	0.8125	-0.51
	TORCETRAPIB	3	2000	2000s	NonPNP	0.555556	-0.85
	UDENAFIL	3	2000	2000s	PNP	0.555556	-1.16
	VICRIVIROC	3	2000	2000s	PNP	0.666667	-0.76
	ANAMORELIN	3	1999	1990s	NPL	0.576923	-0.27
	APADENOSON	3	1999	1990s	NPL	0.875	0.28
	BELORANIB	3	1999	1990s	NPL	0.5	1.85
	DAPIVIRINE	3	1999	1990s	NonPNP	1	-0.96
	FIMASARTAN	3	1999	1990s	PNP	0.96	-1.22
	GW-406381	3	1999	1990s	PNP	0.714286	-1.29
	IMIGLITAZAR	3	1999	1990s	NonPNP	0.172414	-0.93
	ORANTINIB	3	1999	1990s	NPL	0.875	0.36
	RESATORVID	3	1999	1990s	NonPNP	0.375	-1.12
	RIPASUDIL	3	1999	1990s	NonPNP	0.5	-1.09
	TESAGLITAZAR	3	1999	1990s	NonPNP	0	-0.13
	ZABOFLOXACIN	3	1999	1990s	PNP	0.782609	-0.32
	ZOTAROLIMUS	3	1999	1990s	NP	0.425926	1.47
	BARDOXOLONE METHYL	3	1998	1990s	NPL	0.916667	2.23
	BELOTECAN	3	1998	1990s	NPL	0.73913	0.74
	CEFTOBIPROLE	3	1998	1990s	NPL	0.333333	-0.15
	CETHROMYCIN	3	1998	1990s	NonPNP	0.52381	1.05
	DABIGATRAN	3	1998	1990s	PNP	0.576923	-1.54
	DALCETRAPIB	3	1998	1990s	NonPNP	0.4	-0.34
	DENUFOSOL	3	1998	1990s	NPL	0.590909	0.81
	ENTINOSTAT	3	1998	1990s	NonPNP	0.740741	-1.26
	NERAMEXANE	3	1998	1990s	NonPNP	1	0.61
	ROVATIRELIN	3	1998	1990s	NPL	0.727273	-1.12
	SEMAXANIB	3	1998	1990s	NPL	0.875	0.08
	TARIQUIDAR	3	1998	1990s	PNP	0.85	-1.07
	VATALANIB	3	1998	1990s	PNP	0.5	-0.96
	BALAGLITAZONE	3	1997	1990s	NonPNP	0.461538	-1.04
	BIFEPRUNOX	3	1997	1990s	PNP	0.965517	-0.98
	CILENGITIDE	3	1997	1990s	NonPNP	0	1.26
	ELACYTARABINE	3	1997	1990s	NP	1	1.12
	FLINDOKALNER	3	1997	1990s	NonPNP	0.625	-0.65
	ICLAPRIM	3	1997	1990s	PNP	0.954545	1.21
	LAPAQUISTAT ACETATE	3	1997	1990s	NonPNP	0.222222	-0.25
	OTAMIXABAN	3	1997	1990s	NonPNP	0.25	-0.33
	TELAPRISTONE ACETATE	3	1997	1990s	PNP	1	1.03
	TIPIFARNIB	3	1997	1990s	NPL	0.551724	-0.73
	ACOLBIFENE	3	1996	1990s	NPL	0.709677	0.05
	ACOTIAMIDE	3	1996	1990s	NonPNP	0.357143	-1.03
	ARZOXIFENE	3	1996	1990s	NonPNP	0.483871	-0.59
	ATRASENTAN	3	1996	1990s	NonPNP	0.25	-0.35
	CLAZOSENTAN	3	1996	1990s	PNP	0.705882	-0.9
	LAROMUSTINE	3	1996	1990s	NonPNP	0	-0.63
	OMBRABULIN	3	1996	1990s	NonPNP	0	0.16
	PAFURAMIDINE	3	1996	1990s	NonPNP	0.294118	-0.44
	RIVOGLITAZONE	3	1996	1990s	NonPNP	0.583333	-1.04
[truncated: 1,174 more rows]

## Sheet: Clinical compounds post 2008
All post-2008 published Clinical compound-target pairs	parent_molregno	parent_chemblid	parent_pref_name	max_phase	pchembl_value_mean_BF	pchembl_value_median_BF	pchembl_value_mean_B	pchembl_value_median_B	DTI	mw_freebase	alogp	hba	hbd	psa	rtb	cx_most_apka	cx_most_bpka	cx_logp	cx_logd	molecular_species	aromatic_rings	heavy_atoms	qed_weighted	full_molformula	hba_lipinski	hbd_lipinski	canonical_smiles	LE_B	LLE_B	LE_BF	LLE_BF	fraction_csp3	num_aliphatic_carbocycles	num_aliphatic_heterocycles	num_aliphatic_rings	num_aromatic_carbocycles	num_aromatic_heterocycles	num_aromatic_rings	num_heteroatoms	num_saturated_carbocycles	num_saturated_heterocycles	num_saturated_rings	ring_count	num_stereocentres	F_Stereo = Stereo/HA	aromatic_atoms	aromatic_c	aromatic_n	aromatic_hetero
	1977327	CHEMBL3644587	2X-121	2	9	9	9	9	C2_DT	317.35	2.39	5	2	73.38	2	9.47	5.14	1.68	1.68	NEUTRAL	3	24	0.76	C18H15N5O	6	2	O=c1[nH]nc2c3c(cccc13)N=C(CN1Cc3ccccc3C1)N2	0.5121	6.61	0.5121	6.61	0.1667	0	2	2	2	1	3	6	0	0	0	5	0	0	16	14	2	2
	1977327	CHEMBL3644587	2X-121	2	8.7	8.7	8.7	8.7	C2_DT	317.35	2.39	5	2	73.38	2	9.47	5.14	1.68	1.68	NEUTRAL	3	24	0.76	C18H15N5O	6	2	O=c1[nH]nc2c3c(cccc13)N=C(CN1Cc3ccccc3C1)N2	0.4951	6.31	0.4951	6.31	0.1667	0	2	2	2	1	3	6	0	0	0	5	0	0	16	14	2	2
	1977327	CHEMBL3644587	2X-121	2					C2_DT	317.35	2.39	5	2	73.38	2	9.47	5.14	1.68	1.68	NEUTRAL	3	24	0.76	C18H15N5O	6	2	O=c1[nH]nc2c3c(cccc13)N=C(CN1Cc3ccccc3C1)N2					0.1667	0	2	2	2	1	3	6	0	0	0	5	0	0	16	14	2	2
	1977327	CHEMBL3644587	2X-121	2	7.3	7.3	7.3	7.3	C2_DT	317.35	2.39	5	2	73.38	2	9.47	5.14	1.68	1.68	NEUTRAL	3	24	0.76	C18H15N5O	6	2	O=c1[nH]nc2c3c(cccc13)N=C(CN1Cc3ccccc3C1)N2	0.4154	4.91	0.4154	4.91	0.1667	0	2	2	2	1	3	6	0	0	0	5	0	0	16	14	2	2
	1977327	CHEMBL3644587	2X-121	2	6.92	6.92	6.92	6.92	C2_DT	317.35	2.39	5	2	73.38	2	9.47	5.14	1.68	1.68	NEUTRAL	3	24	0.76	C18H15N5O	6	2	O=c1[nH]nc2c3c(cccc13)N=C(CN1Cc3ccccc3C1)N2	0.3938	4.53	0.3938	4.53	0.1667	0	2	2	2	1	3	6	0	0	0	5	0	0	16	14	2	2
	1425224	CHEMBL2158685	ABC-294640	2	4.7433	5	4.7433	5	C2_DT	380.92	4.89	2	1	41.99	4		5.02	4.34	4.34	NEUTRAL	2	27	0.82	C23H25ClN2O	3	1	O=C(NCc1ccncc1)C12CC3CC(C1)CC(c1ccc(Cl)cc1)(C3)C2	0.2399	-0.1467	0.2399	-0.1467	0.4783	4	0	4	1	1	2	4	4	0	4	6	2	0.0740741	12	11	1	1
	1592348	CHEMBL3039530	ABEDITEROL	2	8.97	8.97	9.22	9.22	C2_DT	460.52	4.23	5	4	94.58	13	8.51	9.74	3.07	2.12	BASE	3	33	0.29	C25H30F2N2O4	6	4	O=c1ccc2c([C@@H](O)CNCCCCCCOCC(F)(F)c3ccccc3)ccc(O)c2[nH]1	0.3816	4.99	0.3712	4.74	0.4	0	0	0	2	1	3	8	0	0	0	3	1	0.030303	16	15	1	1
	1763572	CHEMBL3301610	ABEMACICLIB	4	8.73	8.72	8.73	8.72	D_DT	506.61	4.94	8	1	75	7	10.27	7.94	4.42	3.76	NEUTRAL	4	37	0.38	C27H32F2N8	8	1	CCN1CCN(Cc2ccc(Nc3ncc(F)c(-c4cc(F)c5nc(C)n(C(C)C)c5c4)n3)nc2)CC1	0.3222	3.79	0.3222	3.79	0.4074	0	1	1	1	3	4	10	0	1	1	5	0	0	21	16	5	5
	1763572	CHEMBL3301610	ABEMACICLIB	4	8.2825	8.205	8.2825	8.205	D_DT	506.61	4.94	8	1	75	7	10.27	7.94	4.42	3.76	NEUTRAL	4	37	0.38	C27H32F2N8	8	1	CCN1CCN(Cc2ccc(Nc3ncc(F)c(-c4cc(F)c5nc(C)n(C(C)C)c5c4)n3)nc2)CC1	0.3057	3.3425	0.3057	3.3425	0.4074	0	1	1	1	3	4	10	0	1	1	5	0	0	21	16	5	5
	573017	CHEMBL573677	ABEQUOLIXRON	1					C1_DT	596.09	8.48	3	1	49.77	13	3.74	8.79	5.94	5.92	ZWITTERION	4	42	0.17	C34H33ClF3NO3	4	1	C[C@H](CCOc1cccc(CC(=O)O)c1)N(Cc1cccc(C(F)(F)F)c1Cl)CC(c1ccccc1)c1ccccc1					0.2647	0	0	0	4	0	4	8	0	0	0	4	1	0.0238095	24	24	0	0
	573017	CHEMBL573677	ABEQUOLIXRON	1	7.13	7.13	7.13	7.13	C1_DT	596.09	8.48	3	1	49.77	13	3.74	8.79	5.94	5.92	ZWITTERION	4	42	0.17	C34H33ClF3NO3	4	1	C[C@H](CCOc1cccc(CC(=O)O)c1)N(Cc1cccc(C(F)(F)F)c1Cl)CC(c1ccccc1)c1ccccc1	0.2318	-1.35	0.2318	-1.35	0.2647	0	0	0	4	0	4	8	0	0	0	4	1	0.0238095	24	24	0	0
	573017	CHEMBL573677	ABEQUOLIXRON	1	7.6	7.6	7.6	7.6	C1_DT	596.09	8.48	3	1	49.77	13	3.74	8.79	5.94	5.92	ZWITTERION	4	42	0.17	C34H33ClF3NO3	4	1	C[C@H](CCOc1cccc(CC(=O)O)c1)N(Cc1cccc(C(F)(F)F)c1Cl)CC(c1ccccc1)c1ccccc1	0.2471	-0.88	0.2471	-0.88	0.2647	0	0	0	4	0	4	8	0	0	0	4	1	0.0238095	24	24	0	0
	1376133	CHEMBL2103863	ABEXINOSTAT	3	7.9433	8	7.9433	8	C3_DT	397.43	2.42	6	3	104.04	8	9.26	8.19	1.29	0.66	NEUTRAL	3	29	0.31	C21H23N3O5	8	3	CN(C)Cc1c(C(=O)NCCOc2ccc(C(=O)NO)cc2)oc2ccccc12	0.3741	5.5233	0.3741	5.5233	0.2381	0	0	0	2	1	3	8	0	0	0	3	0	0	15	14	0	1
	1376133	CHEMBL2103863	ABEXINOSTAT	3	7.82	7.7	7.82	7.7	C3_DT	397.43	2.42	6	3	104.04	8	9.26	8.19	1.29	0.66	NEUTRAL	3	29	0.31	C21H23N3O5	8	3	CN(C)Cc1c(C(=O)NCCOc2ccc(C(=O)NO)cc2)oc2ccccc12	0.3683	5.4	0.3683	5.4	0.2381	0	0	0	2	1	3	8	0	0	0	3	0	0	15	14	0	1
	1376133	CHEMBL2103863	ABEXINOSTAT	3	7.85	7.85	7.85	7.85	C3_DT	397.43	2.42	6	3	104.04	8	9.26	8.19	1.29	0.66	NEUTRAL	3	29	0.31	C21H23N3O5	8	3	CN(C)Cc1c(C(=O)NCCOc2ccc(C(=O)NO)cc2)oc2ccccc12	0.3697	5.43	0.3697	5.43	0.2381	0	0	0	2	1	3	8	0	0	0	3	0	0	15	14	0	1
	1376133	CHEMBL2103863	ABEXINOSTAT	3	7.54	7.7	7.54	7.7	C3_DT	397.43	2.42	6	3	104.04	8	9.26	8.19	1.29	0.66	NEUTRAL	3	29	0.31	C21H23N3O5	8	3	CN(C)Cc1c(C(=O)NCCOc2ccc(C(=O)NO)cc2)oc2ccccc12	0.3551	5.12	0.3551	5.12	0.2381	0	0	0	2	1	3	8	0	0	0	3	0	0	15	14	0	1
	1376133	CHEMBL2103863	ABEXINOSTAT	3	8.045	8.045	8.045	8.045	C3_DT	397.43	2.42	6	3	104.04	8	9.26	8.19	1.29	0.66	NEUTRAL	3	29	0.31	C21H23N3O5	8	3	CN(C)Cc1c(C(=O)NCCOc2ccc(C(=O)NO)cc2)oc2ccccc12	0.3789	5.625	0.3789	5.625	0.2381	0	0	0	2	1	3	8	0	0	0	3	0	0	15	14	0	1
	1376133	CHEMBL2103863	ABEXINOSTAT	3	7.22	7.22	7.22	7.22	C3_DT	397.43	2.42	6	3	104.04	8	9.26	8.19	1.29	0.66	NEUTRAL	3	29	0.31	C21H23N3O5	8	3	CN(C)Cc1c(C(=O)NCCOc2ccc(C(=O)NO)cc2)oc2ccccc12	0.34	4.8	0.34	4.8	0.2381	0	0	0	2	1	3	8	0	0	0	3	0	0	15	14	0	1
	1376133	CHEMBL2103863	ABEXINOSTAT	3	7.32	7.32	7.32	7.32	C3_DT	397.43	2.42	6	3	104.04	8	9.26	8.19	1.29	0.66	NEUTRAL	3	29	0.31	C21H23N3O5	8	3	CN(C)Cc1c(C(=O)NCCOc2ccc(C(=O)NO)cc2)oc2ccccc12	0.3447	4.9	0.3447	4.9	0.2381	0	0	0	2	1	3	8	0	0	0	3	0	0	15	14	0	1
	1376133	CHEMBL2103863	ABEXINOSTAT	3	7.7967	7.77	7.7967	7.77	C3_DT	397.43	2.42	6	3	104.04	8	9.26	8.19	1.29	0.66	NEUTRAL	3	29	0.31	C21H23N3O5	8	3	CN(C)Cc1c(C(=O)NCCOc2ccc(C(=O)NO)cc2)oc2ccccc12	0.3672	5.3767	0.3672	5.3767	0.2381	0	0	0	2	1	3	8	0	0	0	3	0	0	15	14	0	1
	1376133	CHEMBL2103863	ABEXINOSTAT	3	6.46	6.46	6.46	6.46	C3_DT	397.43	2.42	6	3	104.04	8	9.26	8.19	1.29	0.66	NEUTRAL	3	29	0.31	C21H23N3O5	8	3	CN(C)Cc1c(C(=O)NCCOc2ccc(C(=O)NO)cc2)oc2ccccc12	0.3042	4.04	0.3042	4.04	0.2381	0	0	0	2	1	3	8	0	0	0	3	0	0	15	14	0	1
	1376133	CHEMBL2103863	ABEXINOSTAT	3	6.49	6.49	6.49	6.49	C3_DT	397.43	2.42	6	3	104.04	8	9.26	8.19	1.29	0.66	NEUTRAL	3	29	0.31	C21H23N3O5	8	3	CN(C)Cc1c(C(=O)NCCOc2ccc(C(=O)NO)cc2)oc2ccccc12	0.3056	4.07	0.3056	4.07	0.2381	0	0	0	2	1	3	8	0	0	0	3	0	0	15	14	0	1
	1376133	CHEMBL2103863	ABEXINOSTAT	3	6.78	6.78	6.78	6.78	C3_DT	397.43	2.42	6	3	104.04	8	9.26	8.19	1.29	0.66	NEUTRAL	3	29	0.31	C21H23N3O5	8	3	CN(C)Cc1c(C(=O)NCCOc2ccc(C(=O)NO)cc2)oc2ccccc12	0.3193	4.36	0.3193	4.36	0.2381	0	0	0	2	1	3	8	0	0	0	3	0	0	15	14	0	1
	1376133	CHEMBL2103863	ABEXINOSTAT	3					C3_DT	397.43	2.42	6	3	104.04	8	9.26	8.19	1.29	0.66	NEUTRAL	3	29	0.31	C21H23N3O5	8	3	CN(C)Cc1c(C(=O)NCCOc2ccc(C(=O)NO)cc2)oc2ccccc12					0.2381	0	0	0	2	1	3	8	0	0	0	3	0	0	15	14	0	1
	2335836	CHEMBL4297865	ABIVERTINIB	3	7.68	7.68	7.68	7.68	C3_DT	487.54	4.51	7	3	98.41	7	12.6	7.25	4.82	4.59	NEUTRAL	4	36	0.33	C26H26FN7O2	9	3	C=CC(=O)Nc1cccc(Oc2nc(Nc3ccc(N4CCN(C)CC4)c(F)c3)nc3[nH]ccc23)c1	0.2914	3.17	0.2914	3.17	0.1923	0	1	1	2	2	4	10	0	1	1	5	0	0	21	18	3	3
	2335836	CHEMBL4297865	ABIVERTINIB	3	9.24	9.24	9.24	9.24	C3_DT	487.54	4.51	7	3	98.41	7	12.6	7.25	4.82	4.59	NEUTRAL	4	36	0.33	C26H26FN7O2	9	3	C=CC(=O)Nc1cccc(Oc2nc(Nc3ccc(N4CCN(C)CC4)c(F)c3)nc3[nH]ccc23)c1	0.3505	4.73	0.3505	4.73	0.1923	0	1	1	2	2	4	10	0	1	1	5	0	0	21	18	3	3
	2335836	CHEMBL4297865	ABIVERTINIB	3	6.55	6.55	6.55	6.55	C3_DT	487.54	4.51	7	3	98.41	7	12.6	7.25	4.82	4.59	NEUTRAL	4	36	0.33	C26H26FN7O2	9	3	C=CC(=O)Nc1cccc(Oc2nc(Nc3ccc(N4CCN(C)CC4)c(F)c3)nc3[nH]ccc23)c1	0.2485	2.04	0.2485	2.04	0.1923	0	1	1	2	2	4	10	0	1	1	5	0	0	21	18	3	3
	2335836	CHEMBL4297865	ABIVERTINIB	3	8.74	8.74	8.74	8.74	C3_DT	487.54	4.51	7	3	98.41	7	12.6	7.25	4.82	4.59	NEUTRAL	4	36	0.33	C26H26FN7O2	9	3	C=CC(=O)Nc1cccc(Oc2nc(Nc3ccc(N4CCN(C)CC4)c(F)c3)nc3[nH]ccc23)c1	0.3316	4.23	0.3316	4.23	0.1923	0	1	1	2	2	4	10	0	1	1	5	0	0	21	18	3	3
	2335836	CHEMBL4297865	ABIVERTINIB	3	9.77	9.77	9.77	9.77	C3_DT	487.54	4.51	7	3	98.41	7	12.6	7.25	4.82	4.59	NEUTRAL	4	36	0.33	C26H26FN7O2	9	3	C=CC(=O)Nc1cccc(Oc2nc(Nc3ccc(N4CCN(C)CC4)c(F)c3)nc3[nH]ccc23)c1	0.3706	5.26	0.3706	5.26	0.1923	0	1	1	2	2	4	10	0	1	1	5	0	0	21	18	3	3
	2335836	CHEMBL4297865	ABIVERTINIB	3	8.68	8.68	8.68	8.68	C3_DT	487.54	4.51	7	3	98.41	7	12.6	7.25	4.82	4.59	NEUTRAL	4	36	0.33	C26H26FN7O2	9	3	C=CC(=O)Nc1cccc(Oc2nc(Nc3ccc(N4CCN(C)CC4)c(F)c3)nc3[nH]ccc23)c1	0.3293	4.17	0.3293	4.17	0.1923	0	1	1	2	2	4	10	0	1	1	5	0	0	21	18	3	3
	2335836	CHEMBL4297865	ABIVERTINIB	3					C3_DT	487.54	4.51	7	3	98.41	7	12.6	7.25	4.82	4.59	NEUTRAL	4	36	0.33	C26H26FN7O2	9	3	C=CC(=O)Nc1cccc(Oc2nc(Nc3ccc(N4CCN(C)CC4)c(F)c3)nc3[nH]ccc23)c1					0.1923	0	1	1	2	2	4	10	0	1	1	5	0	0	21	18	3	3
	2335226	CHEMBL4297255	ABP-700	2					C2_DT	314.34	2.35	6	0	70.42	5		4.24	2.46	2.46	NEUTRAL	2	23	0.79	C17H18N2O4	6	0	COC(=O)C1(OC(=O)c2cncn2[C@H](C)c2ccccc2)CC1					0.3529	1	0	1	1	1	2	6	1	0	1	3	1	0.0434783	11	9	2	2
	2335226	CHEMBL4297255	ABP-700	2					C2_DT	314.34	2.35	6	0	70.42	5		4.24	2.46	2.46	NEUTRAL	2	23	0.79	C17H18N2O4	6	0	COC(=O)C1(OC(=O)c2cncn2[C@H](C)c2ccccc2)CC1					0.3529	1	0	1	1	1	2	6	1	0	1	3	1	0.0434783	11	9	2	2
	2335226	CHEMBL4297255	ABP-700	2					C2_DT	314.34	2.35	6	0	70.42	5		4.24	2.46	2.46	NEUTRAL	2	23	0.79	C17H18N2O4	6	0	COC(=O)C1(OC(=O)c2cncn2[C@H](C)c2ccccc2)CC1					0.3529	1	0	1	1	1	2	6	1	0	1	3	1	0.0434783	11	9	2	2
	2335226	CHEMBL4297255	ABP-700	2					C2_DT	314.34	2.35	6	0	70.42	5		4.24	2.46	2.46	NEUTRAL	2	23	0.79	C17H18N2O4	6	0	COC(=O)C1(OC(=O)c2cncn2[C@H](C)c2ccccc2)CC1					0.3529	1	0	1	1	1	2	6	1	0	1	3	1	0.0434783	11	9	2	2
	2335226	CHEMBL4297255	ABP-700	2					C2_DT	314.34	2.35	6	0	70.42	5		4.24	2.46	2.46	NEUTRAL	2	23	0.79	C17H18N2O4	6	0	COC(=O)C1(OC(=O)c2cncn2[C@H](C)c2ccccc2)CC1					0.3529	1	0	1	1	1	2	6	1	0	1	3	1	0.0434783	11	9	2	2
	2335226	CHEMBL4297255	ABP-700	2					C2_DT	314.34	2.35	6	0	70.42	5		4.24	2.46	2.46	NEUTRAL	2	23	0.79	C17H18N2O4	6	0	COC(=O)C1(OC(=O)c2cncn2[C@H](C)c2ccccc2)CC1					0.3529	1	0	1	1	1	2	6	1	0	1	3	1	0.0434783	11	9	2	2
	1987927	CHEMBL3655081	ABROCITINIB	4	7.5267	7.54	7.5267	7.54	D_DT	323.42	1.25	5	2	90.98	6	11.47	6.45	0.83	0.79	NEUTRAL	2	22	0.83	C14H21N5O2S	7	2	CCCS(=O)(=O)N[C@H]1C[C@@H](N(C)c2ncnc3[nH]ccc23)C1	0.4672	6.2767	0.4672	6.2767	0.5714	1	0	1	0	2	2	8	1	0	1	3	0	0	9	6	3	3
	2216378	CHEMBL4076467	ABT-072	2					C2_DT	469.56	3.37	6	2	110.26	6	9.15		3.13	3.12	NEUTRAL	3	33	0.54	C24H27N3O5S	8	2	COc1c(/C=C/c2ccc(NS(C)(=O)=O)cc2)cc(-n2ccc(=O)[nH]c2=O)cc1C(C)(C)C					0.25	0	0	0	2	1	3	9	0	0	0	3	0	0	18	16	2	2
	418623	CHEMBL398338	ABT-102	1	8.8975	8.835	8.8975	8.835	C1_DT	348.45	4.67	2	3	69.81	2	11.88	1.6	4.24	4.24	NEUTRAL	3	26	0.63	C21H24N4O	5	3	CC(C)(C)c1ccc2c(c1)CC[C@H]2NC(=O)Nc1cccc2[nH]ncc12	0.4674	4.2275	0.4674	4.2275	0.3333	1	0	1	2	1	3	5	0	0	0	4	1	0.0384615	15	13	2	2
	1422239	CHEMBL2151570	ABT-107	1	8.7025	8.905	9.17	9.66	C1_DT	320.4	3.1	4	1	54.04	3		8.04	2.72	1.99	NEUTRAL	3	24	0.81	C19H20N4O	5	1	c1cc2cc(-c3ccc(O[C@H]4CN5CCC4CC5)nn3)ccc2[nH]1	0.5218	6.07	0.4952	5.6025	0.3684	0	3	3	1	2	3	5	0	3	3	6	1	0.0416667	15	12	3	3
	1927080	CHEMBL3545231	ABT-126	2					C2_DT	313.43	2.92	5	0	38.25	3		7.86	2.71	2.12	NEUTRAL	2	22	0.87	C17H19N3OS	4	0	c1ccc(-c2nnc(O[C@@H]3C4CC5C[C@H]3CN(C5)C4)s2)cc1					0.5294	1	3	4	1	1	2	5	1	3	4	6	5	0.227273	11	8	2	3
	1926878	CHEMBL3545029	ABT-288	2					C2_DT	372.47	3.04	5	0	41.37	3		9.19	3.06	1.27	BASE	3	28	0.71	C23H24N4O	5	0	CN1CC2CCN(c3ccc(-c4ccc(-n5ncccc5=O)cc4)cc3)C2C1					0.3043	0	2	2	2	1	3	5	0	2	2	5	2	0.0714286	18	16	2	2
	1951836	CHEMBL3590674	ABT-639	2	5.64	5.64	5.64	5.64	C2_DT	455.91	3.34	4	1	69.72	4	7.5	8.48	2.07	1.86	NEUTRAL	2	30	0.77	C20H20ClF2N3O3S	6	1	O=C(c1cc(S(=O)(=O)Nc2ccccc2F)c(F)cc1Cl)N1CCN2CCC[C@@H]2C1	0.2568	2.3	0.2568	2.3	0.35	0	2	2	2	0	2	10	0	2	2	4	1	0.0333333	12	12	0	0
	1927090	CHEMBL3545241	AC-430	1					C1_DT	349.37	3.63	5	3	86.72	4	12.23	3.36	4.2	4.2	NEUTRAL	4	26	0.52	C19H16FN5O	6	3	Cc1cc(Nc2nc(C(O)c3ccc(F)cc3)nc3ccccc23)n[nH]1					0.1053	0	0	0	2	2	4	7	0	0	0	4	1	0.0384615	21	17	4	4
	1060577	CHEMBL1645462	AC-480	1	7.5	7.5	7.5	7.5	C1_DT	530.56	3.86	10	3	119.63	7	12.24	7.49	3.99	3.65	NEUTRAL	5	39	0.29	C27H27FN8O3	11	3	Cc1c(NC(=O)OC[C@@H]2COCCN2)cn2ncnc(Nc3ccc4c(cnn4Cc4cccc(F)c4)c3)c12	0.2626	3.64	0.2626	3.64	0.2593	0	1	1	2	3	5	12	0	1	1	6	1	0.025641	24	19	5	5
	1060577	CHEMBL1645462	AC-480	1	7.65	7.65	7.65	7.65	C1_DT	530.56	3.86	10	3	119.63	7	12.24	7.49	3.99	3.65	NEUTRAL	5	39	0.29	C27H27FN8O3	11	3	Cc1c(NC(=O)OC[C@@H]2COCCN2)cn2ncnc(Nc3ccc4c(cnn4Cc4cccc(F)c4)c3)c12	0.2679	3.79	0.2679	3.79	0.2593	0	1	1	2	3	5	12	0	1	1	6	1	0.025641	24	19	5	5
	1060577	CHEMBL1645462	AC-480	1	6.72	6.72	6.72	6.72	C1_DT	530.56	3.86	10	3	119.63	7	12.24	7.49	3.99	3.65	NEUTRAL	5	39	0.29	C27H27FN8O3	11	3	Cc1c(NC(=O)OC[C@@H]2COCCN2)cn2ncnc(Nc3ccc4c(cnn4Cc4cccc(F)c4)c3)c12	0.2353	2.86	0.2353	2.86	0.2593	0	1	1	2	3	5	12	0	1	1	6	1	0.025641	24	19	5	5
	2039319	CHEMBL3707348	ACALABRUTINIB	4	7.1988	7.165	7.1988	7.165	D_DT	465.52	3.31	7	2	118.51	4		4.63	2.56	2.56	NEUTRAL	4	35	0.45	C26H23N7O2	9	3	CC#CC(=O)N1CCC[C@H]1c1nc(-c2ccc(C(=O)Nc3ccccn3)cc2)c2c(N)nccn12	0.2809	3.8888	0.2809	3.8888	0.1923	0	1	1	1	3	4	9	0	1	1	5	1	0.0285714	21	17	4	4
	2341194	CHEMBL4303323	ACALISIB	2	7.9	7.9	7.9	7.9	C2_DT	401.41	3.36	7	2	101.38	4	9.86	3.25	2.84	2.84	NEUTRAL	5	30	0.48	C21H16FN7O	8	2	C[C@H](Nc1ncnc2[nH]cnc12)c1nc2ccc(F)cc2c(=O)n1-c1ccccc1	0.3596	4.54	0.3596	4.54	0.0952	0	0	0	2	3	5	9	0	0	0	5	1	0.0333333	25	19	6	6
	2335575	CHEMBL4297604	ACEBILUSTAT	2	7.5933	7.62	7.5933	7.62	C2_DT	481.55	5.29	6	1	79.04	8	3.78	8.04	1.91	1.84	ACID	4	36	0.37	C29H27N3O4	7	1	O=C(O)c1ccc(CN2C[C@@H]3C[C@H]2CN3Cc2ccc(Oc3ccc(-c4ncco4)cc3)cc2)cc1	0.2881	2.3033	0.2881	2.3033	0.2414	0	2	2	3	1	4	7	0	2	2	6	2	0.0555556	23	21	1	2
	668275	CHEMBL1194325	ACLIDINIUM	4	9.7675	9.835	9.7675	9.835	D_DT	484.66	4.67	6	1	55.76	9	10.35		0.45	0.46	NEUTRAL	3	33	0.27	C26H30NO4S2+	5	1	O=C(O[C@H]1C[N+]2(CCCOc3ccccc3)CCC1CC2)C(O)(c1cccs1)c1cccs1	0.4042	5.0975	0.4042	5.0975	0.4231	0	3	3	1	2	3	7	0	3	3	6	1	0.030303	16	14	0	2
	2335622	CHEMBL4297651	ACLIMOSTAT	2					C2_DT	478.63	2.85	7	0	76.3	8		7.57	2.03	1.64	NEUTRAL	0	34	0.39	C26H42N2O6	8	0	CO[C@@H]1[C@H](OC(=O)N2CC(CCN3CCOCC3)C2)CC[C@]2(CO2)[C@H]1[C@@]1(C)O[C@@H]1CC=C(C)C					0.8846	1	4	5	0	0	0	8	1	4	5	5	6	0.176471	0	0	0	0
	2150261	CHEMBL3940890	ACORAMIDIS	3	7.2067	6.8	7.2067	6.8	C3_DT	292.31	2.88	3	2	75.21	6	4.27	3.67	2.14	-0.45	ACID	2	21	0.8	C15H17FN2O3	5	2	Cc1n[nH]c(C)c1CCCOc1cc(C(=O)O)ccc1F	0.4687	4.3267	0.4687	4.3267	0.3333	0	0	0	1	1	2	6	0	0	0	2	0	0	11	9	2	2
	2260977	CHEMBL4129286	ADAFOSBUVIR	2					C2_DT	545.46	0.98	11	4	178.41	10	9.7		0.96	0.96	NEUTRAL	2	37	0.25	C22H29FN3O10P	13	4	CC(C)OC(=O)[C@H](C)N[P@](=O)(OC[C@@]1(F)O[C@@H](n2ccc(=O)[nH]c2=O)[C@](C)(O)[C@@H]1O)Oc1ccccc1					0.5	0	1	1	1	1	2	15	0	1	1	3	6	0.162162	12	10	2	2
	2464781	CHEMBL4594350	ADAGRASIB	3					C3_DT	604.13	4.73	8	0	88.83	7		8.46	4.9	3.8	NEUTRAL	3	43	0.36	C32H35ClFN7O2	9	0	C=C(F)C(=O)N1CCN(c2nc(OC[C@@H]3CCCN3C)nc3c2CCN(c2cccc4cccc(Cl)c24)C3)C[C@@H]1CC#N					0.4375	0	3	3	2	1	3	11	0	2	2	6	2	0.0465116	16	14	2	2
	2464781	CHEMBL4594350	ADAGRASIB	3	7.395	7.925	7.395	7.925	C3_DT	604.13	4.73	8	0	88.83	7		8.46	4.9	3.8	NEUTRAL	3	43	0.36	C32H35ClFN7O2	9	0	C=C(F)C(=O)N1CCN(c2nc(OC[C@@H]3CCCN3C)nc3c2CCN(c2cccc4cccc(Cl)c24)C3)C[C@@H]1CC#N	0.2349	2.665	0.2349	2.665	0.4375	0	3	3	2	1	3	11	0	2	2	6	2	0.0465116	16	14	2	2
	1297331	CHEMBL1976040	ADAVOSERTIB	2	8.01	8.28	8.01	8.28	C2_DT	500.61	2.89	10	2	104.34	7	13.69	7.96	3.17	2.51	NEUTRAL	4	37	0.37	C27H32N8O2	10	2	C=CCn1c(=O)c2cnc(Nc3ccc(N4CCN(C)CC4)cc3)nc2n1-c1cccc(C(C)(C)O)n1	0.2957	5.12	0.2957	5.12	0.3333	0	1	1	1	3	4	10	0	1	1	5	0	0	21	16	5	5
	1376061	CHEMBL2103791	ADIPIPLON	2					C2_DT	351.39	2.83	7	0	73.79	5		2.65	3.24	3.24	NEUTRAL	4	26	0.55	C18H18FN7	7	0	CCCc1c(Cn2ccnc2-c2ncccc2F)ncn2nc(C)nc12					0.2778	0	0	0	0	4	4	8	0	0	0	4	0	0	20	13	7	7
	1376061	CHEMBL2103791	ADIPIPLON	2					C2_DT	351.39	2.83	7	0	73.79	5		2.65	3.24	3.24	NEUTRAL	4	26	0.55	C18H18FN7	7	0	CCCc1c(Cn2ccnc2-c2ncccc2F)ncn2nc(C)nc12					0.2778	0	0	0	0	4	4	8	0	0	0	4	0	0	20	13	7	7
	1376061	CHEMBL2103791	ADIPIPLON	2					C2_DT	351.39	2.83	7	0	73.79	5		2.65	3.24	3.24	NEUTRAL	4	26	0.55	C18H18FN7	7	0	CCCc1c(Cn2ccnc2-c2ncccc2F)ncn2nc(C)nc12					0.2778	0	0	0	0	4	4	8	0	0	0	4	0	0	20	13	7	7
	1376061	CHEMBL2103791	ADIPIPLON	2					C2_DT	351.39	2.83	7	0	73.79	5		2.65	3.24	3.24	NEUTRAL	4	26	0.55	C18H18FN7	7	0	CCCc1c(Cn2ccnc2-c2ncccc2F)ncn2nc(C)nc12					0.2778	0	0	0	0	4	4	8	0	0	0	4	0	0	20	13	7	7
	1376061	CHEMBL2103791	ADIPIPLON	2					C2_DT	351.39	2.83	7	0	73.79	5		2.65	3.24	3.24	NEUTRAL	4	26	0.55	C18H18FN7	7	0	CCCc1c(Cn2ccnc2-c2ncccc2F)ncn2nc(C)nc12					0.2778	0	0	0	0	4	4	8	0	0	0	4	0	0	20	13	7	7
	1376061	CHEMBL2103791	ADIPIPLON	2					C2_DT	351.39	2.83	7	0	73.79	5		2.65	3.24	3.24	NEUTRAL	4	26	0.55	C18H18FN7	7	0	CCCc1c(Cn2ccnc2-c2ncccc2F)ncn2nc(C)nc12					0.2778	0	0	0	0	4	4	8	0	0	0	4	0	0	20	13	7	7
	557416	CHEMBL561339	ADL-5747	2	7.8	7.8	8.57	8.57	C2_DT	392.5	3.82	4	2	61.8	4	8.41	9.84	1.8	0.91	BASE	2	29	0.83	C24H28N2O3	5	2	CCN(CC)C(=O)c1ccc(C2=CC3(CCNCC3)Oc3ccccc32)c(O)c1	0.4036	4.75	0.3673	3.98	0.375	0	2	2	2	0	2	5	0	1	1	4	0	0	12	12	0	0
	469362	CHEMBL494480	ADL-5859	2	8.39	8.39	9.08	9.08	C2_DT	392.5	3.82	4	2	61.8	4	9.11	9.92	1.93	0.61	BASE	2	29	0.83	C24H28N2O3	5	2	CCN(CC)C(=O)c1ccc(C2=CC3(CCNCC3)Oc3cccc(O)c32)cc1	0.4276	5.26	0.3951	4.57	0.375	0	2	2	2	0	2	5	0	1	1	4	0	0	12	12	0	0
	2039322	CHEMBL3707351	ADOMEGLIVANT	2					C2_DT	555.64	7.94	3	2	75.63	10	3.89		8.12	4.9	ACID	3	40	0.27	C32H36F3NO4	5	2	Cc1cc(O[C@@H](CCC(F)(F)F)c2ccc(C(=O)NCCC(=O)O)cc2)cc(C)c1-c1ccc(C(C)(C)C)cc1					0.375	0	0	0	3	0	3	8	0	0	0	3	1	0.025	18	18	0	0
	1262987	CHEMBL1915540	ADRIFORANT	2	8.3211	8.31	8.105	8.1	C2_DT	262.36	0.68	6	3	79.1	5		9.59	1.03	-1.2	BASE	1	19	0.72	C13H22N6	6	4	CN[C@@H]1CCN(c2cc(NCC3CC3)nc(N)n2)C1	0.5826	7.425	0.5981	7.6411	0.6923	1	1	2	0	1	1	6	1	1	2	3	1	0.0526316	6	4	2	2
	586744	CHEMBL587723	AEE-788	2	8.7	8.7	8.7	8.7	C2_DT	440.6	4.94	5	2	60.08	7	12.37	8.24	4.44	3.49	NEUTRAL	4	33	0.43	C27H32N6	6	2	CCN1CCN(Cc2ccc(-c3cc4c(N[C@H](C)c5ccccc5)ncnc4[nH]3)cc2)CC1	0.3601	3.76	0.3601	3.76	0.3333	0	1	1	2	2	4	6	0	1	1	5	1	0.030303	21	18	3	3
	586744	CHEMBL587723	AEE-788	2					C2_DT	440.6	4.94	5	2	60.08	7	12.37	8.24	4.44	3.49	NEUTRAL	4	33	0.43	C27H32N6	6	2	CCN1CCN(Cc2ccc(-c3cc4c(N[C@H](C)c5ccccc5)ncnc4[nH]3)cc2)CC1					0.3333	0	1	1	2	2	4	6	0	1	1	5	1	0.030303	21	18	3	3
	586744	CHEMBL587723	AEE-788	2	7.23	7.23	7.23	7.23	C2_DT	440.6	4.94	5	2	60.08	7	12.37	8.24	4.44	3.49	NEUTRAL	4	33	0.43	C27H32N6	6	2	CCN1CCN(Cc2ccc(-c3cc4c(N[C@H](C)c5ccccc5)ncnc4[nH]3)cc2)CC1	0.2992	2.29	0.2992	2.29	0.3333	0	1	1	2	2	4	6	0	1	1	5	1	0.030303	21	18	3	3
	586744	CHEMBL587723	AEE-788	2	7.11	7.11	7.11	7.11	C2_DT	440.6	4.94	5	2	60.08	7	12.37	8.24	4.44	3.49	NEUTRAL	4	33	0.43	C27H32N6	6	2	CCN1CCN(Cc2ccc(-c3cc4c(N[C@H](C)c5ccccc5)ncnc4[nH]3)cc2)CC1	0.2943	2.17	0.2943	2.17	0.3333	0	1	1	2	2	4	6	0	1	1	5	1	0.030303	21	18	3	3
	562391	CHEMBL551064	AEW-541	1	7.07	7.07	7.07	7.07	C1_DT	425.54	4.67	6	1	69.2	6		9.09	3.69	1.98	BASE	4	32	0.49	C26H27N5O	6	2	Nc1ncnc2c1c(-c1cccc(OCc3ccccc3)c1)cn2[C@H]1C[C@H](N2CCC2)C1	0.3017	2.4	0.3017	2.4	0.3077	1	1	2	2	2	4	6	1	1	2	6	0	0	21	18	3	3
	2335472	CHEMBL4297501	AFABICIN	2					C2_DT	485.43	3.15	6	2	133.41	7	0.45	2.86	0.75	-1.13	ACID	3	34	0.39	C23H24N3O7P	10	2	Cc1c(CN(C)C(=O)/C=C/c2cnc3c(c2)CCC(=O)N3COP(=O)(O)O)oc2ccccc12					0.2609	0	1	1	1	2	3	11	0	0	0	4	0	0	15	13	1	2
	1927014	CHEMBL3545165	AFACIFENACIN	2					C2_DT	481.52	6.19	3	1	44.81	5	12.78	7.95	6.04	5.38	NEUTRAL	3	35	0.47	C27H26F3N3O2	5	1	O=C1Nc2ccccc2C(c2ccccc2)N1C1CCN(Cc2cccc(OC(F)(F)F)c2)CC1					0.2963	0	2	2	3	0	3	8	0	1	1	5	1	0.0285714	18	18	0	0
	1927014	CHEMBL3545165	AFACIFENACIN	2					C2_DT	481.52	6.19	3	1	44.81	5	12.78	7.95	6.04	5.38	NEUTRAL	3	35	0.47	C27H26F3N3O2	5	1	O=C1Nc2ccccc2C(c2ccccc2)N1C1CCN(Cc2cccc(OC(F)(F)F)c2)CC1					0.2963	0	2	2	3	0	3	8	0	1	1	5	1	0.0285714	18	18	0	0
	1927014	CHEMBL3545165	AFACIFENACIN	2					C2_DT	481.52	6.19	3	1	44.81	5	12.78	7.95	6.04	5.38	NEUTRAL	3	35	0.47	C27H26F3N3O2	5	1	O=C1Nc2ccccc2C(c2ccccc2)N1C1CCN(Cc2cccc(OC(F)(F)F)c2)CC1					0.2963	0	2	2	3	0	3	8	0	1	1	5	1	0.0285714	18	18	0	0
	1927014	CHEMBL3545165	AFACIFENACIN	2					C2_DT	481.52	6.19	3	1	44.81	5	12.78	7.95	6.04	5.38	NEUTRAL	3	35	0.47	C27H26F3N3O2	5	1	O=C1Nc2ccccc2C(c2ccccc2)N1C1CCN(Cc2cccc(OC(F)(F)F)c2)CC1					0.2963	0	2	2	3	0	3	8	0	1	1	5	1	0.0285714	18	18	0	0
	1927014	CHEMBL3545165	AFACIFENACIN	2					C2_DT	481.52	6.19	3	1	44.81	5	12.78	7.95	6.04	5.38	NEUTRAL	3	35	0.47	C27H26F3N3O2	5	1	O=C1Nc2ccccc2C(c2ccccc2)N1C1CCN(Cc2cccc(OC(F)(F)F)c2)CC1					0.2963	0	2	2	3	0	3	8	0	1	1	5	1	0.0285714	18	18	0	0
	1927014	CHEMBL3545165	AFACIFENACIN	2					C2_DT	481.52	6.19	3	1	44.81	5	12.78	7.95	6.04	5.38	NEUTRAL	3	35	0.47	C27H26F3N3O2	5	1	O=C1Nc2ccccc2C(c2ccccc2)N1C1CCN(Cc2cccc(OC(F)(F)F)c2)CC1					0.2963	0	2	2	3	0	3	8	0	1	1	5	1	0.0285714	18	18	0	0
	1927014	CHEMBL3545165	AFACIFENACIN	2					C2_DT	481.52	6.19	3	1	44.81	5	12.78	7.95	6.04	5.38	NEUTRAL	3	35	0.47	C27H26F3N3O2	5	1	O=C1Nc2ccccc2C(c2ccccc2)N1C1CCN(Cc2cccc(OC(F)(F)F)c2)CC1					0.2963	0	2	2	3	0	3	8	0	1	1	5	1	0.0285714	18	18	0	0
	650126	CHEMBL1173655	AFATINIB	4	8.9314	9.12	8.9314	9.12	D_DT	485.95	4.39	7	2	88.61	8	12.49	8.81	3.76	2.34	BASE	3	34	0.46	C24H25ClFN5O3	8	2	CN(C)C/C=C/C(=O)Nc1cc2c(Nc3ccc(F)c(Cl)c3)ncnc2cc1O[C@H]1CCOC1	0.3588	4.5414	0.3588	4.5414	0.2917	0	1	1	2	1	3	10	0	1	1	4	1	0.0294118	16	14	2	2
	650126	CHEMBL1173655	AFATINIB	4	10	10	10	10	D_DT	485.95	4.39	7	2	88.61	8	12.49	8.81	3.76	2.34	BASE	3	34	0.46	C24H25ClFN5O3	8	2	CN(C)C/C=C/C(=O)Nc1cc2c(Nc3ccc(F)c(Cl)c3)ncnc2cc1O[C@H]1CCOC1	0.4017	5.61	0.4017	5.61	0.2917	0	1	1	2	1	3	10	0	1	1	4	1	0.0294118	16	14	2	2
	650126	CHEMBL1173655	AFATINIB	4	9.72	9.72	9.72	9.72	D_DT	485.95	4.39	7	2	88.61	8	12.49	8.81	3.76	2.34	BASE	3	34	0.46	C24H25ClFN5O3	8	2	CN(C)C/C=C/C(=O)Nc1cc2c(Nc3ccc(F)c(Cl)c3)ncnc2cc1O[C@H]1CCOC1	0.3904	5.33	0.3904	5.33	0.2917	0	1	1	2	1	3	10	0	1	1	4	1	0.0294118	16	14	2	2
	650126	CHEMBL1173655	AFATINIB	4	8	7.765	8	7.765	D_DT	485.95	4.39	7	2	88.61	8	12.49	8.81	3.76	2.34	BASE	3	34	0.46	C24H25ClFN5O3	8	2	CN(C)C/C=C/C(=O)Nc1cc2c(Nc3ccc(F)c(Cl)c3)ncnc2cc1O[C@H]1CCOC1	0.3213	3.61	0.3213	3.61	0.2917	0	1	1	2	1	3	10	0	1	1	4	1	0.0294118	16	14	2	2
	650126	CHEMBL1173655	AFATINIB	4	9.092	9.4	9.092	9.4	D_DT	485.95	4.39	7	2	88.61	8	12.49	8.81	3.76	2.34	BASE	3	34	0.46	C24H25ClFN5O3	8	2	CN(C)C/C=C/C(=O)Nc1cc2c(Nc3ccc(F)c(Cl)c3)ncnc2cc1O[C@H]1CCOC1	0.3652	4.702	0.3652	4.702	0.2917	0	1	1	2	1	3	10	0	1	1	4	1	0.0294118	16	14	2	2
	650126	CHEMBL1173655	AFATINIB	4	9.64	9.64	9.64	9.64	D_DT	485.95	4.39	7	2	88.61	8	12.49	8.81	3.76	2.34	BASE	3	34	0.46	C24H25ClFN5O3	8	2	CN(C)C/C=C/C(=O)Nc1cc2c(Nc3ccc(F)c(Cl)c3)ncnc2cc1O[C@H]1CCOC1	0.3872	5.25	0.3872	5.25	0.2917	0	1	1	2	1	3	10	0	1	1	4	1	0.0294118	16	14	2	2
	650126	CHEMBL1173655	AFATINIB	4	9.21	9.21	9.21	9.21	D_DT	485.95	4.39	7	2	88.61	8	12.49	8.81	3.76	2.34	BASE	3	34	0.46	C24H25ClFN5O3	8	2	CN(C)C/C=C/C(=O)Nc1cc2c(Nc3ccc(F)c(Cl)c3)ncnc2cc1O[C@H]1CCOC1	0.37	4.82	0.37	4.82	0.2917	0	1	1	2	1	3	10	0	1	1	4	1	0.0294118	16	14	2	2
	650126	CHEMBL1173655	AFATINIB	4	7.975	7.98	7.975	7.98	D_DT	485.95	4.39	7	2	88.61	8	12.49	8.81	3.76	2.34	BASE	3	34	0.46	C24H25ClFN5O3	8	2	CN(C)C/C=C/C(=O)Nc1cc2c(Nc3ccc(F)c(Cl)c3)ncnc2cc1O[C@H]1CCOC1	0.3203	3.585	0.3203	3.585	0.2917	0	1	1	2	1	3	10	0	1	1	4	1	0.0294118	16	14	2	2
	650126	CHEMBL1173655	AFATINIB	4	8.6	8.6	8.6	8.6	D_DT	485.95	4.39	7	2	88.61	8	12.49	8.81	3.76	2.34	BASE	3	34	0.46	C24H25ClFN5O3	8	2	CN(C)C/C=C/C(=O)Nc1cc2c(Nc3ccc(F)c(Cl)c3)ncnc2cc1O[C@H]1CCOC1	0.3454	4.21	0.3454	4.21	0.2917	0	1	1	2	1	3	10	0	1	1	4	1	0.0294118	16	14	2	2
	1066153	CHEMBL1652621	AFN-1252	2	7.54	7.54	7.54	7.54	C2_DT	375.43	3.69	4	1	75.44	4	12.03	3.57	3.01	3.01	NEUTRAL	3	28	0.71	C22H21N3O3	6	1	Cc1c(CN(C)C(=O)/C=C/c2cnc3c(c2)CCC(=O)N3)oc2ccccc12	0.3678	3.85	0.3678	3.85	0.2273	0	1	1	1	2	3	6	0	0	0	4	0	0	15	13	1	2
	1449226	CHEMBL2219422	AFURESERTIB	2	8.935	8.935	8.935	8.935	C2_DT	427.33	3.89	5	2	72.94	6	13.79	9.02	3.75	2.13	BASE	3	27	0.63	C18H17Cl2FN4OS	5	3	Cn1ncc(Cl)c1-c1cc(C(=O)N[C@H](CN)Cc2cccc(F)c2)sc1Cl	0.452	5.045	0.452	5.045	0.2222	0	0	0	1	2	3	9	0	0	0	3	1	0.037037	16	13	2	3
	1449226	CHEMBL2219422	AFURESERTIB	2					C2_DT	427.33	3.89	5	2	72.94	6	13.79	9.02	3.75	2.13	BASE	3	27	0.63	C18H17Cl2FN4OS	5	3	Cn1ncc(Cl)c1-c1cc(C(=O)N[C@H](CN)Cc2cccc(F)c2)sc1Cl					0.2222	0	0	0	1	2	3	9	0	0	0	3	1	0.037037	16	13	2	3
	1449226	CHEMBL2219422	AFURESERTIB	2					C2_DT	427.33	3.89	5	2	72.94	6	13.79	9.02	3.75	2.13	BASE	3	27	0.63	C18H17Cl2FN4OS	5	3	Cn1ncc(Cl)c1-c1cc(C(=O)N[C@H](CN)Cc2cccc(F)c2)sc1Cl					0.2222	0	0	0	1	2	3	9	0	0	0	3	1	0.037037	16	13	2	3
	1449226	CHEMBL2219422	AFURESERTIB	2					C2_DT	427.33	3.89	5	2	72.94	6	13.79	9.02	3.75	2.13	BASE	3	27	0.63	C18H17Cl2FN4OS	5	3	Cn1ncc(Cl)c1-c1cc(C(=O)N[C@H](CN)Cc2cccc(F)c2)sc1Cl					0.2222	0	0	0	1	2	3	9	0	0	0	3	1	0.037037	16	13	2	3
	675148	CHEMBL1201197	ALATROFLOXACIN	4					D_DT	558.52	0.9	8	4	159.65	7	5.52	8.09	-0.88	-0.92	ACID	3	40	0.33	C26H25F3N6O5	11	5	C[C@H](N)C(=O)N[C@@H](C)C(=O)N[C@H]1[C@@H]2CN(c3nc4c(cc3F)c(=O)c(C(=O)O)cn4-c3ccc(F)cc3F)C[C@@H]21					0.3462	1	1	2	1	2	3	14	1	1	2	5	5	0.125	16	14	2	2
	675148	CHEMBL1201197	ALATROFLOXACIN	4					D_DT	558.52	0.9	8	4	159.65	7	5.52	8.09	-0.88	-0.92	ACID	3	40	0.33	C26H25F3N6O5	11	5	C[C@H](N)C(=O)N[C@@H](C)C(=O)N[C@H]1[C@@H]2CN(c3nc4c(cc3F)c(=O)c(C(=O)O)cn4-c3ccc(F)cc3F)C[C@@H]21					0.3462	1	1	2	1	2	3	14	1	1	2	5	5	0.125	16	14	2	2
	675148	CHEMBL1201197	ALATROFLOXACIN	4					D_DT	558.52	0.9	8	4	159.65	7	5.52	8.09	-0.88	-0.92	ACID	3	40	0.33	C26H25F3N6O5	11	5	C[C@H](N)C(=O)N[C@@H](C)C(=O)N[C@H]1[C@@H]2CN(c3nc4c(cc3F)c(=O)c(C(=O)O)cn4-c3ccc(F)cc3F)C[C@@H]21					0.3462	1	1	2	1	2	3	14	1	1	2	5	5	0.125	16	14	2	2
	675148	CHEMBL1201197	ALATROFLOXACIN	4					D_DT	558.52	0.9	8	4	159.65	7	5.52	8.09	-0.88	-0.92	ACID	3	40	0.33	C26H25F3N6O5	11	5	C[C@H](N)C(=O)N[C@@H](C)C(=O)N[C@H]1[C@@H]2CN(c3nc4c(cc3F)c(=O)c(C(=O)O)cn4-c3ccc(F)cc3F)C[C@@H]21					0.3462	1	1	2	1	2	3	14	1	1	2	5	5	0.125	16	14	2	2
	675698	CHEMBL1201747	ALCAFTADINE	4					D_DT	307.4	2.78	4	0	38.13	1		7.15	2.17	1.98	NEUTRAL	2	23	0.76	C19H21N3O	4	0	CN1CCC(=C2c3ccccc3CCn3c(C=O)cnc32)CC1					0.3684	0	2	2	1	1	2	4	0	1	1	4	0	0	11	9	2	2
	2486594	CHEMBL4650334	ALDUMASTAT	2	7.46	7.46	7.46	7.46	C2_DT	406.43	1.77	4	2	81.75	5	8.9		1.7	1.69	NEUTRAL	1	29	0.73	C20H24F2N4O3	7	2	C[C@H]1CN(C(=O)CC[C@@]2(C3CC3)NC(=O)NC2=O)CCN1c1cc(F)cc(F)c1	0.3513	5.69	0.3513	5.69	0.55	1	2	3	1	0	1	9	1	2	3	4	2	0.0689655	6	6	0	0
	1117844	CHEMBL1738797	ALECTINIB	4	8.4025	8.33	8.4025	8.33	D_DT	482.63	4.77	5	1	72.36	3	12.18	6.97	4.89	4.75	NEUTRAL	3	36	0.58	C30H34N4O2	6	1	CCc1cc2c(cc1N1CCC(N3CCOCC3)CC1)C(C)(C)c1[nH]c3cc(C#N)ccc3c1C2=O	0.3188	3.6325	0.3188	3.6325	0.4667	1	2	3	2	1	3	6	0	2	2	6	0	0	15	14	1	1
	1117844	CHEMBL1738797	ALECTINIB	4	8.68	8.68	8.68	8.68	D_DT	482.63	4.77	5	1	72.36	3	12.18	6.97	4.89	4.75	NEUTRAL	3	36	0.58	C30H34N4O2	6	1	CCc1cc2c(cc1N1CCC(N3CCOCC3)CC1)C(C)(C)c1[nH]c3cc(C#N)ccc3c1C2=O	0.3293	3.91	0.3293	3.91	0.4667	1	2	3	2	1	3	6	0	2	2	6	0	0	15	14	1	1
	1117844	CHEMBL1738797	ALECTINIB	4	8.41	8.41	8.41	8.41	D_DT	482.63	4.77	5	1	72.36	3	12.18	6.97	4.89	4.75	NEUTRAL	3	36	0.58	C30H34N4O2	6	1	CCc1cc2c(cc1N1CCC(N3CCOCC3)CC1)C(C)(C)c1[nH]c3cc(C#N)ccc3c1C2=O	0.319	3.64	0.319	3.64	0.4667	1	2	3	2	1	3	6	0	2	2	6	0	0	15	14	1	1
	1117844	CHEMBL1738797	ALECTINIB	4	8.32	8.32	8.32	8.32	D_DT	482.63	4.77	5	1	72.36	3	12.18	6.97	4.89	4.75	NEUTRAL	3	36	0.58	C30H34N4O2	6	1	CCc1cc2c(cc1N1CCC(N3CCOCC3)CC1)C(C)(C)c1[nH]c3cc(C#N)ccc3c1C2=O	0.3156	3.55	0.3156	3.55	0.4667	1	2	3	2	1	3	6	0	2	2	6	0	0	15	14	1	1
	1117844	CHEMBL1738797	ALECTINIB	4	9.02	9.02	9.02	9.02	D_DT	482.63	4.77	5	1	72.36	3	12.18	6.97	4.89	4.75	NEUTRAL	3	36	0.58	C30H34N4O2	6	1	CCc1cc2c(cc1N1CCC(N3CCOCC3)CC1)C(C)(C)c1[nH]c3cc(C#N)ccc3c1C2=O	0.3422	4.25	0.3422	4.25	0.4667	1	2	3	2	1	3	6	0	2	2	6	0	0	15	14	1	1
	1117844	CHEMBL1738797	ALECTINIB	4	8.525	8.525	8.525	8.525	D_DT	482.63	4.77	5	1	72.36	3	12.18	6.97	4.89	4.75	NEUTRAL	3	36	0.58	C30H34N4O2	6	1	CCc1cc2c(cc1N1CCC(N3CCOCC3)CC1)C(C)(C)c1[nH]c3cc(C#N)ccc3c1C2=O	0.3234	3.755	0.3234	3.755	0.4667	1	2	3	2	1	3	6	0	2	2	6	0	0	15	14	1	1
	1117844	CHEMBL1738797	ALECTINIB	4	8.7	8.7	8.7	8.7	D_DT	482.63	4.77	5	1	72.36	3	12.18	6.97	4.89	4.75	NEUTRAL	3	36	0.58	C30H34N4O2	6	1	CCc1cc2c(cc1N1CCC(N3CCOCC3)CC1)C(C)(C)c1[nH]c3cc(C#N)ccc3c1C2=O	0.3301	3.93	0.3301	3.93	0.4667	1	2	3	2	1	3	6	0	2	2	6	0	0	15	14	1	1
	1117844	CHEMBL1738797	ALECTINIB	4	8.52	8.52	8.52	8.52	D_DT	482.63	4.77	5	1	72.36	3	12.18	6.97	4.89	4.75	NEUTRAL	3	36	0.58	C30H34N4O2	6	1	CCc1cc2c(cc1N1CCC(N3CCOCC3)CC1)C(C)(C)c1[nH]c3cc(C#N)ccc3c1C2=O	0.3232	3.75	0.3232	3.75	0.4667	1	2	3	2	1	3	6	0	2	2	6	0	0	15	14	1	1
	1117844	CHEMBL1738797	ALECTINIB	4	6.68	6.68	6.68	6.68	D_DT	482.63	4.77	5	1	72.36	3	12.18	6.97	4.89	4.75	NEUTRAL	3	36	0.58	C30H34N4O2	6	1	CCc1cc2c(cc1N1CCC(N3CCOCC3)CC1)C(C)(C)c1[nH]c3cc(C#N)ccc3c1C2=O	0.2534	1.91	0.2534	1.91	0.4667	1	2	3	2	1	3	6	0	2	2	6	0	0	15	14	1	1
	1117844	CHEMBL1738797	ALECTINIB	4	6.77	6.77	6.77	6.77	D_DT	482.63	4.77	5	1	72.36	3	12.18	6.97	4.89	4.75	NEUTRAL	3	36	0.58	C30H34N4O2	6	1	CCc1cc2c(cc1N1CCC(N3CCOCC3)CC1)C(C)(C)c1[nH]c3cc(C#N)ccc3c1C2=O	0.2568	2	0.2568	2	0.4667	1	2	3	2	1	3	6	0	2	2	6	0	0	15	14	1	1
	1117844	CHEMBL1738797	ALECTINIB	4	7.05	7.05	7.05	7.05	D_DT	482.63	4.77	5	1	72.36	3	12.18	6.97	4.89	4.75	NEUTRAL	3	36	0.58	C30H34N4O2	6	1	CCc1cc2c(cc1N1CCC(N3CCOCC3)CC1)C(C)(C)c1[nH]c3cc(C#N)ccc3c1C2=O	0.2675	2.28	0.2675	2.28	0.4667	1	2	3	2	1	3	6	0	2	2	6	0	0	15	14	1	1
	1117844	CHEMBL1738797	ALECTINIB	4	8.32	8.32	8.32	8.32	D_DT	482.63	4.77	5	1	72.36	3	12.18	6.97	4.89	4.75	NEUTRAL	3	36	0.58	C30H34N4O2	6	1	CCc1cc2c(cc1N1CCC(N3CCOCC3)CC1)C(C)(C)c1[nH]c3cc(C#N)ccc3c1C2=O	0.3156	3.55	0.3156	3.55	0.4667	1	2	3	2	1	3	6	0	2	2	6	0	0	15	14	1	1
	1117844	CHEMBL1738797	ALECTINIB	4	7.4	7.4	7.4	7.4	D_DT	482.63	4.77	5	1	72.36	3	12.18	6.97	4.89	4.75	NEUTRAL	3	36	0.58	C30H34N4O2	6	1	CCc1cc2c(cc1N1CCC(N3CCOCC3)CC1)C(C)(C)c1[nH]c3cc(C#N)ccc3c1C2=O	0.2807	2.63	0.2807	2.63	0.4667	1	2	3	2	1	3	6	0	2	2	6	0	0	15	14	1	1
	520672	CHEMBL519504	ALEGLITAZAR	3	7.36	7.36	7.42	7.42	C3_DT	437.52	5.13	6	1	81.79	9	4.3	0.93	4.76	1.79	ACID	4	31	0.39	C24H23NO5S	6	1	CO[C@@H](Cc1ccc(OCCc2nc(-c3ccccc3)oc2C)c2ccsc12)C(=O)O	0.3269	2.29	0.3242	2.23	0.25	0	0	0	2	2	4	7	0	0	0	4	1	0.0322581	20	17	1	3
	520672	CHEMBL519504	ALEGLITAZAR	3	7.7	7.7	7.72	7.72	C3_DT	437.52	5.13	6	1	81.79	9	4.3	0.93	4.76	1.79	ACID	4	31	0.39	C24H23NO5S	6	1	CO[C@@H](Cc1ccc(OCCc2nc(-c3ccccc3)oc2C)c2ccsc12)C(=O)O	0.3401	2.59	0.3392	2.57	0.25	0	0	0	2	2	4	7	0	0	0	4	1	0.0322581	20	17	1	3
	2335229	CHEMBL4297258	ALFLUTINIB	3					C3_DT	568.6	4.84	9	2	100.44	11	12.17	8.75	5.41	4.05	BASE	4	41	0.25	C28H31F3N8O2	10	2	C=CC(=O)Nc1cc(Nc2nccc(-c3cn(C)c4ccccc34)n2)c(OCC(F)(F)F)nc1N(C)CCN(C)C					0.2857	0	0	0	1	3	4	13	0	0	0	4	0	0	21	17	4	4
	520053	CHEMBL483158	ALISERTIB	3	8.5029	8.17	8.5029	8.17	C3_DT	518.93	5.75	7	2	105.93	6	4.28	3.01	5.5	2.74	ACID	4	37	0.33	C27H20ClFN4O4	8	2	COc1cc(Nc2ncc3c(n2)-c2ccc(Cl)cc2C(c2c(F)cccc2OC)=NC3)ccc1C(=O)O	0.3139	2.7529	0.3139	2.7529	0.1111	0	1	1	3	1	4	10	0	0	0	5	0	0	24	22	2	2
	1278597	CHEMBL1947204	ALLITINIB	2					C2_DT	448.89	5.87	5	2	76.14	7		3.99	5.77	5.77	NEUTRAL	4	32	0.35	C24H18ClFN4O2	6	2	C=CC(=O)Nc1ccc2ncnc(Nc3ccc(OCc4cccc(F)c4)c(Cl)c3)c2c1					0.0417	0	0	0	3	1	4	8	0	0	0	4	0	0	22	20	2	2
	1278597	CHEMBL1947204	ALLITINIB	2					C2_DT	448.89	5.87	5	2	76.14	7		3.99	5.77	5.77	NEUTRAL	4	32	0.35	C24H18ClFN4O2	6	2	C=CC(=O)Nc1ccc2ncnc(Nc3ccc(OCc4cccc(F)c4)c(Cl)c3)c2c1					0.0417	0	0	0	3	1	4	8	0	0	0	4	0	0	22	20	2	2
	455140	CHEMBL455136	ALMOREXANT	3	7.5667	7.89	7.405	7.405	C3_DT	512.57	5.74	4	1	50.8	8		7.06	5.87	5.7	NEUTRAL	3	37	0.42	C29H31F3N2O3	5	1	CNC(=O)[C@@H](c1ccccc1)N1CCc2cc(OC)c(OC)cc2[C@@H]1CCc1ccc(C(F)(F)F)cc1	0.2733	1.665	0.2793	1.8267	0.3448	0	1	1	3	0	3	8	0	0	0	4	2	0.0540541	18	18	0	0
	455140	CHEMBL455136	ALMOREXANT	3	7.405	8.1	7.1733	8.1	C3_DT	512.57	5.74	4	1	50.8	8		7.06	5.87	5.7	NEUTRAL	3	37	0.42	C29H31F3N2O3	5	1	CNC(=O)[C@@H](c1ccccc1)N1CCc2cc(OC)c(OC)cc2[C@@H]1CCc1ccc(C(F)(F)F)cc1	0.2648	1.4333	0.2733	1.665	0.3448	0	1	1	3	0	3	8	0	0	0	4	2	0.0540541	18	18	0	0
	1567700	CHEMBL2396661	ALPELISIB	4	7.7067	7.885	7.7067	7.885	D_DT	441.48	3.84	5	2	101.21	4	7.79	2.81	2.81	2.67	NEUTRAL	2	30	0.75	C19H22F3N5O2S	7	3	Cc1nc(NC(=O)N2CCC[C@H]2C(N)=O)sc1-c1ccnc(C(C)(C)C(F)(F)F)c1	0.3508	3.8667	0.3508	3.8667	0.4737	0	1	1	0	2	2	11	0	1	1	3	1	0.0333333	11	8	2	3
	1927214	CHEMBL3545365	ALTIRATINIB	1	8.57	8.57	8.57	8.57	C1_DT	510.47	5	5	3	109.42	8	11.33	4.83	4.5	4.49	NEUTRAL	3	37	0.37	C26H21F3N4O4	8	3	O=C(Nc1cc(Oc2cc(F)c(NC(=O)C3(C(=O)Nc4ccc(F)cc4)CC3)cc2F)ccn1)C1CC1	0.3163	3.57	0.3163	3.57	0.2308	2	0	2	2	1	3	11	2	0	2	5	0	0	18	17	1	1
	1927214	CHEMBL3545365	ALTIRATINIB	1	9.07	9.07	9.07	9.07	C1_DT	510.47	5	5	3	109.42	8	11.33	4.83	4.5	4.49	NEUTRAL	3	37	0.37	C26H21F3N4O4	8	3	O=C(Nc1cc(Oc2cc(F)c(NC(=O)C3(C(=O)Nc4ccc(F)cc4)CC3)cc2F)ccn1)C1CC1	0.3348	4.07	0.3348	4.07	0.2308	2	0	2	2	1	3	11	2	0	2	5	0	0	18	17	1	1
	1927214	CHEMBL3545365	ALTIRATINIB	1	8.34	8.34	8.34	8.34	C1_DT	510.47	5	5	3	109.42	8	11.33	4.83	4.5	4.49	NEUTRAL	3	37	0.37	C26H21F3N4O4	8	3	O=C(Nc1cc(Oc2cc(F)c(NC(=O)C3(C(=O)Nc4ccc(F)cc4)CC3)cc2F)ccn1)C1CC1	0.3078	3.34	0.3078	3.34	0.2308	2	0	2	2	1	3	11	2	0	2	5	0	0	18	17	1	1
	1927214	CHEMBL3545365	ALTIRATINIB	1	8.58	8.58	8.58	8.58	C1_DT	510.47	5	5	3	109.42	8	11.33	4.83	4.5	4.49	NEUTRAL	3	37	0.37	C26H21F3N4O4	8	3	O=C(Nc1cc(Oc2cc(F)c(NC(=O)C3(C(=O)Nc4ccc(F)cc4)CC3)cc2F)ccn1)C1CC1	0.3167	3.58	0.3167	3.58	0.2308	2	0	2	2	1	3	11	2	0	2	5	0	0	18	17	1	1
	1927214	CHEMBL3545365	ALTIRATINIB	1	8.1	8.1	8.1	8.1	C1_DT	510.47	5	5	3	109.42	8	11.33	4.83	4.5	4.49	NEUTRAL	3	37	0.37	C26H21F3N4O4	8	3	O=C(Nc1cc(Oc2cc(F)c(NC(=O)C3(C(=O)Nc4ccc(F)cc4)CC3)cc2F)ccn1)C1CC1	0.299	3.1	0.299	3.1	0.2308	2	0	2	2	1	3	11	2	0	2	5	0	0	18	17	1	1
	1927214	CHEMBL3545365	ALTIRATINIB	1	8.04	8.04	8.04	8.04	C1_DT	510.47	5	5	3	109.42	8	11.33	4.83	4.5	4.49	NEUTRAL	3	37	0.37	C26H21F3N4O4	8	3	O=C(Nc1cc(Oc2cc(F)c(NC(=O)C3(C(=O)Nc4ccc(F)cc4)CC3)cc2F)ccn1)C1CC1	0.2968	3.04	0.2968	3.04	0.2308	2	0	2	2	1	3	11	2	0	2	5	0	0	18	17	1	1
	1964313	CHEMBL3617964	ALVELESTAT	2	7.92	7.92	7.92	7.92	C2_DT	545.54	3.29	8	1	115.95	6	12.17	2	1.27	1.27	NEUTRAL	4	38	0.4	C25H22F3N5O4S	9	1	Cc1c(-c2ccnn2C)cc(C(=O)NCc2ccc(S(C)(=O)=O)cn2)c(=O)n1-c1cccc(C(F)(F)F)c1	0.2846	4.63	0.2846	4.63	0.2	0	0	0	1	3	4	13	0	0	0	4	0	0	23	19	4	4
	435293	CHEMBL270190	ALVIMOPAN	4	8.924	8.77	9.415	9.415	D_DT	424.54	3.05	4	3	89.87	8	3.71	10.66	0.82	0.82	ZWITTERION	2	31	0.61	C25H32N2O4	6	3	C[C@H]1CN(C[C@H](Cc2ccccc2)C(=O)NCC(=O)O)CC[C@@]1(C)c1cccc(O)c1	0.4148	6.365	0.3932	5.874	0.44	0	1	1	2	0	2	6	0	1	1	3	3	0.0967742	12	12	0	0
	1442581	CHEMBL2181753	AM-211	1	8.44	8.44	8.44	8.44	C1_DT	500.52	5.74	3	2	78.87	9	4.08		5.12	2.01	ACID	3	36	0.39	C27H27F3N2O4	6	2	CCN(Cc1cc(C(F)(F)F)ccc1-c1cc(CC(=O)O)ccc1OC)C(=O)NCc1ccccc1	0.3202	2.7	0.3202	2.7	0.2593	0	0	0	3	0	3	9	0	0	0	3	0	0	18	18	0	0
	2739452	CHEMBL5095021	AM-461	1					C1_DT	459.61	6.13	5	2	84.86	8	3.62		5.6	2.27	ACID	2	32	0.49	C25H33NO5S	6	2	COc1ccc(CC(=O)O)cc1Oc1ccc(NC(=O)C(C)(C)C)cc1CSC(C)(C)C					0.44	0	0	0	2	0	2	7	0	0	0	2	0	0	12	12	0	0
	2382469	CHEMBL4475463	AMCENESTRANT	3	9.7	9.7	9.7	9.7	C3_DT	554.49	7.8	3	1	49.77	8	4.04	8.81	4.74	4.73	ZWITTERION	3	38	0.31	C31H30Cl2FNO3	4	1	O=C(O)c1ccc2c(c1)CCCC(c1ccc(Cl)cc1Cl)=C2c1ccc(O[C@H]2CCN(CCCF)C2)cc1	0.3486	1.9	0.3486	1.9	0.3226	1	1	2	3	0	3	7	0	1	1	5	1	0.0263158	18	18	0	0
	486594	CHEMBL496102	AMG-208	2	7.695	7.695	7.695	7.695	C2_DT	383.41	3.93	7	0	74.43	5		6.17	3.37	3.34	NEUTRAL	5	29	0.46	C22H17N5O2	7	0	COc1ccc2c(OCc3nnc4ccc(-c5ccccc5)nn34)ccnc2c1	0.3624	3.765	0.3624	3.765	0.0909	0	0	0	2	3	5	7	0	0	0	5	0	0	25	20	5	5
	579815	CHEMBL585902	AMG-548	1	7.746	7.46	7.746	7.46	C1_DT	461.57	4.64	6	2	85.83	7		7.9	3.73	3.11	NEUTRAL	5	35	0.37	C29H27N5O	6	3	Cn1c(NC[C@@H](N)Cc2ccccc2)nc(-c2ccncc2)c(-c2ccc3ccccc3c2)c1=O	0.3023	3.106	0.3023	3.106	0.1379	0	0	0	3	2	5	6	0	0	0	5	1	0.0285714	28	25	3	3
	1412359	CHEMBL2140408	AMG-900	1	8.3	8.3	8.3	8.3	C1_DT	503.59	6.64	9	2	111.73	6		3.48	5.96	5.96	NEUTRAL	6	37	0.26	C28H21N7OS	8	3	Cc1csc(-c2nnc(Nc3ccc(Oc4ncccc4-c4ccnc(N)n4)cc3)c3ccccc23)c1	0.3064	1.66	0.3064	1.66	0.0357	0	0	0	2	4	6	9	0	0	0	6	0	0	33	27	5	6
	1412359	CHEMBL2140408	AMG-900	1	8.4	8.4	8.4	8.4	C1_DT	503.59	6.64	9	2	111.73	6		3.48	5.96	5.96	NEUTRAL	6	37	0.26	C28H21N7OS	8	3	Cc1csc(-c2nnc(Nc3ccc(Oc4ncccc4-c4ccnc(N)n4)cc3)c3ccccc23)c1	0.3101	1.76	0.3101	1.76	0.0357	0	0	0	2	4	6	9	0	0	0	6	0	0	33	27	5	6
	1412359	CHEMBL2140408	AMG-900	1	9	9	9	9	C1_DT	503.59	6.64	9	2	111.73	6		3.48	5.96	5.96	NEUTRAL	6	37	0.26	C28H21N7OS	8	3	Cc1csc(-c2nnc(Nc3ccc(Oc4ncccc4-c4ccnc(N)n4)cc3)c3ccccc23)c1	0.3322	2.36	0.3322	2.36	0.0357	0	0	0	2	4	6	9	0	0	0	6	0	0	33	27	5	6
	2039346	CHEMBL3707375	AMISELIMOD	2					C2_DT	377.45	3.67	4	3	75.71	12		9.38	3.81	1.87	BASE	1	26	0.49	C19H30F3NO3	4	4	CCCCCCCOc1ccc(CCC(N)(CO)CO)cc1C(F)(F)F					0.6842	0	0	0	1	0	1	7	0	0	0	1	0	0	6	6	0	0
	2039346	CHEMBL3707375	AMISELIMOD	2					C2_DT	377.45	3.67	4	3	75.71	12		9.38	3.81	1.87	BASE	1	26	0.49	C19H30F3NO3	4	4	CCCCCCCOc1ccc(CCC(N)(CO)CO)cc1C(F)(F)F					0.6842	0	0	0	1	0	1	7	0	0	0	1	0	0	6	6	0	0
	2039346	CHEMBL3707375	AMISELIMOD	2					C2_DT	377.45	3.67	4	3	75.71	12		9.38	3.81	1.87	BASE	1	26	0.49	C19H30F3NO3	4	4	CCCCCCCOc1ccc(CCC(N)(CO)CO)cc1C(F)(F)F					0.6842	0	0	0	1	0	1	7	0	0	0	1	0	0	6	6	0	0
	2039346	CHEMBL3707375	AMISELIMOD	2					C2_DT	377.45	3.67	4	3	75.71	12		9.38	3.81	1.87	BASE	1	26	0.49	C19H30F3NO3	4	4	CCCCCCCOc1ccc(CCC(N)(CO)CO)cc1C(F)(F)F					0.6842	0	0	0	1	0	1	7	0	0	0	1	0	0	6	6	0	0
	2039346	CHEMBL3707375	AMISELIMOD	2					C2_DT	377.45	3.67	4	3	75.71	12		9.38	3.81	1.87	BASE	1	26	0.49	C19H30F3NO3	4	4	CCCCCCCOc1ccc(CCC(N)(CO)CO)cc1C(F)(F)F					0.6842	0	0	0	1	0	1	7	0	0	0	1	0	0	6	6	0	0
	596408	CHEMBL592374	AMITIFADINE	2	6.9533	6.96	6.9533	6.96	C2_DT	228.12	2.85	1	1	12.03	1		10.48	2.75	-0.1	BASE	1	14	0.78	C11H11Cl2N	1	1	Clc1ccc([C@]23CNC[C@H]2C3)cc1Cl	0.6783	4.1033	0.6783	4.1033	0.4545	1	1	2	1	0	1	3	1	1	2	3	2	0.142857	6	6	0	0
	596408	CHEMBL592374	AMITIFADINE	2	7.195	7.175	7.195	7.175	C2_DT	228.12	2.85	1	1	12.03	1		10.48	2.75	-0.1	BASE	1	14	0.78	C11H11Cl2N	1	1	Clc1ccc([C@]23CNC[C@H]2C3)cc1Cl	0.7019	4.345	0.7019	4.345	0.4545	1	1	2	1	0	1	3	1	1	2	3	2	0.142857	6	6	0	0
	596408	CHEMBL592374	AMITIFADINE	2	7.1733	7.275	7.1733	7.275	C2_DT	228.12	2.85	1	1	12.03	1		10.48	2.75	-0.1	BASE	1	14	0.78	C11H11Cl2N	1	1	Clc1ccc([C@]23CNC[C@H]2C3)cc1Cl	0.6998	4.3233	0.6998	4.3233	0.4545	1	1	2	1	0	1	3	1	1	2	3	2	0.142857	6	6	0	0
	2335617	CHEMBL4297646	AMPRELOXETINE	3					C3_DT	321.34	4.15	2	1	21.26	4		10.05	4.07	1.52	BASE	2	23	0.91	C18H18F3NO	2	1	Fc1cc(F)c(OCc2ccccc2C2CCNCC2)c(F)c1					0.3333	0	1	1	2	0	2	5	0	1	1	3	0	0	12	12	0	0
	1376121	CHEMBL2103851	AMUVATINIB	2					C2_DT	447.52	3.3	7	1	75.89	3		2.33	3.52	3.52	NEUTRAL	4	32	0.48	C23H21N5O3S	8	1	S=C(NCc1ccc2c(c1)OCO2)N1CCN(c2ncnc3c2oc2ccccc23)CC1					0.2609	0	2	2	2	2	4	9	0	1	1	6	0	0	19	16	2	3
	1376121	CHEMBL2103851	AMUVATINIB	2					C2_DT	447.52	3.3	7	1	75.89	3		2.33	3.52	3.52	NEUTRAL	4	32	0.48	C23H21N5O3S	8	1	S=C(NCc1ccc2c(c1)OCO2)N1CCN(c2ncnc3c2oc2ccccc23)CC1					0.2609	0	2	2	2	2	4	9	0	1	1	6	0	0	19	16	2	3
	1376121	CHEMBL2103851	AMUVATINIB	2					C2_DT	447.52	3.3	7	1	75.89	3		2.33	3.52	3.52	NEUTRAL	4	32	0.48	C23H21N5O3S	8	1	S=C(NCc1ccc2c(c1)OCO2)N1CCN(c2ncnc3c2oc2ccccc23)CC1					0.2609	0	2	2	2	2	4	9	0	1	1	6	0	0	19	16	2	3
	1376121	CHEMBL2103851	AMUVATINIB	2					C2_DT	447.52	3.3	7	1	75.89	3		2.33	3.52	3.52	NEUTRAL	4	32	0.48	C23H21N5O3S	8	1	S=C(NCc1ccc2c(c1)OCO2)N1CCN(c2ncnc3c2oc2ccccc23)CC1					0.2609	0	2	2	2	2	4	9	0	1	1	6	0	0	19	16	2	3
	1161875	CHEMBL1800807	ANACETRAPIB	3	7.478	7.42	7.478	7.42	C3_DT	637.51	9.76	3	0	38.77	6			9.3	9.3	NEUTRAL	3	44	0.25	C30H25F10NO3	4	0	COc1cc(F)c(C(C)C)cc1-c1ccc(C(F)(F)F)cc1CN1C(=O)O[C@H](c2cc(C(F)(F)F)cc(C(F)(F)F)c2)[C@@H]1C	0.2321	-2.282	0.2321	-2.282	0.3667	0	1	1	3	0	3	14	0	1	1	4	2	0.0454545	18	18	0	0
	1270372	CHEMBL1929396	ANAGLIPTIN	3	8.42	8.42	8.42	8.42	C3_DT	383.46	0.65	7	2	115.42	6	13.28	8.29	-0.54	-1.48	NEUTRAL	2	28	0.76	C19H25N7O2	9	2	Cc1cc2ncc(C(=O)NCC(C)(C)NCC(=O)N3CCC[C@H]3C#N)cn2n1	0.4107	7.77	0.4107	7.77	0.5263	0	1	1	0	2	2	9	0	1	1	3	1	0.0357143	9	6	3	3
	2341072	CHEMBL4303201	ANLOTINIB	3					C3_DT	407.45	4.83	5	2	82.39	6		9.39	3.35	1.38	BASE	4	30	0.48	C23H22FN3O3	6	3	COc1cc2c(Oc3ccc4[nH]c(C)cc4c3F)ccnc2cc1OCC1(N)CC1					0.2609	1	0	1	2	2	4	7	1	0	1	5	0	0	19	17	2	2
	2341072	CHEMBL4303201	ANLOTINIB	3					C3_DT	407.45	4.83	5	2	82.39	6		9.39	3.35	1.38	BASE	4	30	0.48	C23H22FN3O3	6	3	COc1cc2c(Oc3ccc4[nH]c(C)cc4c3F)ccnc2cc1OCC1(N)CC1					0.2609	1	0	1	2	2	4	7	1	0	1	5	0	0	19	17	2	2
	2341072	CHEMBL4303201	ANLOTINIB	3					C3_DT	407.45	4.83	5	2	82.39	6		9.39	3.35	1.38	BASE	4	30	0.48	C23H22FN3O3	6	3	COc1cc2c(Oc3ccc4[nH]c(C)cc4c3F)ccnc2cc1OCC1(N)CC1					0.2609	1	0	1	2	2	4	7	1	0	1	5	0	0	19	17	2	2
	2341072	CHEMBL4303201	ANLOTINIB	3					C3_DT	407.45	4.83	5	2	82.39	6		9.39	3.35	1.38	BASE	4	30	0.48	C23H22FN3O3	6	3	COc1cc2c(Oc3ccc4[nH]c(C)cc4c3F)ccnc2cc1OCC1(N)CC1					0.2609	1	0	1	2	2	4	7	1	0	1	5	0	0	19	17	2	2
	1566719	CHEMBL2393130	APABETALONE	3	5.7333	5.735	5.7333	5.735	C3_DT	370.41	2.6	6	2	93.67	6	7.89	2.78	2.49	2.39	NEUTRAL	3	27	0.69	C20H22N2O5	7	2	COc1cc(OC)c2c(=O)[nH]c(-c3cc(C)c(OCCO)c(C)c3)nc2c1	0.29	3.1333	0.29	3.1333	0.3	0	0	0	2	1	3	7	0	0	0	3	0	0	16	14	2	2
	1566719	CHEMBL2393130	APABETALONE	3	5.883	5.92	5.883	5.92	C3_DT	370.41	2.6	6	2	93.67	6	7.89	2.78	2.49	2.39	NEUTRAL	3	27	0.69	C20H22N2O5	7	2	COc1cc(OC)c2c(=O)[nH]c(-c3cc(C)c(OCCO)c(C)c3)nc2c1	0.2976	3.283	0.2976	3.283	0.3	0	0	0	2	1	3	7	0	0	0	3	0	0	16	14	2	2
	1566719	CHEMBL2393130	APABETALONE	3	5.9017	5.85	5.9017	5.85	C3_DT	370.41	2.6	6	2	93.67	6	7.89	2.78	2.49	2.39	NEUTRAL	3	27	0.69	C20H22N2O5	7	2	COc1cc(OC)c2c(=O)[nH]c(-c3cc(C)c(OCCO)c(C)c3)nc2c1	0.2985	3.3017	0.2985	3.3017	0.3	0	0	0	2	1	3	7	0	0	0	3	0	0	16	14	2	2
	1566719	CHEMBL2393130	APABETALONE	3	6.1821	5.94	6.1821	5.94	C3_DT	370.41	2.6	6	2	93.67	6	7.89	2.78	2.49	2.39	NEUTRAL	3	27	0.69	C20H22N2O5	7	2	COc1cc(OC)c2c(=O)[nH]c(-c3cc(C)c(OCCO)c(C)c3)nc2c1	0.3127	3.5821	0.3127	3.5821	0.3	0	0	0	2	1	3	7	0	0	0	3	0	0	16	14	2	2
	1566719	CHEMBL2393130	APABETALONE	3	5.2	5.2	5.2	5.2	C3_DT	370.41	2.6	6	2	93.67	6	7.89	2.78	2.49	2.39	NEUTRAL	3	27	0.69	C20H22N2O5	7	2	COc1cc(OC)c2c(=O)[nH]c(-c3cc(C)c(OCCO)c(C)c3)nc2c1	0.263	2.6	0.263	2.6	0.3	0	0	0	2	1	3	7	0	0	0	3	0	0	16	14	2	2
	1566719	CHEMBL2393130	APABETALONE	3	5.8	5.8	5.8	5.8	C3_DT	370.41	2.6	6	2	93.67	6	7.89	2.78	2.49	2.39	NEUTRAL	3	27	0.69	C20H22N2O5	7	2	COc1cc(OC)c2c(=O)[nH]c(-c3cc(C)c(OCCO)c(C)c3)nc2c1	0.2934	3.2	0.2934	3.2	0.3	0	0	0	2	1	3	7	0	0	0	3	0	0	16	14	2	2
	1279628	CHEMBL1950649	APADENOSON	3	9.3	9.3	9.3	9.3	C3_DT	486.53	-0.12	11	4	174.71	5	12.39	3.96	0.89	0.89	NEUTRAL	2	35	0.33	C23H30N6O6	12	5	CCNC(=O)[C@H]1O[C@@H](n2cnc3c(N)nc(C#CC[C@H]4CC[C@H](C(=O)OC)CC4)nc32)[C@H](O)[C@@H]1O	0.3629	9.42	0.3629	9.42	0.6087	1	1	2	0	2	2	12	1	1	2	4	4	0.114286	9	5	4	4
	1672700	CHEMBL3183409	APALUTAMIDE	4	7.1538	7.245	7.1538	7.245	D_DT	477.44	3.53	5	1	89.33	3	13.05	0.19	3.46	3.46	NEUTRAL	2	33	0.54	C21H15F4N5O2S	7	1	CNC(=O)c1ccc(N2C(=S)N(c3cnc(C#N)c(C(F)(F)F)c3)C(=O)C23CCC3)cc1F	0.2961	3.6238	0.2961	3.6238	0.2857	1	1	2	1	1	2	12	1	1	2	4	0	0	12	11	1	1
	2231712	CHEMBL4091801	APG115	2					C2_DT	642.6	6.81	4	3	98.74	5	3.69	8.42	3.9	3.87	ACID	2	44	0.33	C34H38Cl2FN3O4	7	3	CCN1[C@@H](C(=O)NC23CCC(C(=O)O)(CC2)CC3)[C@H](c2cccc(Cl)c2F)[C@]2(C(=O)Nc3cc(Cl)ccc32)C12CCCCC2					0.5588	4	2	6	2	0	2	10	4	1	5	8	3	0.0681818	12	12	0	0
	2231712	CHEMBL4091801	APG115	2	8.42	8.42	8.42	8.42	C2_DT	642.6	6.81	4	3	98.74	5	3.69	8.42	3.9	3.87	ACID	2	44	0.33	C34H38Cl2FN3O4	7	3	CCN1[C@@H](C(=O)NC23CCC(C(=O)O)(CC2)CC3)[C@H](c2cccc(Cl)c2F)[C@]2(C(=O)Nc3cc(Cl)ccc32)C12CCCCC2	0.2614	1.61	0.2614	1.61	0.5588	4	2	6	2	0	2	10	4	1	5	8	3	0.0681818	12	12	0	0
	2231712	CHEMBL4091801	APG115	2					C2_DT	642.6	6.81	4	3	98.74	5	3.69	8.42	3.9	3.87	ACID	2	44	0.33	C34H38Cl2FN3O4	7	3	CCN1[C@@H](C(=O)NC23CCC(C(=O)O)(CC2)CC3)[C@H](c2cccc(Cl)c2F)[C@]2(C(=O)Nc3cc(Cl)ccc32)C12CCCCC2					0.5588	4	2	6	2	0	2	10	4	1	5	8	3	0.0681818	12	12	0	0
	2197743	CHEMBL3989872	APIMOSTINEL	2					C2_DT	503.6	-1.36	7	5	179.29	9	12.01	7.61	-1.62	-2.04	NEUTRAL	1	36	0.28	C25H37N5O6	11	7	C[C@@H](O)[C@H](N)C(=O)N1CCC[C@H]1C(=O)N1CCC[C@@]1(Cc1ccccc1)C(=O)N[C@H](C(N)=O)[C@@H](C)O					0.6	0	2	2	1	0	1	11	0	2	2	3	6	0.166667	6	6	0	0
	2197743	CHEMBL3989872	APIMOSTINEL	2					C2_DT	503.6	-1.36	7	5	179.29	9	12.01	7.61	-1.62	-2.04	NEUTRAL	1	36	0.28	C25H37N5O6	11	7	C[C@@H](O)[C@H](N)C(=O)N1CCC[C@H]1C(=O)N1CCC[C@@]1(Cc1ccccc1)C(=O)N[C@H](C(N)=O)[C@@H](C)O					0.6	0	2	2	1	0	1	11	0	2	2	3	6	0.166667	6	6	0	0
	2197743	CHEMBL3989872	APIMOSTINEL	2					C2_DT	503.6	-1.36	7	5	179.29	9	12.01	7.61	-1.62	-2.04	NEUTRAL	1	36	0.28	C25H37N5O6	11	7	C[C@@H](O)[C@H](N)C(=O)N1CCC[C@H]1C(=O)N1CCC[C@@]1(Cc1ccccc1)C(=O)N[C@H](C(N)=O)[C@@H](C)O					0.6	0	2	2	1	0	1	11	0	2	2	3	6	0.166667	6	6	0	0
	2197743	CHEMBL3989872	APIMOSTINEL	2					C2_DT	503.6	-1.36	7	5	179.29	9	12.01	7.61	-1.62	-2.04	NEUTRAL	1	36	0.28	C25H37N5O6	11	7	C[C@@H](O)[C@H](N)C(=O)N1CCC[C@H]1C(=O)N1CCC[C@@]1(Cc1ccccc1)C(=O)N[C@H](C(N)=O)[C@@H](C)O					0.6	0	2	2	1	0	1	11	0	2	2	3	6	0.166667	6	6	0	0
	2197743	CHEMBL3989872	APIMOSTINEL	2					C2_DT	503.6	-1.36	7	5	179.29	9	12.01	7.61	-1.62	-2.04	NEUTRAL	1	36	0.28	C25H37N5O6	11	7	C[C@@H](O)[C@H](N)C(=O)N1CCC[C@H]1C(=O)N1CCC[C@@]1(Cc1ccccc1)C(=O)N[C@H](C(N)=O)[C@@H](C)O					0.6	0	2	2	1	0	1	11	0	2	2	3	6	0.166667	6	6	0	0
	2295443	CHEMBL4217292	APINOCALTAMIDE	2	8.19	8.19	8.19	8.19	C2_DT	425.41	3.97	5	1	83.6	6	11.3	1.25	3.96	3.96	NEUTRAL	3	31	0.65	C22H18F3N5O	6	1	N#Cc1ccc(Cn2ccc(NC(=O)Cc3ccc(C4(C(F)(F)F)CC4)cc3)n2)nc1	0.3608	4.22	0.3608	4.22	0.2727	1	0	1	1	2	3	9	1	0	1	4	0	0	17	14	3	3
	2295443	CHEMBL4217292	APINOCALTAMIDE	2	7.75	7.75	7.75	7.75	C2_DT	425.41	3.97	5	1	83.6	6	11.3	1.25	3.96	3.96	NEUTRAL	3	31	0.65	C22H18F3N5O	6	1	N#Cc1ccc(Cn2ccc(NC(=O)Cc3ccc(C4(C(F)(F)F)CC4)cc3)n2)nc1	0.3414	3.78	0.3414	3.78	0.2727	1	0	1	1	2	3	9	1	0	1	4	0	0	17	14	3	3
	2295443	CHEMBL4217292	APINOCALTAMIDE	2	7.91	7.91	7.91	7.91	C2_DT	425.41	3.97	5	1	83.6	6	11.3	1.25	3.96	3.96	NEUTRAL	3	31	0.65	C22H18F3N5O	6	1	N#Cc1ccc(Cn2ccc(NC(=O)Cc3ccc(C4(C(F)(F)F)CC4)cc3)n2)nc1	0.3485	3.94	0.3485	3.94	0.2727	1	0	1	1	2	3	9	1	0	1	4	0	0	17	14	3	3
	1265685	CHEMBL1922094	APITOLISIB	2	8.5325	8.31	8.5325	8.31	C2_DT	498.61	0.9	11	2	133.83	5	13.47	6.76	1.52	1.43	NEUTRAL	3	35	0.52	C23H30N8O3S	11	3	Cc1c(CN2CCN(C(=O)[C@H](C)O)CC2)sc2c(N3CCOCC3)nc(-c3cnc(N)nc3)nc12	0.3329	7.6325	0.3329	7.6325	0.5217	0	2	2	0	3	3	12	0	2	2	5	1	0.0285714	15	10	4	5
	1265685	CHEMBL1922094	APITOLISIB	2	7.995	7.995	7.995	7.995	C2_DT	498.61	0.9	11	2	133.83	5	13.47	6.76	1.52	1.43	NEUTRAL	3	35	0.52	C23H30N8O3S	11	3	Cc1c(CN2CCN(C(=O)[C@H](C)O)CC2)sc2c(N3CCOCC3)nc(-c3cnc(N)nc3)nc12	0.312	7.095	0.312	7.095	0.5217	0	2	2	0	3	3	12	0	2	2	5	1	0.0285714	15	10	4	5
	1265685	CHEMBL1922094	APITOLISIB	2	8.2667	8.17	8.2667	8.17	C2_DT	498.61	0.9	11	2	133.83	5	13.47	6.76	1.52	1.43	NEUTRAL	3	35	0.52	C23H30N8O3S	11	3	Cc1c(CN2CCN(C(=O)[C@H](C)O)CC2)sc2c(N3CCOCC3)nc(-c3cnc(N)nc3)nc12	0.3226	7.3667	0.3226	7.3667	0.5217	0	2	2	0	3	3	12	0	2	2	5	1	0.0285714	15	10	4	5
	1265685	CHEMBL1922094	APITOLISIB	2	7.96	7.85	7.96	7.85	C2_DT	498.61	0.9	11	2	133.83	5	13.47	6.76	1.52	1.43	NEUTRAL	3	35	0.52	C23H30N8O3S	11	3	Cc1c(CN2CCN(C(=O)[C@H](C)O)CC2)sc2c(N3CCOCC3)nc(-c3cnc(N)nc3)nc12	0.3106	7.06	0.3106	7.06	0.5217	0	2	2	0	3	3	12	0	2	2	5	1	0.0285714	15	10	4	5
	1265685	CHEMBL1922094	APITOLISIB	2	8.125	8.125	8.125	8.125	C2_DT	498.61	0.9	11	2	133.83	5	13.47	6.76	1.52	1.43	NEUTRAL	3	35	0.52	C23H30N8O3S	11	3	Cc1c(CN2CCN(C(=O)[C@H](C)O)CC2)sc2c(N3CCOCC3)nc(-c3cnc(N)nc3)nc12	0.317	7.225	0.317	7.225	0.5217	0	2	2	0	3	3	12	0	2	2	5	1	0.0285714	15	10	4	5
	704774	CHEMBL1255794	APLAVIROC	3	7.366	7.47	8.52	8.52	C3_DT	577.72	4.58	6	3	119.41	10	4.3	7.94	1.48	1.4	ACID	2	42	0.38	C33H43N3O6	9	3	CCCCN1C(=O)[C@@H]([C@H](O)C2CCCCC2)NC(=O)C12CCN(Cc1ccc(Oc3ccc(C(=O)O)cc3)cc1)CC2	0.277	3.94	0.2395	2.786	0.5455	1	2	3	2	0	2	9	1	2	3	5	2	0.047619	12	12	0	0
	458773	CHEMBL514800	APREMILAST	4	7.045	7.045	7.045	7.045	D_DT	460.51	2.43	7	1	119.08	8	12.98		1.31	1.31	NEUTRAL	2	32	0.6	C22H24N2O7S	9	1	CCOc1cc([C@@H](CS(C)(=O)=O)N2C(=O)c3cccc(NC(C)=O)c3C2=O)ccc1OC	0.3007	4.615	0.3007	4.615	0.3182	0	1	1	2	0	2	10	0	0	0	3	1	0.03125	12	12	0	0
	458773	CHEMBL514800	APREMILAST	4					D_DT	460.51	2.43	7	1	119.08	8	12.98		1.31	1.31	NEUTRAL	2	32	0.6	C22H24N2O7S	9	1	CCOc1cc([C@@H](CS(C)(=O)=O)N2C(=O)c3cccc(NC(C)=O)c3C2=O)ccc1OC					0.3182	0	1	1	2	0	2	10	0	0	0	3	1	0.03125	12	12	0	0
	458773	CHEMBL514800	APREMILAST	4	7.4067	7.52	7.4067	7.52	D_DT	460.51	2.43	7	1	119.08	8	12.98		1.31	1.31	NEUTRAL	2	32	0.6	C22H24N2O7S	9	1	CCOc1cc([C@@H](CS(C)(=O)=O)N2C(=O)c3cccc(NC(C)=O)c3C2=O)ccc1OC	0.3161	4.9767	0.3161	4.9767	0.3182	0	1	1	2	0	2	10	0	0	0	3	1	0.03125	12	12	0	0
	458773	CHEMBL514800	APREMILAST	4					D_DT	460.51	2.43	7	1	119.08	8	12.98		1.31	1.31	NEUTRAL	2	32	0.6	C22H24N2O7S	9	1	CCOc1cc([C@@H](CS(C)(=O)=O)N2C(=O)c3cccc(NC(C)=O)c3C2=O)ccc1OC					0.3182	0	1	1	2	0	2	10	0	0	0	3	1	0.03125	12	12	0	0
	458773	CHEMBL514800	APREMILAST	4	7.05	7.225	7.05	7.225	D_DT	460.51	2.43	7	1	119.08	8	12.98		1.31	1.31	NEUTRAL	2	32	0.6	C22H24N2O7S	9	1	CCOc1cc([C@@H](CS(C)(=O)=O)N2C(=O)c3cccc(NC(C)=O)c3C2=O)ccc1OC	0.3009	4.62	0.3009	4.62	0.3182	0	1	1	2	0	2	10	0	0	0	3	1	0.03125	12	12	0	0
	1179259	CHEMBL1835207	APRICOXIB	2					C2_DT	356.45	3.5	4	1	74.32	5	10.75		3.82	3.82	NEUTRAL	3	25	0.76	C19H20N2O3S	5	2	CCOc1ccc(-c2cc(C)cn2-c2ccc(S(N)(=O)=O)cc2)cc1					0.1579	0	0	0	2	1	3	6	0	0	0	3	0	0	17	16	1	1
	1428762	CHEMBL2165326	APROCITENTAN	3	8.47	8.47	8.47	8.47	C3_DT	546.2	2.53	8	2	142.21	8	7.79	3.26	2.58	2.45	NEUTRAL	3	29	0.41	C16H14Br2N6O4S	10	3	NS(=O)(=O)Nc1ncnc(OCCOc2ncc(Br)cn2)c1-c1ccc(Br)cc1	0.3989	5.94	0.3989	5.94	0.125	0	0	0	1	2	3	13	0	0	0	3	0	0	18	14	4	4
	1428762	CHEMBL2165326	APROCITENTAN	3	6.01	6.01	6.01	6.01	C3_DT	546.2	2.53	8	2	142.21	8	7.79	3.26	2.58	2.45	NEUTRAL	3	29	0.41	C16H14Br2N6O4S	10	3	NS(=O)(=O)Nc1ncnc(OCCOc2ncc(Br)cn2)c1-c1ccc(Br)cc1	0.283	3.48	0.283	3.48	0.125	0	0	0	1	2	3	13	0	0	0	3	0	0	18	14	4	4
	581852	CHEMBL578390	APX-3330	2	6.9	6.9	6.9	6.9	C2_DT	378.47	4.11	5	1	89.9	12	4.2		4.52	1.49	ACID	0	27	0.31	C21H30O6	6	1	CCCCCCCCC/C(=C\C1=C(C)C(=O)C(OC)=C(OC)C1=O)C(=O)O	0.349	2.79	0.349	2.79	0.5714	1	0	1	0	0	0	6	0	0	0	1	0	0	0	0	0	0
	1927081	CHEMBL3545232	AQW051	2					C2_DT	294.4	3.53	3	0	25.36	3		8.22	3.52	2.64	NEUTRAL	2	22	0.87	C19H22N2O	3	0	Cc1ccc(-c2ccc(OC3CN4CCC3CC4)cn2)cc1					0.4211	0	3	3	1	1	2	3	0	3	3	5	1	0.0454545	12	11	1	1
	1062422	CHEMBL1650595	AR-12	1					C1_DT	460.46	5.76	4	2	72.94	4		7.98	5.18	4.5	NEUTRAL	5	34	0.33	C26H19F3N4O	5	3	NCC(=O)Nc1ccc(-n2nc(C(F)(F)F)cc2-c2ccc3c(ccc4ccccc43)c2)cc1					0.0769	0	0	0	4	1	5	8	0	0	0	5	0	0	25	23	2	2
	1379582	CHEMBL2107312	ARBACLOFEN PLACARBIL	3					C3_DT	399.87	3.81	5	2	101.93	9	3.96		4.37	1.19	ACID	1	27	0.48	C19H26ClNO6	7	2	CC(C)C(=O)O[C@@H](OC(=O)NC[C@H](CC(=O)O)c1ccc(Cl)cc1)C(C)C					0.5263	0	0	0	1	0	1	8	0	0	0	1	2	0.0740741	6	6	0	0
	1379582	CHEMBL2107312	ARBACLOFEN PLACARBIL	3					C3_DT	399.87	3.81	5	2	101.93	9	3.96		4.37	1.19	ACID	1	27	0.48	C19H26ClNO6	7	2	CC(C)C(=O)O[C@@H](OC(=O)NC[C@H](CC(=O)O)c1ccc(Cl)cc1)C(C)C					0.5263	0	0	0	1	0	1	8	0	0	0	1	2	0.0740741	6	6	0	0
	1449229	CHEMBL2219425	ARIPIPRAZOLE LAUROXIL	4					D_DT	660.73	8.68	6	0	62.32	19		7.46	9.33	9	NEUTRAL	2	45	0.11	C36H51Cl2N3O4	7	0	CCCCCCCCCCCC(=O)OCN1C(=O)CCc2ccc(OCCCCN3CCN(c4cccc(Cl)c4Cl)CC3)cc21					0.6111	0	2	2	2	0	2	9	0	1	1	4	0	0	12	12	0	0
	1449229	CHEMBL2219425	ARIPIPRAZOLE LAUROXIL	4					D_DT	660.73	8.68	6	0	62.32	19		7.46	9.33	9	NEUTRAL	2	45	0.11	C36H51Cl2N3O4	7	0	CCCCCCCCCCCC(=O)OCN1C(=O)CCc2ccc(OCCCCN3CCN(c4cccc(Cl)c4Cl)CC3)cc21					0.6111	0	2	2	2	0	2	9	0	1	1	4	0	0	12	12	0	0
	1449229	CHEMBL2219425	ARIPIPRAZOLE LAUROXIL	4					D_DT	660.73	8.68	6	0	62.32	19		7.46	9.33	9	NEUTRAL	2	45	0.11	C36H51Cl2N3O4	7	0	CCCCCCCCCCCC(=O)OCN1C(=O)CCc2ccc(OCCCCN3CCN(c4cccc(Cl)c4Cl)CC3)cc21					0.6111	0	2	2	2	0	2	9	0	1	1	4	0	0	12	12	0	0
	1976988	CHEMBL3644252	ARRY-382	2					C2_DT	564.69	4.19	9	1	92.82	9		7.83	2.56	1.99	NEUTRAL	5	42	0.29	C32H36N8O2	10	1	Cc1cccc(Cn2nc(C3CC3)c3c(NC(=O)c4cnc5cc(OCCN6CCN(C)CC6)ccn45)cccc32)n1					0.375	1	1	2	1	4	5	10	1	1	2	7	0	0	24	19	5	5
	619398	CHEMBL1088750	ARRY-797	3	8.35	8.35	8.35	8.35	C3_DT	416.47	4.05	5	1	59.39	8	13.67	8.51	3.54	2.4	BASE	3	30	0.6	C22H26F2N4O2	6	1	CC(C)Cn1ncc2cc(Oc3ccc(F)cc3F)c(C(=O)NCCN(C)C)cc21	0.3801	4.3	0.3801	4.3	0.3636	0	0	0	2	1	3	8	0	0	0	3	0	0	15	13	2	2
	1926892	CHEMBL3545043	ASAPIPRANT	3					C3_DT	501.56	3.1	8	1	122.41	9	4.13	0.64	2.67	-0.41	ACID	3	35	0.47	C24H27N3O7S	10	1	CC(C)Oc1ccc(S(=O)(=O)N2CCN(c3ccc(-c4ncco4)c(OCC(=O)O)c3)CC2)cc1					0.3333	0	1	1	2	1	3	11	0	1	1	4	0	0	17	15	1	2
	2286380	CHEMBL4208229	ASCIMINIB	4					D_DT	449.85	3.46	6	3	103.37	6		3.98	3.86	3.86	NEUTRAL	3	31	0.5	C20H18ClF2N5O3	8	3	O=C(Nc1ccc(OC(F)(F)Cl)cc1)c1cnc(N2CC[C@@H](O)C2)c(-c2cc[nH]n2)c1					0.25	0	1	1	1	2	3	11	0	1	1	4	1	0.0322581	17	14	3	3
	2286380	CHEMBL4208229	ASCIMINIB	4	9.3	9.3	9.3	9.3	D_DT	449.85	3.46	6	3	103.37	6		3.98	3.86	3.86	NEUTRAL	3	31	0.5	C20H18ClF2N5O3	8	3	O=C(Nc1ccc(OC(F)(F)Cl)cc1)c1cnc(N2CC[C@@H](O)C2)c(-c2cc[nH]n2)c1	0.4097	5.84	0.4097	5.84	0.25	0	1	1	1	2	3	11	0	1	1	4	1	0.0322581	17	14	3	3
	1481484	CHEMBL2263632	ASLAN-003	2	7.41	7.41	7.41	7.41	C2_DT	356.33	4.48	4	2	71.45	5	1.55	3.95	5.02	2.15	ACID	3	26	0.71	C19H14F2N2O3	5	2	COc1cccc(-c2cc(F)c(Nc3ncccc3C(=O)O)c(F)c2)c1	0.3892	2.93	0.3892	2.93	0.0526	0	0	0	2	1	3	7	0	0	0	3	0	0	18	17	1	1
	2486540	CHEMBL4650280	ASN007	1					C1_DT	473.94	2.78	8	3	119.98	7	11.77	8.67	2.23	0.94	BASE	3	33	0.48	C22H25ClFN7O2	9	4	Cc1cnc(NC2CCOCC2)nc1-n1cnc(C(=O)N[C@H](CN)c2cc(F)cc(Cl)c2)c1					0.3636	0	1	1	1	2	3	11	0	1	1	4	1	0.030303	17	13	4	4
	2486540	CHEMBL4650280	ASN007	1					C1_DT	473.94	2.78	8	3	119.98	7	11.77	8.67	2.23	0.94	BASE	3	33	0.48	C22H25ClFN7O2	9	4	Cc1cnc(NC2CCOCC2)nc1-n1cnc(C(=O)N[C@H](CN)c2cc(F)cc(Cl)c2)c1					0.3636	0	1	1	1	2	3	11	0	1	1	4	1	0.030303	17	13	4	4
	2486540	CHEMBL4650280	ASN007	1					C1_DT	473.94	2.78	8	3	119.98	7	11.77	8.67	2.23	0.94	BASE	3	33	0.48	C22H25ClFN7O2	9	4	Cc1cnc(NC2CCOCC2)nc1-n1cnc(C(=O)N[C@H](CN)c2cc(F)cc(Cl)c2)c1					0.3636	0	1	1	1	2	3	11	0	1	1	4	1	0.030303	17	13	4	4
	431456	CHEMBL267431	ASOPRISNIL	3	9.58	9.52			C3_DT	449.59	5.43	5	1	68.12	5	7.39	2.56	4.28	3.97	NEUTRAL	1	33	0.37	C28H35NO4	5	1	COC[C@]1(OC)CC[C@H]2[C@@H]3CCC4=CC(=O)CCC4=C3[C@@H](c3ccc(/C=N/O)cc3)C[C@@]21C			0.3965	4.15	0.5714	4	0	4	1	0	1	5	2	0	2	5	5	0.151515	6	6	0	0
	1927209	CHEMBL3545360	ASP-3026	1					C1_DT	580.76	3.77	11	2	115.82	9	9.5	8.44	3.59	2.67	NEUTRAL	3	41	0.39	C29H40N8O3S	11	2	COc1cc(N2CCC(N3CCN(C)CC3)CC2)ccc1Nc1ncnc(Nc2ccccc2S(=O)(=O)C(C)C)n1					0.4828	0	2	2	2	1	3	12	0	2	2	5	0	0	18	15	3	3
	2335570	CHEMBL4297599	ASPACYTARABINE	2					C2_DT	358.31	-3.4	10	6	197.23	6	1.65	8.43	-6.12	-6.16	ACID	1	25	0.3	C13H18N4O8	12	7	N[C@@H](CC(=O)Nc1ccn([C@@H]2O[C@H](CO)[C@@H](O)[C@@H]2O)c(=O)n1)C(=O)O					0.5385	0	1	1	0	1	1	12	0	1	1	2	5	0.2	6	4	2	2
	2335570	CHEMBL4297599	ASPACYTARABINE	2					C2_DT	358.31	-3.4	10	6	197.23	6	1.65	8.43	-6.12	-6.16	ACID	1	25	0.3	C13H18N4O8	12	7	N[C@@H](CC(=O)Nc1ccn([C@@H]2O[C@H](CO)[C@@H](O)[C@@H]2O)c(=O)n1)C(=O)O					0.5385	0	1	1	0	1	1	12	0	1	1	2	5	0.2	6	4	2	2
	568339	CHEMBL574738	AST-487	1	8.4533	8.3	8.4533	8.3	C1_DT	529.57	5.11	7	3	94.65	8	11.52	7.87	4.38	3.77	NEUTRAL	3	38	0.37	C26H30F3N7O2	9	3	CCN1CCN(Cc2ccc(NC(=O)Nc3ccc(Oc4cc(NC)ncn4)cc3)cc2C(F)(F)F)CC1	0.3038	3.3433	0.3038	3.3433	0.3462	0	1	1	2	1	3	12	0	1	1	4	0	0	18	16	2	2
	568339	CHEMBL574738	AST-487	1	8.31	8.31	8.31	8.31	C1_DT	529.57	5.11	7	3	94.65	8	11.52	7.87	4.38	3.77	NEUTRAL	3	38	0.37	C26H30F3N7O2	9	3	CCN1CCN(Cc2ccc(NC(=O)Nc3ccc(Oc4cc(NC)ncn4)cc3)cc2C(F)(F)F)CC1	0.2987	3.2	0.2987	3.2	0.3462	0	1	1	2	1	3	12	0	1	1	4	0	0	18	16	2	2
	568339	CHEMBL574738	AST-487	1	7.96	7.96	7.96	7.96	C1_DT	529.57	5.11	7	3	94.65	8	11.52	7.87	4.38	3.77	NEUTRAL	3	38	0.37	C26H30F3N7O2	9	3	CCN1CCN(Cc2ccc(NC(=O)Nc3ccc(Oc4cc(NC)ncn4)cc3)cc2C(F)(F)F)CC1	0.2861	2.85	0.2861	2.85	0.3462	0	1	1	2	1	3	12	0	1	1	4	0	0	18	16	2	2
	568339	CHEMBL574738	AST-487	1	9.29	9.29	9.29	9.29	C1_DT	529.57	5.11	7	3	94.65	8	11.52	7.87	4.38	3.77	NEUTRAL	3	38	0.37	C26H30F3N7O2	9	3	CCN1CCN(Cc2ccc(NC(=O)Nc3ccc(Oc4cc(NC)ncn4)cc3)cc2C(F)(F)F)CC1	0.3339	4.18	0.3339	4.18	0.3462	0	1	1	2	1	3	12	0	1	1	4	0	0	18	16	2	2
	568339	CHEMBL574738	AST-487	1	8.64	8.64	8.64	8.64	C1_DT	529.57	5.11	7	3	94.65	8	11.52	7.87	4.38	3.77	NEUTRAL	3	38	0.37	C26H30F3N7O2	9	3	CCN1CCN(Cc2ccc(NC(=O)Nc3ccc(Oc4cc(NC)ncn4)cc3)cc2C(F)(F)F)CC1	0.3105	3.53	0.3105	3.53	0.3462	0	1	1	2	1	3	12	0	1	1	4	0	0	18	16	2	2
	568339	CHEMBL574738	AST-487	1	9.13	9.13	9.13	9.13	C1_DT	529.57	5.11	7	3	94.65	8	11.52	7.87	4.38	3.77	NEUTRAL	3	38	0.37	C26H30F3N7O2	9	3	CCN1CCN(Cc2ccc(NC(=O)Nc3ccc(Oc4cc(NC)ncn4)cc3)cc2C(F)(F)F)CC1	0.3281	4.02	0.3281	4.02	0.3462	0	1	1	2	1	3	12	0	1	1	4	0	0	18	16	2	2
	568339	CHEMBL574738	AST-487	1	7.77	7.77	7.77	7.77	C1_DT	529.57	5.11	7	3	94.65	8	11.52	7.87	4.38	3.77	NEUTRAL	3	38	0.37	C26H30F3N7O2	9	3	CCN1CCN(Cc2ccc(NC(=O)Nc3ccc(Oc4cc(NC)ncn4)cc3)cc2C(F)(F)F)CC1	0.2793	2.66	0.2793	2.66	0.3462	0	1	1	2	1	3	12	0	1	1	4	0	0	18	16	2	2
	568339	CHEMBL574738	AST-487	1	8.35	8.35	8.35	8.35	C1_DT	529.57	5.11	7	3	94.65	8	11.52	7.87	4.38	3.77	NEUTRAL	3	38	0.37	C26H30F3N7O2	9	3	CCN1CCN(Cc2ccc(NC(=O)Nc3ccc(Oc4cc(NC)ncn4)cc3)cc2C(F)(F)F)CC1	0.3001	3.24	0.3001	3.24	0.3462	0	1	1	2	1	3	12	0	1	1	4	0	0	18	16	2	2
	568339	CHEMBL574738	AST-487	1	8.37	8.37	8.37	8.37	C1_DT	529.57	5.11	7	3	94.65	8	11.52	7.87	4.38	3.77	NEUTRAL	3	38	0.37	C26H30F3N7O2	9	3	CCN1CCN(Cc2ccc(NC(=O)Nc3ccc(Oc4cc(NC)ncn4)cc3)cc2C(F)(F)F)CC1	0.3008	3.26	0.3008	3.26	0.3462	0	1	1	2	1	3	12	0	1	1	4	0	0	18	16	2	2
	568339	CHEMBL574738	AST-487	1	8.49	8.49	8.49	8.49	C1_DT	529.57	5.11	7	3	94.65	8	11.52	7.87	4.38	3.77	NEUTRAL	3	38	0.37	C26H30F3N7O2	9	3	CCN1CCN(Cc2ccc(NC(=O)Nc3ccc(Oc4cc(NC)ncn4)cc3)cc2C(F)(F)F)CC1	0.3051	3.38	0.3051	3.38	0.3462	0	1	1	2	1	3	12	0	1	1	4	0	0	18	16	2	2
	1378005	CHEMBL2105735	ASUNAPREVIR	3	9	9	9	9	C3_DT	748.3	3.85	10	3	182.33	11	3.77	2.8	3.37	2.51	ACID	2	51	0.29	C35H46ClN5O9S	14	3	C=C[C@@H]1C[C@]1(NC(=O)[C@@H]1C[C@@H](Oc2ncc(OC)c3ccc(Cl)cc23)CN1C(=O)[C@@H](NC(=O)OC(C)(C)C)C(C)(C)C)C(=O)NS(=O)(=O)C1CC1	0.241	5.15	0.241	5.15	0.5714	2	1	3	1	1	2	16	2	1	3	5	5	0.0980392	10	9	1	1
	1926809	CHEMBL3544960	AT-13148	1					C1_DT	313.79	2.92	3	3	74.93	4	12.97	9.02	2.53	0.92	BASE	3	22	0.69	C17H16ClN3O	4	4	NC[C@@](O)(c1ccc(Cl)cc1)c1ccc(-c2cn[nH]c2)cc1					0.1176	0	0	0	2	1	3	5	0	0	0	3	1	0.0454545	17	15	2	2
	1926809	CHEMBL3544960	AT-13148	1					C1_DT	313.79	2.92	3	3	74.93	4	12.97	9.02	2.53	0.92	BASE	3	22	0.69	C17H16ClN3O	4	4	NC[C@@](O)(c1ccc(Cl)cc1)c1ccc(-c2cn[nH]c2)cc1					0.1176	0	0	0	2	1	3	5	0	0	0	3	1	0.0454545	17	15	2	2
	1926809	CHEMBL3544960	AT-13148	1					C1_DT	313.79	2.92	3	3	74.93	4	12.97	9.02	2.53	0.92	BASE	3	22	0.69	C17H16ClN3O	4	4	NC[C@@](O)(c1ccc(Cl)cc1)c1ccc(-c2cn[nH]c2)cc1					0.1176	0	0	0	2	1	3	5	0	0	0	3	1	0.0454545	17	15	2	2
	1926809	CHEMBL3544960	AT-13148	1					C1_DT	313.79	2.92	3	3	74.93	4	12.97	9.02	2.53	0.92	BASE	3	22	0.69	C17H16ClN3O	4	4	NC[C@@](O)(c1ccc(Cl)cc1)c1ccc(-c2cn[nH]c2)cc1					0.1176	0	0	0	2	1	3	5	0	0	0	3	1	0.0454545	17	15	2	2
	511261	CHEMBL445813	AT-7519	2	5.48	5.48	5.48	5.48	C2_DT	382.25	2.45	4	4	98.91	4	10.8	9.99	1.96	-0.2	BASE	2	25	0.65	C16H17Cl2N5O2	7	4	O=C(NC1CCNCC1)c1n[nH]cc1NC(=O)c1c(Cl)cccc1Cl	0.2994	3.03	0.2994	3.03	0.3125	0	1	1	1	1	2	9	0	1	1	3	0	0	11	9	2	2
	511261	CHEMBL445813	AT-7519	2					C2_DT	382.25	2.45	4	4	98.91	4	10.8	9.99	1.96	-0.2	BASE	2	25	0.65	C16H17Cl2N5O2	7	4	O=C(NC1CCNCC1)c1n[nH]cc1NC(=O)c1c(Cl)cccc1Cl					0.3125	0	1	1	1	1	2	9	0	1	1	3	0	0	11	9	2	2
	511261	CHEMBL445813	AT-7519	2	6.68	6.68	6.68	6.68	C2_DT	382.25	2.45	4	4	98.91	4	10.8	9.99	1.96	-0.2	BASE	2	25	0.65	C16H17Cl2N5O2	7	4	O=C(NC1CCNCC1)c1n[nH]cc1NC(=O)c1c(Cl)cccc1Cl	0.3649	4.23	0.3649	4.23	0.3125	0	1	1	1	1	2	9	0	1	1	3	0	0	11	9	2	2
	511261	CHEMBL445813	AT-7519	2					C2_DT	382.25	2.45	4	4	98.91	4	10.8	9.99	1.96	-0.2	BASE	2	25	0.65	C16H17Cl2N5O2	7	4	O=C(NC1CCNCC1)c1n[nH]cc1NC(=O)c1c(Cl)cccc1Cl					0.3125	0	1	1	1	1	2	9	0	1	1	3	0	0	11	9	2	2
	511261	CHEMBL445813	AT-7519	2					C2_DT	382.25	2.45	4	4	98.91	4	10.8	9.99	1.96	-0.2	BASE	2	25	0.65	C16H17Cl2N5O2	7	4	O=C(NC1CCNCC1)c1n[nH]cc1NC(=O)c1c(Cl)cccc1Cl					0.3125	0	1	1	1	1	2	9	0	1	1	3	0	0	11	9	2	2
	511261	CHEMBL445813	AT-7519	2	8.49	8.49	8.49	8.49	C2_DT	382.25	2.45	4	4	98.91	4	10.8	9.99	1.96	-0.2	BASE	2	25	0.65	C16H17Cl2N5O2	7	4	O=C(NC1CCNCC1)c1n[nH]cc1NC(=O)c1c(Cl)cccc1Cl	0.4638	6.04	0.4638	6.04	0.3125	0	1	1	1	1	2	9	0	1	1	3	0	0	11	9	2	2
	511261	CHEMBL445813	AT-7519	2	7.425	7.425	7.425	7.425	C2_DT	382.25	2.45	4	4	98.91	4	10.8	9.99	1.96	-0.2	BASE	2	25	0.65	C16H17Cl2N5O2	7	4	O=C(NC1CCNCC1)c1n[nH]cc1NC(=O)c1c(Cl)cccc1Cl	0.4056	4.975	0.4056	4.975	0.3125	0	1	1	1	1	2	9	0	1	1	3	0	0	11	9	2	2
	511261	CHEMBL445813	AT-7519	2					C2_DT	382.25	2.45	4	4	98.91	4	10.8	9.99	1.96	-0.2	BASE	2	25	0.65	C16H17Cl2N5O2	7	4	O=C(NC1CCNCC1)c1n[nH]cc1NC(=O)c1c(Cl)cccc1Cl					0.3125	0	1	1	1	1	2	9	0	1	1	3	0	0	11	9	2	2
	511261	CHEMBL445813	AT-7519	2	7.22	7.22	7.22	7.22	C2_DT	382.25	2.45	4	4	98.91	4	10.8	9.99	1.96	-0.2	BASE	2	25	0.65	C16H17Cl2N5O2	7	4	O=C(NC1CCNCC1)c1n[nH]cc1NC(=O)c1c(Cl)cccc1Cl	0.3944	4.77	0.3944	4.77	0.3125	0	1	1	1	1	2	9	0	1	1	3	0	0	11	9	2	2
	511261	CHEMBL445813	AT-7519	2	7.5925	7.725	7.5925	7.725	C2_DT	382.25	2.45	4	4	98.91	4	10.8	9.99	1.96	-0.2	BASE	2	25	0.65	C16H17Cl2N5O2	7	4	O=C(NC1CCNCC1)c1n[nH]cc1NC(=O)c1c(Cl)cccc1Cl	0.4148	5.1425	0.4148	5.1425	0.3125	0	1	1	1	1	2	9	0	1	1	3	0	0	11	9	2	2
	511261	CHEMBL445813	AT-7519	2	7.025	7.025	7.025	7.025	C2_DT	382.25	2.45	4	4	98.91	4	10.8	9.99	1.96	-0.2	BASE	2	25	0.65	C16H17Cl2N5O2	7	4	O=C(NC1CCNCC1)c1n[nH]cc1NC(=O)c1c(Cl)cccc1Cl	0.3838	4.575	0.3838	4.575	0.3125	0	1	1	1	1	2	9	0	1	1	3	0	0	11	9	2	2
	511261	CHEMBL445813	AT-7519	2	6.77	6.77	6.77	6.77	C2_DT	382.25	2.45	4	4	98.91	4	10.8	9.99	1.96	-0.2	BASE	2	25	0.65	C16H17Cl2N5O2	7	4	O=C(NC1CCNCC1)c1n[nH]cc1NC(=O)c1c(Cl)cccc1Cl	0.3698	4.32	0.3698	4.32	0.3125	0	1	1	1	1	2	9	0	1	1	3	0	0	11	9	2	2
	511261	CHEMBL445813	AT-7519	2	8.55	8.55	8.55	8.55	C2_DT	382.25	2.45	4	4	98.91	4	10.8	9.99	1.96	-0.2	BASE	2	25	0.65	C16H17Cl2N5O2	7	4	O=C(NC1CCNCC1)c1n[nH]cc1NC(=O)c1c(Cl)cccc1Cl	0.4671	6.1	0.4671	6.1	0.3125	0	1	1	1	1	2	9	0	1	1	3	0	0	11	9	2	2
	511261	CHEMBL445813	AT-7519	2	8.12	8.12	8.12	8.12	C2_DT	382.25	2.45	4	4	98.91	4	10.8	9.99	1.96	-0.2	BASE	2	25	0.65	C16H17Cl2N5O2	7	4	O=C(NC1CCNCC1)c1n[nH]cc1NC(=O)c1c(Cl)cccc1Cl	0.4436	5.67	0.4436	5.67	0.3125	0	1	1	1	1	2	9	0	1	1	3	0	0	11	9	2	2
	511261	CHEMBL445813	AT-7519	2	8.08	8.08	8.08	8.08	C2_DT	382.25	2.45	4	4	98.91	4	10.8	9.99	1.96	-0.2	BASE	2	25	0.65	C16H17Cl2N5O2	7	4	O=C(NC1CCNCC1)c1n[nH]cc1NC(=O)c1c(Cl)cccc1Cl	0.4414	5.63	0.4414	5.63	0.3125	0	1	1	1	1	2	9	0	1	1	3	0	0	11	9	2	2
	511261	CHEMBL445813	AT-7519	2	8.96	8.96	8.96	8.96	C2_DT	382.25	2.45	4	4	98.91	4	10.8	9.99	1.96	-0.2	BASE	2	25	0.65	C16H17Cl2N5O2	7	4	O=C(NC1CCNCC1)c1n[nH]cc1NC(=O)c1c(Cl)cccc1Cl	0.4895	6.51	0.4895	6.51	0.3125	0	1	1	1	1	2	9	0	1	1	3	0	0	11	9	2	2
	511261	CHEMBL445813	AT-7519	2	9.02	9.02	9.02	9.02	C2_DT	382.25	2.45	4	4	98.91	4	10.8	9.99	1.96	-0.2	BASE	2	25	0.65	C16H17Cl2N5O2	7	4	O=C(NC1CCNCC1)c1n[nH]cc1NC(=O)c1c(Cl)cccc1Cl	0.4928	6.57	0.4928	6.57	0.3125	0	1	1	1	1	2	9	0	1	1	3	0	0	11	9	2	2
	511261	CHEMBL445813	AT-7519	2	7.85	7.85	7.85	7.85	C2_DT	382.25	2.45	4	4	98.91	4	10.8	9.99	1.96	-0.2	BASE	2	25	0.65	C16H17Cl2N5O2	7	4	O=C(NC1CCNCC1)c1n[nH]cc1NC(=O)c1c(Cl)cccc1Cl	0.4288	5.4	0.4288	5.4	0.3125	0	1	1	1	1	2	9	0	1	1	3	0	0	11	9	2	2
	511261	CHEMBL445813	AT-7519	2	7.8	7.8	7.8	7.8	C2_DT	382.25	2.45	4	4	98.91	4	10.8	9.99	1.96	-0.2	BASE	2	25	0.65	C16H17Cl2N5O2	7	4	O=C(NC1CCNCC1)c1n[nH]cc1NC(=O)c1c(Cl)cccc1Cl	0.4261	5.35	0.4261	5.35	0.3125	0	1	1	1	1	2	9	0	1	1	3	0	0	11	9	2	2
	511261	CHEMBL445813	AT-7519	2	7.21	7.21	7.21	7.21	C2_DT	382.25	2.45	4	4	98.91	4	10.8	9.99	1.96	-0.2	BASE	2	25	0.65	C16H17Cl2N5O2	7	4	O=C(NC1CCNCC1)c1n[nH]cc1NC(=O)c1c(Cl)cccc1Cl	0.3939	4.76	0.3939	4.76	0.3125	0	1	1	1	1	2	9	0	1	1	3	0	0	11	9	2	2
	494066	CHEMBL495727	AT-9283	2	8.1933	8.48	8.1933	8.48	C2_DT	381.44	2.07	5	4	110.96	5	9.85	6.83	1.29	1.19	NEUTRAL	3	28	0.54	C19H23N7O2	9	4	O=C(Nc1c[nH]nc1-c1nc2ccc(CN3CCOCC3)cc2[nH]1)NC1CC1	0.3996	6.1233	0.3996	6.1233	0.4211	1	1	2	1	2	3	9	1	1	2	5	0	0	14	10	4	4
	494066	CHEMBL495727	AT-9283	2	7.955	8.02	7.955	8.02	C2_DT	381.44	2.07	5	4	110.96	5	9.85	6.83	1.29	1.19	NEUTRAL	3	28	0.54	C19H23N7O2	9	4	O=C(Nc1c[nH]nc1-c1nc2ccc(CN3CCOCC3)cc2[nH]1)NC1CC1	0.388	5.885	0.388	5.885	0.4211	1	1	2	1	2	3	9	1	1	2	5	0	0	14	10	4	4
	494066	CHEMBL495727	AT-9283	2					C2_DT	381.44	2.07	5	4	110.96	5	9.85	6.83	1.29	1.19	NEUTRAL	3	28	0.54	C19H23N7O2	9	4	O=C(Nc1c[nH]nc1-c1nc2ccc(CN3CCOCC3)cc2[nH]1)NC1CC1					0.4211	1	1	2	1	2	3	9	1	1	2	5	0	0	14	10	4	4
	494066	CHEMBL495727	AT-9283	2	8	8	8	8	C2_DT	381.44	2.07	5	4	110.96	5	9.85	6.83	1.29	1.19	NEUTRAL	3	28	0.54	C19H23N7O2	9	4	O=C(Nc1c[nH]nc1-c1nc2ccc(CN3CCOCC3)cc2[nH]1)NC1CC1	0.3902	5.93	0.3902	5.93	0.4211	1	1	2	1	2	3	9	1	1	2	5	0	0	14	10	4	4
	494066	CHEMBL495727	AT-9283	2	8.4	8.4	8.4	8.4	C2_DT	381.44	2.07	5	4	110.96	5	9.85	6.83	1.29	1.19	NEUTRAL	3	28	0.54	C19H23N7O2	9	4	O=C(Nc1c[nH]nc1-c1nc2ccc(CN3CCOCC3)cc2[nH]1)NC1CC1	0.4097	6.33	0.4097	6.33	0.4211	1	1	2	1	2	3	9	1	1	2	5	0	0	14	10	4	4
	494066	CHEMBL495727	AT-9283	2	8.635	8.79	8.635	8.79	C2_DT	381.44	2.07	5	4	110.96	5	9.85	6.83	1.29	1.19	NEUTRAL	3	28	0.54	C19H23N7O2	9	4	O=C(Nc1c[nH]nc1-c1nc2ccc(CN3CCOCC3)cc2[nH]1)NC1CC1	0.4212	6.565	0.4212	6.565	0.4211	1	1	2	1	2	3	9	1	1	2	5	0	0	14	10	4	4
	494066	CHEMBL495727	AT-9283	2	8.96	8.96	8.96	8.96	C2_DT	381.44	2.07	5	4	110.96	5	9.85	6.83	1.29	1.19	NEUTRAL	3	28	0.54	C19H23N7O2	9	4	O=C(Nc1c[nH]nc1-c1nc2ccc(CN3CCOCC3)cc2[nH]1)NC1CC1	0.437	6.89	0.437	6.89	0.4211	1	1	2	1	2	3	9	1	1	2	5	0	0	14	10	4	4
	494066	CHEMBL495727	AT-9283	2	8	8	8	8	C2_DT	381.44	2.07	5	4	110.96	5	9.85	6.83	1.29	1.19	NEUTRAL	3	28	0.54	C19H23N7O2	9	4	O=C(Nc1c[nH]nc1-c1nc2ccc(CN3CCOCC3)cc2[nH]1)NC1CC1	0.3902	5.93	0.3902	5.93	0.4211	1	1	2	1	2	3	9	1	1	2	5	0	0	14	10	4	4
	2125614	CHEMBL3916243	ATABECESTAT	2	8.9533	8.96	8.9533	8.96	C2_DT	367.41	3.14	6	2	104.16	3	13.92	7.13	2.7	2.52	NEUTRAL	2	26	0.87	C18H14FN5OS	6	3	C[C@@]1(c2cc(NC(=O)c3ccc(C#N)cn3)ccc2F)C=CSC(N)=N1	0.4703	5.8133	0.4703	5.8133	0.1111	0	1	1	1	1	2	8	0	0	0	3	1	0.0384615	12	11	1	1
	1379999	CHEMBL2107729	ATACIGUAT	2					C2_DT	576.51	4.13	7	2	121.88	7	5.84		3.71	2.85	ACID	3	35	0.44	C21H19Cl2N3O6S3	9	2	O=C(Nc1ccc(S(=O)(=O)N2CCOCC2)cc1)c1cc(Cl)ccc1NS(=O)(=O)c1ccc(Cl)s1					0.1905	0	1	1	2	1	3	14	0	1	1	4	0	0	17	16	0	1
	591640	CHEMBL593430	ATAGABALIN	2					C2_DT	185.27	1.47	2	2	63.32	3	4.68	9.91	-1.14	-1.14	ZWITTERION	0	13	0.7	C10H19NO2	3	3	C[C@H]1CC(CN)(CC(=O)O)C[C@@H]1C					0.9	1	0	1	0	0	0	3	1	0	1	1	2	0.153846	0	0	0	0
	591640	CHEMBL593430	ATAGABALIN	2					C2_DT	185.27	1.47	2	2	63.32	3	4.68	9.91	-1.14	-1.14	ZWITTERION	0	13	0.7	C10H19NO2	3	3	C[C@H]1CC(CN)(CC(=O)O)C[C@@H]1C					0.9	1	0	1	0	0	0	3	1	0	1	1	2	0.153846	0	0	0	0
	591640	CHEMBL593430	ATAGABALIN	2					C2_DT	185.27	1.47	2	2	63.32	3	4.68	9.91	-1.14	-1.14	ZWITTERION	0	13	0.7	C10H19NO2	3	3	C[C@H]1CC(CN)(CC(=O)O)C[C@@H]1C					0.9	1	0	1	0	0	0	3	1	0	1	1	2	0.153846	0	0	0	0
	591640	CHEMBL593430	ATAGABALIN	2					C2_DT	185.27	1.47	2	2	63.32	3	4.68	9.91	-1.14	-1.14	ZWITTERION	0	13	0.7	C10H19NO2	3	3	C[C@H]1CC(CN)(CC(=O)O)C[C@@H]1C					0.9	1	0	1	0	0	0	3	1	0	1	1	2	0.153846	0	0	0	0
	591640	CHEMBL593430	ATAGABALIN	2					C2_DT	185.27	1.47	2	2	63.32	3	4.68	9.91	-1.14	-1.14	ZWITTERION	0	13	0.7	C10H19NO2	3	3	C[C@H]1CC(CN)(CC(=O)O)C[C@@H]1C					0.9	1	0	1	0	0	0	3	1	0	1	1	2	0.153846	0	0	0	0
	591640	CHEMBL593430	ATAGABALIN	2					C2_DT	185.27	1.47	2	2	63.32	3	4.68	9.91	-1.14	-1.14	ZWITTERION	0	13	0.7	C10H19NO2	3	3	C[C@H]1CC(CN)(CC(=O)O)C[C@@H]1C					0.9	1	0	1	0	0	0	3	1	0	1	1	2	0.153846	0	0	0	0
	591640	CHEMBL593430	ATAGABALIN	2					C2_DT	185.27	1.47	2	2	63.32	3	4.68	9.91	-1.14	-1.14	ZWITTERION	0	13	0.7	C10H19NO2	3	3	C[C@H]1CC(CN)(CC(=O)O)C[C@@H]1C					0.9	1	0	1	0	0	0	3	1	0	1	1	2	0.153846	0	0	0	0
	591640	CHEMBL593430	ATAGABALIN	2					C2_DT	185.27	1.47	2	2	63.32	3	4.68	9.91	-1.14	-1.14	ZWITTERION	0	13	0.7	C10H19NO2	3	3	C[C@H]1CC(CN)(CC(=O)O)C[C@@H]1C					0.9	1	0	1	0	0	0	3	1	0	1	1	2	0.153846	0	0	0	0
	591640	CHEMBL593430	ATAGABALIN	2					C2_DT	185.27	1.47	2	2	63.32	3	4.68	9.91	-1.14	-1.14	ZWITTERION	0	13	0.7	C10H19NO2	3	3	C[C@H]1CC(CN)(CC(=O)O)C[C@@H]1C					0.9	1	0	1	0	0	0	3	1	0	1	1	2	0.153846	0	0	0	0
	591640	CHEMBL593430	ATAGABALIN	2					C2_DT	185.27	1.47	2	2	63.32	3	4.68	9.91	-1.14	-1.14	ZWITTERION	0	13	0.7	C10H19NO2	3	3	C[C@H]1CC(CN)(CC(=O)O)C[C@@H]1C					0.9	1	0	1	0	0	0	3	1	0	1	1	2	0.153846	0	0	0	0
	2335564	CHEMBL4297593	ATECEGATRAN METOXIL	2					C2_DT	496.9	2.37	6	4	123.98	9	12.27	8.89	1.99	0.53	BASE	2	34	0.24	C22H23ClF2N4O5	9	4	CONC(=N)c1ccc(CNC(=O)[C@@H]2CCN2C(=O)[C@H](O)c2cc(Cl)cc(OC(F)F)c2)cc1					0.3182	0	1	1	2	0	2	12	0	1	1	3	2	0.0588235	12	12	0	0
	1265436	CHEMBL1921847	ATICAPRANT	3	9.1133	9.1	9.1133	9.1	C3_DT	418.51	5.67	3	1	55.56	6	13.87	8.97	5.63	4.05	BASE	3	31	0.56	C26H27FN2O2	4	2	Cc1cc(C)cc([C@@H]2CCCN2Cc2ccc(Oc3ccc(C(N)=O)cc3F)cc2)c1	0.4015	3.4433	0.4015	3.4433	0.2692	0	1	1	3	0	3	5	0	1	1	4	1	0.0322581	18	18	0	0
	2198936	CHEMBL3991065	ATOGEPANT	4					D_DT	603.52	3.95	5	2	104.29	4	11.74	3.83	3.5	3.5	NEUTRAL	3	43	0.35	C29H23F6N5O3	8	2	C[C@@H]1[C@H](c2c(F)ccc(F)c2F)C[C@H](NC(=O)c2cnc3c(c2)C[C@@]2(C3)C(=O)Nc3ncccc32)C(=O)N1CC(F)(F)F					0.3448	1	2	3	1	2	3	14	0	1	1	6	4	0.0930233	18	16	2	2
	1376126	CHEMBL2103856	ATOPAXAR	2	7.49	7.49			C2_DT	527.64	4.79	7	1	84.32	9	13.29	6.61	4.23	4.17	NEUTRAL	2	38	0.47	C29H38FN3O5	8	1	CCOc1cc2c(c(F)c1OCC)C(=N)N(CC(=O)c1cc(N3CCOCC3)c(OC)c(C(C)(C)C)c1)C2			0.2692	2.7	0.5172	0	2	2	2	0	2	9	0	1	1	4	0	0	12	12	0	0
	1927127	CHEMBL3545278	ATX08-001	2	6.79	6.79	6.79	6.79	C2_DT	468.41	4.95	5	1	81.06	8	3.93	5.64	3.46	3.85	ACID	3	30	0.47	C21H23Cl2N3O3S	6	1	CCCCCS(=O)(=O)NC(=O)c1ccc2nc(C)n(Cc3ccc(Cl)cc3Cl)c2c1	0.3091	1.84	0.3091	1.84	0.3333	0	0	0	2	1	3	9	0	0	0	3	0	0	15	13	2	2
	2508805	CHEMBL4761468	AUMOLERTINIB	3					C3_DT	525.66	5.31	8	2	87.55	11	13.64	8.87	4.95	3.47	BASE	4	39	0.26	C30H35N7O2	9	2	C=CC(=O)Nc1cc(Nc2nccc(-c3cn(C4CC4)c4ccccc34)n2)c(OC)cc1N(C)CCN(C)C					0.3	1	0	1	2	2	4	9	1	0	1	5	0	0	21	18	3	3
	2508805	CHEMBL4761468	AUMOLERTINIB	3	9.74	9.74	9.74	9.74	C3_DT	525.66	5.31	8	2	87.55	11	13.64	8.87	4.95	3.47	BASE	4	39	0.26	C30H35N7O2	9	2	C=CC(=O)Nc1cc(Nc2nccc(-c3cn(C4CC4)c4ccccc34)n2)c(OC)cc1N(C)CCN(C)C	0.3411	4.43	0.3411	4.43	0.3	1	0	1	2	2	4	9	1	0	1	5	0	0	21	18	3	3
	2197742	CHEMBL3989871	AVACOPAN	4					D_DT	581.65	8.05	3	2	61.44	6		4.98	7.59	7.59	NEUTRAL	3	42	0.29	C33H35F4N3O2	5	2	Cc1ccc(NC(=O)[C@H]2CCCN(C(=O)c3c(C)cccc3F)[C@H]2c2ccc(NC3CCCC3)cc2)cc1C(F)(F)F					0.3939	1	1	2	3	0	3	9	1	1	2	5	2	0.047619	18	18	0	0
	619010	CHEMBL1090771	AVAGACESTAT	2	9.49	9.57	9.49	9.57	C2_DT	520.89	3.92	6	1	119.39	9			3.96	3.96	NEUTRAL	3	34	0.43	C20H17ClF4N4O4S	8	2	NC(=O)[C@@H](CCC(F)(F)F)N(Cc1ccc(-c2ncon2)cc1F)S(=O)(=O)c1ccc(Cl)cc1	0.3812	5.57	0.3812	5.57	0.25	0	0	0	2	1	3	14	0	0	0	3	1	0.0294118	17	14	2	3
	619010	CHEMBL1090771	AVAGACESTAT	2					C2_DT	520.89	3.92	6	1	119.39	9			3.96	3.96	NEUTRAL	3	34	0.43	C20H17ClF4N4O4S	8	2	NC(=O)[C@@H](CCC(F)(F)F)N(Cc1ccc(-c2ncon2)cc1F)S(=O)(=O)c1ccc(Cl)cc1					0.25	0	0	0	2	1	3	14	0	0	0	3	1	0.0294118	17	14	2	3
	619010	CHEMBL1090771	AVAGACESTAT	2					C2_DT	520.89	3.92	6	1	119.39	9			3.96	3.96	NEUTRAL	3	34	0.43	C20H17ClF4N4O4S	8	2	NC(=O)[C@@H](CCC(F)(F)F)N(Cc1ccc(-c2ncon2)cc1F)S(=O)(=O)c1ccc(Cl)cc1					0.25	0	0	0	2	1	3	14	0	0	0	3	1	0.0294118	17	14	2	3
	1285392	CHEMBL1963681	AVANAFIL	4	6.06	5.28	6.06	5.28	D_DT	483.96	2.43	9	3	125.39	9	13.71	6.54	2.78	2.77	NEUTRAL	3	34	0.42	C23H26ClN7O3	10	3	COc1ccc(CNc2nc(N3CCC[C@H]3CO)ncc2C(=O)NCc2ncccn2)cc1Cl	0.2434	3.63	0.2434	3.63	0.3478	0	1	1	1	2	3	11	0	1	1	4	1	0.0294118	18	14	4	4
	2282945	CHEMBL4204794	AVAPRITINIB	4					D_DT	498.57	2.61	10	1	106.29	5		8.52	3.26	2.12	BASE	5	37	0.39	C26H27FN10	10	2	Cn1cc(-c2cc3c(N4CCN(c5ncc([C@@](C)(N)c6ccc(F)cc6)cn5)CC4)ncnn3c2)cn1					0.2692	0	1	1	1	4	5	11	0	1	1	6	1	0.027027	26	19	7	7
	2282945	CHEMBL4204794	AVAPRITINIB	4					D_DT	498.57	2.61	10	1	106.29	5		8.52	3.26	2.12	BASE	5	37	0.39	C26H27FN10	10	2	Cn1cc(-c2cc3c(N4CCN(c5ncc([C@@](C)(N)c6ccc(F)cc6)cn5)CC4)ncnn3c2)cn1					0.2692	0	1	1	1	4	5	11	0	1	1	6	1	0.027027	26	19	7	7
	706091	CHEMBL1257096	AVAROFLOXACIN	2					C2_DT	419.43	2.96	6	2	97.79	5	5.52	8.13	-0.49	-0.52	ACID	2	30	0.77	C21H23F2N3O4	7	3	COc1c(N2CCC/C(=C(\F)CN)C2)c(F)cc2c(=O)c(C(=O)O)cn(C3CC3)c12					0.4286	1	1	2	1	1	2	9	1	1	2	4	0	0	10	9	1	1
	706091	CHEMBL1257096	AVAROFLOXACIN	2					C2_DT	419.43	2.96	6	2	97.79	5	5.52	8.13	-0.49	-0.52	ACID	2	30	0.77	C21H23F2N3O4	7	3	COc1c(N2CCC/C(=C(\F)CN)C2)c(F)cc2c(=O)c(C(=O)O)cn(C3CC3)c12					0.4286	1	1	2	1	1	2	9	1	1	2	4	0	0	10	9	1	1
	706091	CHEMBL1257096	AVAROFLOXACIN	2					C2_DT	419.43	2.96	6	2	97.79	5	5.52	8.13	-0.49	-0.52	ACID	2	30	0.77	C21H23F2N3O4	7	3	COc1c(N2CCC/C(=C(\F)CN)C2)c(F)cc2c(=O)c(C(=O)O)cn(C3CC3)c12					0.4286	1	1	2	1	1	2	9	1	1	2	4	0	0	10	9	1	1
	706091	CHEMBL1257096	AVAROFLOXACIN	2					C2_DT	419.43	2.96	6	2	97.79	5	5.52	8.13	-0.49	-0.52	ACID	2	30	0.77	C21H23F2N3O4	7	3	COc1c(N2CCC/C(=C(\F)CN)C2)c(F)cc2c(=O)c(C(=O)O)cn(C3CC3)c12					0.4286	1	1	2	1	1	2	9	1	1	2	4	0	0	10	9	1	1
	1376153	CHEMBL2103883	AVATROMBOPAG	4					D_DT	649.67	6.58	9	2	101.9	7	3.5	8.4	4.17	4.14	ACID	3	42	0.3	C29H34Cl2N6O3S2	9	2	O=C(Nc1nc(-c2cc(Cl)cs2)c(N2CCN(C3CCCCC3)CC2)s1)c1cnc(N2CCC(C(=O)O)CC2)c(Cl)c1					0.5172	1	2	3	0	3	3	13	1	2	3	6	0	0	16	12	2	4
	1077322	CHEMBL1689063	AVIBACTAM	4	8.72	8.72	8.72	8.72	D_DT	265.25	-1.53	5	2	130.24	3	-1.98		-3.61	-4.14	ACID	0	17	0.6	C7H11N3O6S	9	3	NC(=O)[C@@H]1CC[C@@H]2CN1C(=O)N2OS(=O)(=O)O	0.7005	10.25	0.7005	10.25	0.7143	0	2	2	0	0	0	10	0	2	2	2	3	0.176471	0	0	0	0
	1077322	CHEMBL1689063	AVIBACTAM	4					D_DT	265.25	-1.53	5	2	130.24	3	-1.98		-3.61	-4.14	ACID	0	17	0.6	C7H11N3O6S	9	3	NC(=O)[C@@H]1CC[C@@H]2CN1C(=O)N2OS(=O)(=O)O					0.7143	0	2	2	0	0	0	10	0	2	2	2	3	0.176471	0	0	0	0
	2335473	CHEMBL4297502	AVORALSTAT	3	9.59	9.59	9.59	9.59	C3_DT	513.55	3.77	6	5	167.49	10	0.72	11.5	1.63	1.62	ZWITTERION	3	38	0.2	C28H27N5O5	10	6	C=Cc1cc(C(=O)Nc2ccc(C(=N)N)cc2)c(-c2ccc(C(=O)NCC3CC3)nc2C(=O)O)cc1OC	0.3447	5.82	0.3447	5.82	0.1786	1	0	1	2	1	3	10	1	0	1	4	0	0	18	17	1	1
	2197705	CHEMBL3989834	AVOSENTAN	3	8.68	8.68	8.68	8.68	C3_DT	479.52	3.85	9	1	125.42	8	5.22	3.55	3.78	2.89	ACID	4	34	0.4	C23H21N5O5S	10	1	COc1ccccc1Oc1c(NS(=O)(=O)c2ccc(C)cn2)nc(-c2ccncc2)nc1OC	0.3487	4.83	0.3487	4.83	0.1304	0	0	0	1	3	4	11	0	0	0	4	0	0	24	20	4	4
	1748986	CHEMBL3264002	AVUTOMETINIB	1					C1_DT	471.47	2.68	8	2	136.31	7	9	0.97	1.97	1.96	NEUTRAL	4	33	0.39	C21H18FN5O5S	10	2	CNS(=O)(=O)Nc1nccc(Cc2c(C)c3ccc(Oc4ncccn4)cc3oc2=O)c1F					0.1429	0	0	0	1	3	4	12	0	0	0	4	0	0	22	18	3	4
	1748986	CHEMBL3264002	AVUTOMETINIB	1	6.8	6.8	6.8	6.8	C1_DT	471.47	2.68	8	2	136.31	7	9	0.97	1.97	1.96	NEUTRAL	4	33	0.39	C21H18FN5O5S	10	2	CNS(=O)(=O)Nc1nccc(Cc2c(C)c3ccc(Oc4ncccn4)cc3oc2=O)c1F	0.2814	4.12	0.2814	4.12	0.1429	0	0	0	1	3	4	12	0	0	0	4	0	0	22	18	3	4
	1748986	CHEMBL3264002	AVUTOMETINIB	1					C1_DT	471.47	2.68	8	2	136.31	7	9	0.97	1.97	1.96	NEUTRAL	4	33	0.39	C21H18FN5O5S	10	2	CNS(=O)(=O)Nc1nccc(Cc2c(C)c3ccc(Oc4ncccn4)cc3oc2=O)c1F					0.1429	0	0	0	1	3	4	12	0	0	0	4	0	0	22	18	3	4
	1626744	CHEMBL3137313	AXELOPRAN	2	9.8	9.8	9.8	9.8	C2_DT	457.62	2.26	5	3	107.1	9	12.4	8.75	1.9	0.53	BASE	1	33	0.53	C26H39N3O4	7	4	NC(=O)c1cccc([C@H]2C[C@H]3CC[C@@H](C2)N3CCN(CC2CCCCC2)C(=O)[C@@H](O)CO)c1	0.4056	7.54	0.4056	7.54	0.6923	1	2	3	1	0	1	7	1	2	3	4	4	0.121212	6	6	0	0
	716337	CHEMBL1289926	AXITINIB	4	9.12	9.12	9.12	9.12	D_DT	386.48	4.64	4	2	70.67	5	13.07	4.59	4.15	4.15	NEUTRAL	4	28	0.52	C22H18N4OS	5	2	CNC(=O)c1ccccc1Sc1ccc2c(/C=C/c3ccccn3)n[nH]c2c1	0.4448	4.48	0.4448	4.48	0.0455	0	0	0	2	2	4	6	0	0	0	4	0	0	21	18	3	3
	716337	CHEMBL1289926	AXITINIB	4	9.1133	9.65	9.1133	9.65	D_DT	386.48	4.64	4	2	70.67	5	13.07	4.59	4.15	4.15	NEUTRAL	4	28	0.52	C22H18N4OS	5	2	CNC(=O)c1ccccc1Sc1ccc2c(/C=C/c3ccccn3)n[nH]c2c1	0.4445	4.4733	0.4445	4.4733	0.0455	0	0	0	2	2	4	6	0	0	0	4	0	0	21	18	3	3
	716337	CHEMBL1289926	AXITINIB	4	8.385	8.385	8.385	8.385	D_DT	386.48	4.64	4	2	70.67	5	13.07	4.59	4.15	4.15	NEUTRAL	4	28	0.52	C22H18N4OS	5	2	CNC(=O)c1ccccc1Sc1ccc2c(/C=C/c3ccccn3)n[nH]c2c1	0.409	3.745	0.409	3.745	0.0455	0	0	0	2	2	4	6	0	0	0	4	0	0	21	18	3	3
	716337	CHEMBL1289926	AXITINIB	4					D_DT	386.48	4.64	4	2	70.67	5	13.07	4.59	4.15	4.15	NEUTRAL	4	28	0.52	C22H18N4OS	5	2	CNC(=O)c1ccccc1Sc1ccc2c(/C=C/c3ccccn3)n[nH]c2c1					0.0455	0	0	0	2	2	4	6	0	0	0	4	0	0	21	18	3	3
	2197551	CHEMBL3989680	AXOMADOL	2					C2_DT	279.38	1.61	4	2	52.93	4	13.7	9.23	0.99	-0.84	BASE	1	20	0.88	C16H25NO3	4	2	COc1cccc(C2(O)CC(O)CCC2CN(C)C)c1					0.625	1	0	1	1	0	1	4	1	0	1	2	3	0.15	6	6	0	0
	2197551	CHEMBL3989680	AXOMADOL	2					C2_DT	279.38	1.61	4	2	52.93	4	13.7	9.23	0.99	-0.84	BASE	1	20	0.88	C16H25NO3	4	2	COc1cccc(C2(O)CC(O)CCC2CN(C)C)c1					0.625	1	0	1	1	0	1	4	1	0	1	2	3	0.15	6	6	0	0
	2197551	CHEMBL3989680	AXOMADOL	2					C2_DT	279.38	1.61	4	2	52.93	4	13.7	9.23	0.99	-0.84	BASE	1	20	0.88	C16H25NO3	4	2	COc1cccc(C2(O)CC(O)CCC2CN(C)C)c1					0.625	1	0	1	1	0	1	4	1	0	1	2	3	0.15	6	6	0	0
	1422105	CHEMBL2151437	AZD0328	2	7.495	7.495	8.52	8.52	C2_DT	216.28	1.48	3	0	25.36	0		8.28	1.53	0.6	NEUTRAL	1	16	0.66	C13H16N2O	3	0	c1cnc2c(c1)C[C@@]1(CN3CCC1CC3)O2	0.7272	7.04	0.6398	6.015	0.6154	0	4	4	0	1	1	3	0	3	3	5	1	0.0625	6	5	1	1
	1290955	CHEMBL1969664	AZD-1080	1					C1_DT	334.38	2.64	5	2	85.17	3	6.97	6.37	1.9	1.69	NEUTRAL	3	25	0.77	C19H18N4O2	6	2	N#Cc1ccc2[nH]c(O)c(-c3ccc(CN4CCOCC4)cn3)c2c1					0.2632	0	1	1	1	2	3	6	0	1	1	4	0	0	15	13	2	2
	1290955	CHEMBL1969664	AZD-1080	1	7.51	7.51	7.51	7.51	C1_DT	334.38	2.64	5	2	85.17	3	6.97	6.37	1.9	1.69	NEUTRAL	3	25	0.77	C19H18N4O2	6	2	N#Cc1ccc2[nH]c(O)c(-c3ccc(CN4CCOCC4)cn3)c2c1	0.4103	4.87	0.4103	4.87	0.2632	0	1	1	1	2	3	6	0	1	1	4	0	0	15	13	2	2
	1290955	CHEMBL1969664	AZD-1080	1					C1_DT	334.38	2.64	5	2	85.17	3	6.97	6.37	1.9	1.69	NEUTRAL	3	25	0.77	C19H18N4O2	6	2	N#Cc1ccc2[nH]c(O)c(-c3ccc(CN4CCOCC4)cn3)c2c1					0.2632	0	1	1	1	2	3	6	0	1	1	4	0	0	15	13	2	2
	1927272	CHEMBL3545423	AZD-1208	1					C1_DT	379.49	3.61	5	2	75.43	3	7.2	9.87	1.44	1.27	BASE	2	27	0.8	C21H21N3O2S	5	3	NC1CCCN(c2c(/C=C3/SC(=O)NC3=O)cccc2-c2ccccc2)C1					0.2381	0	2	2	2	0	2	6	0	2	2	4	1	0.037037	12	12	0	0
	1927272	CHEMBL3545423	AZD-1208	1					C1_DT	379.49	3.61	5	2	75.43	3	7.2	9.87	1.44	1.27	BASE	2	27	0.8	C21H21N3O2S	5	3	NC1CCCN(c2c(/C=C3/SC(=O)NC3=O)cccc2-c2ccccc2)C1					0.2381	0	2	2	2	0	2	6	0	2	2	4	1	0.037037	12	12	0	0
	1927272	CHEMBL3545423	AZD-1208	1					C1_DT	379.49	3.61	5	2	75.43	3	7.2	9.87	1.44	1.27	BASE	2	27	0.8	C21H21N3O2S	5	3	NC1CCCN(c2c(/C=C3/SC(=O)NC3=O)cccc2-c2ccccc2)C1					0.2381	0	2	2	2	0	2	6	0	2	2	4	1	0.037037	12	12	0	0
	1927272	CHEMBL3545423	AZD-1208	1					C1_DT	379.49	3.61	5	2	75.43	3	7.2	9.87	1.44	1.27	BASE	2	27	0.8	C21H21N3O2S	5	3	NC1CCCN(c2c(/C=C3/SC(=O)NC3=O)cccc2-c2ccccc2)C1					0.2381	0	2	2	2	0	2	6	0	2	2	4	1	0.037037	12	12	0	0
	1927018	CHEMBL3545169	AZD1305	2					C2_DT	434.51	1.99	7	1	87.06	7		6.5	2.28	2.22	NEUTRAL	1	31	0.7	C22H31FN4O4	8	1	CC(C)(C)OC(=O)NCCN1CC2CN(CCOc3ccc(C#N)cc3F)CC(C1)O2					0.6364	0	2	2	1	0	1	9	0	2	2	3	2	0.0645161	6	6	0	0
	1927018	CHEMBL3545169	AZD1305	2					C2_DT	434.51	1.99	7	1	87.06	7		6.5	2.28	2.22	NEUTRAL	1	31	0.7	C22H31FN4O4	8	1	CC(C)(C)OC(=O)NCCN1CC2CN(CCOc3ccc(C#N)cc3F)CC(C1)O2					0.6364	0	2	2	1	0	1	9	0	2	2	3	2	0.0645161	6	6	0	0
	1927018	CHEMBL3545169	AZD1305	2					C2_DT	434.51	1.99	7	1	87.06	7		6.5	2.28	2.22	NEUTRAL	1	31	0.7	C22H31FN4O4	8	1	CC(C)(C)OC(=O)NCCN1CC2CN(CCOc3ccc(C#N)cc3F)CC(C1)O2					0.6364	0	2	2	1	0	1	9	0	2	2	3	2	0.0645161	6	6	0	0
	1927018	CHEMBL3545169	AZD1305	2					C2_DT	434.51	1.99	7	1	87.06	7		6.5	2.28	2.22	NEUTRAL	1	31	0.7	C22H31FN4O4	8	1	CC(C)(C)OC(=O)NCCN1CC2CN(CCOc3ccc(C#N)cc3F)CC(C1)O2					0.6364	0	2	2	1	0	1	9	0	2	2	3	2	0.0645161	6	6	0	0
	1927018	CHEMBL3545169	AZD1305	2					C2_DT	434.51	1.99	7	1	87.06	7		6.5	2.28	2.22	NEUTRAL	1	31	0.7	C22H31FN4O4	8	1	CC(C)(C)OC(=O)NCCN1CC2CN(CCOc3ccc(C#N)cc3F)CC(C1)O2					0.6364	0	2	2	1	0	1	9	0	2	2	3	2	0.0645161	6	6	0	0
	1926888	CHEMBL3545039	AZD1386	2					C2_DT	423.78	3.25	3	2	78.51	2	8.35		3.39	3.34	NEUTRAL	2	29	0.57	C19H13ClF3N3O3	6	2	Cc1cc(Cl)cc2c1N(Cc1cccc(C(F)(F)F)c1)C(=O)C21NC(=O)NC1=O					0.2105	0	2	2	2	0	2	10	0	1	1	4	1	0.0344828	12	12	0	0
	1440335	CHEMBL2179529	AZD1446	2					C2_DT	240.69	1.22	3	1	45.48	1		11.17	-0.16	-3.29	BASE	1	16	0.8	C11H13ClN2O2	4	1	O=C(c1ccc(Cl)o1)N1CC2CNCC2C1					0.5455	0	2	2	0	1	1	5	0	2	2	3	2	0.125	5	4	0	1
	1440335	CHEMBL2179529	AZD1446	2					C2_DT	240.69	1.22	3	1	45.48	1		11.17	-0.16	-3.29	BASE	1	16	0.8	C11H13ClN2O2	4	1	O=C(c1ccc(Cl)o1)N1CC2CNCC2C1					0.5455	0	2	2	0	1	1	5	0	2	2	3	2	0.125	5	4	0	1
	1440335	CHEMBL2179529	AZD1446	2	6.415	6.415	6.415	6.415	C2_DT	240.69	1.22	3	1	45.48	1		11.17	-0.16	-3.29	BASE	1	16	0.8	C11H13ClN2O2	4	1	O=C(c1ccc(Cl)o1)N1CC2CNCC2C1	0.5476	5.195	0.5476	5.195	0.5455	0	2	2	0	1	1	5	0	2	2	3	2	0.125	5	4	0	1
	693474	CHEMBL1231124	AZD-1480	2	7.24	7.24	7.24	7.24	C2_DT	348.77	3.01	7	3	104.3	5	13.03	5.21	2.09	2.09	NEUTRAL	3	24	0.65	C14H14ClFN8	8	3	Cc1cc(Nc2nc(N[C@@H](C)c3ncc(F)cn3)ncc2Cl)[nH]n1	0.412	4.23	0.412	4.23	0.2143	0	0	0	0	3	3	10	0	0	0	3	1	0.0416667	17	11	6	6
	1725511	CHEMBL3219124	AZD-1656	2	7.5767	7.55	7.5767	7.55	C2_DT	478.51	2.88	9	1	128.66	9	13.09	1.58	0.8	0.8	NEUTRAL	3	35	0.49	C24H26N6O5	11	1	COC[C@H](C)Oc1cc(Oc2cnc(C(=O)N3CCC3)cn2)cc(C(=O)Nc2cnc(C)cn2)c1	0.2956	4.6967	0.2956	4.6967	0.3333	0	1	1	1	2	3	11	0	1	1	4	1	0.0285714	18	14	4	4
	1264900	CHEMBL1914489	AZD1981	2	8.185	8.185	8.37	8.37	C2_DT	388.88	4.8	4	2	71.33	5	3.85		4	0.76	ACID	3	26	0.66	C19H17ClN2O3S	5	2	CC(=O)Nc1cccc2c1c(Sc1ccc(Cl)cc1)c(C)n2CC(=O)O	0.4397	3.57	0.4299	3.385	0.1579	0	0	0	2	1	3	7	0	0	0	3	0	0	15	14	1	1
	1927013	CHEMBL3545164	AZD2066	2					C2_DT	381.82	4.33	7	0	78.86	5		3.89	3.36	3.36	NEUTRAL	4	27	0.51	C19H16ClN5O2	7	0	C[C@@H](Oc1nnc(-c2ccncc2)n1C)c1cc(-c2cccc(Cl)c2)on1					0.1579	0	0	0	1	3	4	8	0	0	0	4	1	0.037037	22	16	5	6
	1927138	CHEMBL3545289	AZD2207	2					C2_DT	499.35	3.67	4	4	89.35	8	12.44		-1.58	0.39	NEUTRAL	3	33	0.28	C22H22Cl2F2N4O3+2	7	4	C[C@@H](NC(=O)Cc1c(Cl)ccc(NCC(F)(F)c2cccc[n+]2O)[n+]1O)c1cccc(Cl)c1					0.2273	0	0	0	1	2	3	11	0	0	0	3	1	0.030303	18	16	2	2
	1528799	CHEMBL2346976	AZD3514	1	5.615	5.705	5.615	5.705	C1_DT	519.57	2.83	8	0	79.09	5		6.88	0.88	0.76	NEUTRAL	2	37	0.6	C25H32F3N7O2	9	0	CC(=O)N1CCN(CCOc2ccc(C3CCN(C4=Nn5c(nnc5C(F)(F)F)CC4)CC3)cc2)CC1	0.2073	2.785	0.2073	2.785	0.6	0	3	3	1	1	2	12	0	2	2	5	0	0	11	8	3	3
	1966980	CHEMBL3623290	AZD-3759	2	7.9	7.19	7.9	7.19	C2_DT	459.91	4.31	7	1	79.82	4	13.81	7.1	4.03	3.86	NEUTRAL	3	32	0.62	C22H23ClFN5O3	8	1	COc1cc2ncnc(Nc3cccc(Cl)c3F)c2cc1OC(=O)N1CCN(C)C[C@H]1C	0.3372	3.59	0.3372	3.59	0.3182	0	1	1	2	1	3	10	0	1	1	4	1	0.03125	16	14	2	2
	1966980	CHEMBL3623290	AZD-3759	2	8.6533	8.14	8.6533	8.14	C2_DT	459.91	4.31	7	1	79.82	4	13.81	7.1	4.03	3.86	NEUTRAL	3	32	0.62	C22H23ClFN5O3	8	1	COc1cc2ncnc(Nc3cccc(Cl)c3F)c2cc1OC(=O)N1CCN(C)C[C@H]1C	0.3693	4.3433	0.3693	4.3433	0.3182	0	1	1	2	1	3	10	0	1	1	4	1	0.03125	16	14	2	2
	1423876	CHEMBL2153191	AZD-4017	2	8.7	8.7	8.7	8.7	C2_DT	419.59	4.34	5	2	82.53	8	3.16	4.23	3.99	1.4	ACID	1	29	0.61	C22H33N3O3S	6	2	CCCSc1nc(N2CCC[C@@H](CC(=O)O)C2)ccc1C(=O)NC1CCCCC1	0.4097	4.36	0.4097	4.36	0.6818	1	1	2	0	1	1	7	1	1	2	3	1	0.0344828	6	5	1	1
	2447954	CHEMBL4577523	AZD4205	2	7.025	7.025	7.025	7.025	C2_DT	489.58	2.69	9	3	116.23	7	9.05	7.14	2.58	2.46	NEUTRAL	4	36	0.36	C25H31N9O2	11	3	COc1nn(C)cc1Nc1nccc(-c2c[nH]c3c(NC(=O)[C@@H](C)N4CCN(C)CC4)cccc23)n1	0.2665	4.335	0.2665	4.335	0.36	0	1	1	1	3	4	11	0	1	1	5	1	0.0277778	20	15	5	5
	1673970	CHEMBL3184679	AZD-4547	2					C2_DT	463.58	3.65	6	3	91.51	8		9.02	4.35	2.73	BASE	3	34	0.47	C26H33N5O3	8	3	COc1cc(CCc2cc(NC(=O)c3ccc(N4CC(C)NC(C)C4)cc3)n[nH]2)cc(OC)c1					0.3846	0	1	1	2	1	3	8	0	1	1	4	2	0.0588235	17	15	2	2
	1673970	CHEMBL3184679	AZD-4547	2					C2_DT	463.58	3.65	6	3	91.51	8		9.02	4.35	2.73	BASE	3	34	0.47	C26H33N5O3	8	3	COc1cc(CCc2cc(NC(=O)c3ccc(N4CC(C)NC(C)C4)cc3)n[nH]2)cc(OC)c1					0.3846	0	1	1	2	1	3	8	0	1	1	4	2	0.0588235	17	15	2	2
	1673970	CHEMBL3184679	AZD-4547	2					C2_DT	463.58	3.65	6	3	91.51	8		9.02	4.35	2.73	BASE	3	34	0.47	C26H33N5O3	8	3	COc1cc(CCc2cc(NC(=O)c3ccc(N4CC(C)NC(C)C4)cc3)n[nH]2)cc(OC)c1					0.3846	0	1	1	2	1	3	8	0	1	1	4	2	0.0588235	17	15	2	2
	1673970	CHEMBL3184679	AZD-4547	2					C2_DT	463.58	3.65	6	3	91.51	8		9.02	4.35	2.73	BASE	3	34	0.47	C26H33N5O3	8	3	COc1cc(CCc2cc(NC(=O)c3ccc(N4CC(C)NC(C)C4)cc3)n[nH]2)cc(OC)c1					0.3846	0	1	1	2	1	3	8	0	1	1	4	2	0.0588235	17	15	2	2
	1673970	CHEMBL3184679	AZD-4547	2					C2_DT	463.58	3.65	6	3	91.51	8		9.02	4.35	2.73	BASE	3	34	0.47	C26H33N5O3	8	3	COc1cc(CCc2cc(NC(=O)c3ccc(N4CC(C)NC(C)C4)cc3)n[nH]2)cc(OC)c1					0.3846	0	1	1	2	1	3	8	0	1	1	4	2	0.0588235	17	15	2	2
	1439366	CHEMBL2178570	AZD4818	2	8.3	8.3	8.3	8.3	C2_DT	461.99	3.39	6	4	94.06	9	9.29	9.91	1.64	0.15	BASE	2	32	0.43	C24H32ClN3O4	7	4	CC(=O)Nc1ccc(O)cc1OC[C@@](C)(O)CNC1CCN(Cc2ccc(Cl)cc2)CC1	0.3542	4.91	0.3542	4.91	0.4583	0	1	1	2	0	2	8	0	1	1	3	1	0.03125	12	12	0	0
	1176129	CHEMBL1829433	AZD-4877	2	7.535	7.535	7.535	7.535	C2_DT	503.67	4.71	7	1	94.11	9		9.77	4.19	1.91	BASE	4	36	0.36	C28H33N5O2S	7	2	Cc1ccc(C(=O)N(CCCN)C(c2nc3snc(C)c3c(=O)n2Cc2ccccc2)C(C)C)cc1	0.2859	2.825	0.2859	2.825	0.3571	0	0	0	2	2	4	8	0	0	0	4	1	0.0277778	21	17	3	4
	2212667	CHEMBL4072756	AZD-5423	2	9.72	9.8	9.72	9.8	C2_DT	487.45	5.36	5	1	65.38	7	7.36	0.88	5.26	4.99	NEUTRAL	4	35	0.36	C25H21F4N3O3	6	1	COc1cccc([C@@H](Oc2ccc3c(cnn3-c3ccc(F)cc3)c2)[C@H](C)NC(=O)C(F)(F)F)c1	0.3793	4.36	0.3793	4.36	0.2	0	0	0	3	1	4	10	0	0	0	4	2	0.0571429	21	19	2	2
	452952	CHEMBL488436	AZD-5438	1					C1_DT	371.47	3.38	7	1	89.77	5	11.68	6	1.96	1.95	NEUTRAL	3	26	0.74	C18H21N5O2S	7	1	Cc1ncc(-c2ccnc(Nc3ccc(S(C)(=O)=O)cc3)n2)n1C(C)C					0.2778	0	0	0	1	2	3	8	0	0	0	3	0	0	17	13	4	4
	452952	CHEMBL488436	AZD-5438	1					C1_DT	371.47	3.38	7	1	89.77	5	11.68	6	1.96	1.95	NEUTRAL	3	26	0.74	C18H21N5O2S	7	1	Cc1ncc(-c2ccnc(Nc3ccc(S(C)(=O)=O)cc3)n2)n1C(C)C					0.2778	0	0	0	1	2	3	8	0	0	0	3	0	0	17	13	4	4
	452952	CHEMBL488436	AZD-5438	1	7.21	7.21	7.21	7.21	C1_DT	371.47	3.38	7	1	89.77	5	11.68	6	1.96	1.95	NEUTRAL	3	26	0.74	C18H21N5O2S	7	1	Cc1ncc(-c2ccnc(Nc3ccc(S(C)(=O)=O)cc3)n2)n1C(C)C	0.3787	3.83	0.3787	3.83	0.2778	0	0	0	1	2	3	8	0	0	0	3	0	0	17	13	4	4
	452952	CHEMBL488436	AZD-5438	1					C1_DT	371.47	3.38	7	1	89.77	5	11.68	6	1.96	1.95	NEUTRAL	3	26	0.74	C18H21N5O2S	7	1	Cc1ncc(-c2ccnc(Nc3ccc(S(C)(=O)=O)cc3)n2)n1C(C)C					0.2778	0	0	0	1	2	3	8	0	0	0	3	0	0	17	13	4	4
	452952	CHEMBL488436	AZD-5438	1					C1_DT	371.47	3.38	7	1	89.77	5	11.68	6	1.96	1.95	NEUTRAL	3	26	0.74	C18H21N5O2S	7	1	Cc1ncc(-c2ccnc(Nc3ccc(S(C)(=O)=O)cc3)n2)n1C(C)C					0.2778	0	0	0	1	2	3	8	0	0	0	3	0	0	17	13	4	4
	452952	CHEMBL488436	AZD-5438	1					C1_DT	371.47	3.38	7	1	89.77	5	11.68	6	1.96	1.95	NEUTRAL	3	26	0.74	C18H21N5O2S	7	1	Cc1ncc(-c2ccnc(Nc3ccc(S(C)(=O)=O)cc3)n2)n1C(C)C					0.2778	0	0	0	1	2	3	8	0	0	0	3	0	0	17	13	4	4
	452952	CHEMBL488436	AZD-5438	1	8.22	8.22	8.22	8.22	C1_DT	371.47	3.38	7	1	89.77	5	11.68	6	1.96	1.95	NEUTRAL	3	26	0.74	C18H21N5O2S	7	1	Cc1ncc(-c2ccnc(Nc3ccc(S(C)(=O)=O)cc3)n2)n1C(C)C	0.4318	4.84	0.4318	4.84	0.2778	0	0	0	1	2	3	8	0	0	0	3	0	0	17	13	4	4
	452952	CHEMBL488436	AZD-5438	1					C1_DT	371.47	3.38	7	1	89.77	5	11.68	6	1.96	1.95	NEUTRAL	3	26	0.74	C18H21N5O2S	7	1	Cc1ncc(-c2ccnc(Nc3ccc(S(C)(=O)=O)cc3)n2)n1C(C)C					0.2778	0	0	0	1	2	3	8	0	0	0	3	0	0	17	13	4	4
	452952	CHEMBL488436	AZD-5438	1					C1_DT	371.47	3.38	7	1	89.77	5	11.68	6	1.96	1.95	NEUTRAL	3	26	0.74	C18H21N5O2S	7	1	Cc1ncc(-c2ccnc(Nc3ccc(S(C)(=O)=O)cc3)n2)n1C(C)C					0.2778	0	0	0	1	2	3	8	0	0	0	3	0	0	17	13	4	4
	452952	CHEMBL488436	AZD-5438	1	6.35	6.35	6.35	6.35	C1_DT	371.47	3.38	7	1	89.77	5	11.68	6	1.96	1.95	NEUTRAL	3	26	0.74	C18H21N5O2S	7	1	Cc1ncc(-c2ccnc(Nc3ccc(S(C)(=O)=O)cc3)n2)n1C(C)C	0.3336	2.97	0.3336	2.97	0.2778	0	0	0	1	2	3	8	0	0	0	3	0	0	17	13	4	4
	452952	CHEMBL488436	AZD-5438	1					C1_DT	371.47	3.38	7	1	89.77	5	11.68	6	1.96	1.95	NEUTRAL	3	26	0.74	C18H21N5O2S	7	1	Cc1ncc(-c2ccnc(Nc3ccc(S(C)(=O)=O)cc3)n2)n1C(C)C					0.2778	0	0	0	1	2	3	8	0	0	0	3	0	0	17	13	4	4
	452952	CHEMBL488436	AZD-5438	1					C1_DT	371.47	3.38	7	1	89.77	5	11.68	6	1.96	1.95	NEUTRAL	3	26	0.74	C18H21N5O2S	7	1	Cc1ncc(-c2ccnc(Nc3ccc(S(C)(=O)=O)cc3)n2)n1C(C)C					0.2778	0	0	0	1	2	3	8	0	0	0	3	0	0	17	13	4	4
	452952	CHEMBL488436	AZD-5438	1					C1_DT	371.47	3.38	7	1	89.77	5	11.68	6	1.96	1.95	NEUTRAL	3	26	0.74	C18H21N5O2S	7	1	Cc1ncc(-c2ccnc(Nc3ccc(S(C)(=O)=O)cc3)n2)n1C(C)C					0.2778	0	0	0	1	2	3	8	0	0	0	3	0	0	17	13	4	4
	452952	CHEMBL488436	AZD-5438	1					C1_DT	371.47	3.38	7	1	89.77	5	11.68	6	1.96	1.95	NEUTRAL	3	26	0.74	C18H21N5O2S	7	1	Cc1ncc(-c2ccnc(Nc3ccc(S(C)(=O)=O)cc3)n2)n1C(C)C					0.2778	0	0	0	1	2	3	8	0	0	0	3	0	0	17	13	4	4
	452952	CHEMBL488436	AZD-5438	1					C1_DT	371.47	3.38	7	1	89.77	5	11.68	6	1.96	1.95	NEUTRAL	3	26	0.74	C18H21N5O2S	7	1	Cc1ncc(-c2ccnc(Nc3ccc(S(C)(=O)=O)cc3)n2)n1C(C)C					0.2778	0	0	0	1	2	3	8	0	0	0	3	0	0	17	13	4	4
	452952	CHEMBL488436	AZD-5438	1					C1_DT	371.47	3.38	7	1	89.77	5	11.68	6	1.96	1.95	NEUTRAL	3	26	0.74	C18H21N5O2S	7	1	Cc1ncc(-c2ccnc(Nc3ccc(S(C)(=O)=O)cc3)n2)n1C(C)C					0.2778	0	0	0	1	2	3	8	0	0	0	3	0	0	17	13	4	4
	452952	CHEMBL488436	AZD-5438	1					C1_DT	371.47	3.38	7	1	89.77	5	11.68	6	1.96	1.95	NEUTRAL	3	26	0.74	C18H21N5O2S	7	1	Cc1ncc(-c2ccnc(Nc3ccc(S(C)(=O)=O)cc3)n2)n1C(C)C					0.2778	0	0	0	1	2	3	8	0	0	0	3	0	0	17	13	4	4
	452952	CHEMBL488436	AZD-5438	1					C1_DT	371.47	3.38	7	1	89.77	5	11.68	6	1.96	1.95	NEUTRAL	3	26	0.74	C18H21N5O2S	7	1	Cc1ncc(-c2ccnc(Nc3ccc(S(C)(=O)=O)cc3)n2)n1C(C)C					0.2778	0	0	0	1	2	3	8	0	0	0	3	0	0	17	13	4	4
	452952	CHEMBL488436	AZD-5438	1					C1_DT	371.47	3.38	7	1	89.77	5	11.68	6	1.96	1.95	NEUTRAL	3	26	0.74	C18H21N5O2S	7	1	Cc1ncc(-c2ccnc(Nc3ccc(S(C)(=O)=O)cc3)n2)n1C(C)C					0.2778	0	0	0	1	2	3	8	0	0	0	3	0	0	17	13	4	4
	452952	CHEMBL488436	AZD-5438	1					C1_DT	371.47	3.38	7	1	89.77	5	11.68	6	1.96	1.95	NEUTRAL	3	26	0.74	C18H21N5O2S	7	1	Cc1ncc(-c2ccnc(Nc3ccc(S(C)(=O)=O)cc3)n2)n1C(C)C					0.2778	0	0	0	1	2	3	8	0	0	0	3	0	0	17	13	4	4
	1280906	CHEMBL1951914	AZD5672	2	9.375	9.375	9.59	9.59	C2_DT	639.83	4.07	6	0	95.07	11		9.01	2.2	0.58	BASE	2	43	0.37	C31H43F2N3O5S2	8	0	CCN(C(=O)Cc1ccc(S(C)(=O)=O)cc1)C1CCN(CC[C@@H](c2cc(F)cc(F)c2)C2CCN(S(C)(=O)=O)CC2)CC1	0.3046	5.52	0.2978	5.305	0.5806	0	2	2	2	0	2	12	0	2	2	4	1	0.0232558	12	12	0	0
	1149921	CHEMBL1783256	AZD6280	1	8.06	8.06	8.06	8.06	C1_DT	366.42	3.04	6	2	99.36	6		3.79	2.64	2.64	NEUTRAL	3	27	0.7	C20H22N4O3	7	3	CCCNC(=O)c1nnc2c(-c3cc(OC)ccc3OC)cccc2c1N	0.4077	5.02	0.4077	5.02	0.25	0	0	0	2	1	3	7	0	0	0	3	0	0	16	14	2	2
	1149921	CHEMBL1783256	AZD6280	1	8.51	8.51	8.51	8.51	C1_DT	366.42	3.04	6	2	99.36	6		3.79	2.64	2.64	NEUTRAL	3	27	0.7	C20H22N4O3	7	3	CCCNC(=O)c1nnc2c(-c3cc(OC)ccc3OC)cccc2c1N	0.4305	5.47	0.4305	5.47	0.25	0	0	0	2	1	3	7	0	0	0	3	0	0	16	14	2	2
	1428626	CHEMBL2165191	AZD-6482	2	6.58	6.58	6.58	6.58	C2_DT	408.46	2.71	7	2	96.17	5	4.67	1.57	2.68	-0.04	ACID	3	30	0.67	C22H24N4O4	8	2	Cc1cc([C@@H](C)Nc2ccccc2C(=O)O)c2nc(N3CCOCC3)cc(=O)n2c1	0.2995	3.87	0.2995	3.87	0.3182	0	1	1	1	2	3	8	0	1	1	4	1	0.0333333	16	14	2	2
	1428626	CHEMBL2165191	AZD-6482	2	7.7	7.7	7.7	7.7	C2_DT	408.46	2.71	7	2	96.17	5	4.67	1.57	2.68	-0.04	ACID	3	30	0.67	C22H24N4O4	8	2	Cc1cc([C@@H](C)Nc2ccccc2C(=O)O)c2nc(N3CCOCC3)cc(=O)n2c1	0.3505	4.99	0.3505	4.99	0.3182	0	1	1	1	2	3	8	0	1	1	4	1	0.0333333	16	14	2	2
	1428626	CHEMBL2165191	AZD-6482	2	6.53	6.53	6.53	6.53	C2_DT	408.46	2.71	7	2	96.17	5	4.67	1.57	2.68	-0.04	ACID	3	30	0.67	C22H24N4O4	8	2	Cc1cc([C@@H](C)Nc2ccccc2C(=O)O)c2nc(N3CCOCC3)cc(=O)n2c1	0.2973	3.82	0.2973	3.82	0.3182	0	1	1	1	2	3	8	0	1	1	4	1	0.0333333	16	14	2	2
	1428626	CHEMBL2165191	AZD-6482	2	6.01	6.01	6.01	6.01	C2_DT	408.46	2.71	7	2	96.17	5	4.67	1.57	2.68	-0.04	ACID	3	30	0.67	C22H24N4O4	8	2	Cc1cc([C@@H](C)Nc2ccccc2C(=O)O)c2nc(N3CCOCC3)cc(=O)n2c1	0.2736	3.3	0.2736	3.3	0.3182	0	1	1	1	2	3	8	0	1	1	4	1	0.0333333	16	14	2	2
	1343530	CHEMBL2031465	AZD-6703	1	7.6414	7.7	7.6414	7.7	C1_DT	417.51	2.34	6	1	70.47	4		7.6	2.61	2.2	NEUTRAL	3	31	0.71	C24H27N5O2	7	1	Cc1ccc(C(=O)NC2CC2)cc1-n1cnc2ccc(N3CCN(C)CC3)cc2c1=O	0.3366	5.3014	0.3366	5.3014	0.375	1	1	2	2	1	3	7	1	1	2	5	0	0	16	14	2	2
	1926889	CHEMBL3545040	AZD7009	2					C2_DT	446.55	1.21	8	2	107.29	8		6.88	1.5	1.39	NEUTRAL	1	32	0.61	C23H34N4O5	9	2	CC(C)(C)OC(=O)NCCN1CC2CN(C[C@H](O)COc3ccc(C#N)cc3)CC(C1)O2					0.6522	0	2	2	1	0	1	9	0	2	2	3	3	0.09375	6	6	0	0
	1926889	CHEMBL3545040	AZD7009	2					C2_DT	446.55	1.21	8	2	107.29	8		6.88	1.5	1.39	NEUTRAL	1	32	0.61	C23H34N4O5	9	2	CC(C)(C)OC(=O)NCCN1CC2CN(C[C@H](O)COc3ccc(C#N)cc3)CC(C1)O2					0.6522	0	2	2	1	0	1	9	0	2	2	3	3	0.09375	6	6	0	0
	1278006	CHEMBL1946618	AZD-7268	2	9.55	9.55	9.55	9.55	C2_DT	498.65	4.85	6	1	69.56	7		6.05	3.25	3.23	NEUTRAL	4	36	0.39	C29H30N4O2S	6	1	CN(CCO)C(=O)c1ccc(C(=C2CCN(Cc3cscn3)CC2)c2cccc3cccnc23)cc1	0.3623	4.7	0.3623	4.7	0.2759	0	1	1	2	2	4	7	0	1	1	5	0	0	21	18	2	3
	1149947	CHEMBL1783282	AZD7325	2	9.515	9.515	9.515	9.515	C2_DT	354.39	3.17	5	2	90.13	5		2.92	2.94	2.94	NEUTRAL	3	26	0.73	C19H19FN4O2	6	3	CCCNC(=O)c1nnc2c(-c3c(F)cccc3OC)cccc2c1N	0.4998	6.345	0.4998	6.345	0.2105	0	0	0	2	1	3	7	0	0	0	3	0	0	16	14	2	2
	1149947	CHEMBL1783282	AZD7325	2	8.89	8.89	8.89	8.89	C2_DT	354.39	3.17	5	2	90.13	5		2.92	2.94	2.94	NEUTRAL	3	26	0.73	C19H19FN4O2	6	3	CCCNC(=O)c1nnc2c(-c3c(F)cccc3OC)cccc2c1N	0.467	5.72	0.467	5.72	0.2105	0	0	0	2	1	3	7	0	0	0	3	0	0	16	14	2	2
	1348359	CHEMBL2041933	AZD-7762	1	7.834	8.1	7.834	8.1	C1_DT	362.43	2.53	4	4	96.25	4	11.99	9.52	2.4	0.31	BASE	2	25	0.67	C17H19FN4O2S	6	5	NC(=O)Nc1cc(-c2cccc(F)c2)sc1C(=O)N[C@H]1CCCNC1	0.428	5.304	0.428	5.304	0.2941	0	1	1	1	1	2	8	0	1	1	3	1	0.04	11	10	0	1
	1162276	CHEMBL1801204	AZD-8055	1	8.8725	8.75	8.8725	8.75	C1_DT	465.55	2.64	9	1	93.07	5		2	3.53	3.53	NEUTRAL	3	34	0.61	C25H31N5O4	9	1	COc1ccc(-c2ccc3c(N4CCOC[C@@H]4C)nc(N4CCOC[C@@H]4C)nc3n2)cc1CO	0.3564	6.2325	0.3564	6.2325	0.48	0	2	2	1	2	3	9	0	2	2	5	2	0.0588235	16	13	3	3
	1835004	CHEMBL3408248	AZD-8186	1	8.46	8.46	8.46	8.46	C1_DT	457.48	3.78	6	1	75.02	5		2.16	2.96	2.96	NEUTRAL	3	33	0.63	C24H25F2N3O4	7	1	C[C@@H](Nc1cc(F)cc(F)c1)c1cc(C(=O)N(C)C)cc2c(=O)cc(N3CCOCC3)oc12	0.3501	4.68	0.3501	4.68	0.3333	0	1	1	2	1	3	9	0	1	1	4	1	0.030303	16	15	0	1
	1835004	CHEMBL3408248	AZD-8186	1	7.845	7.845	7.845	7.845	C1_DT	457.48	3.78	6	1	75.02	5		2.16	2.96	2.96	NEUTRAL	3	33	0.63	C24H25F2N3O4	7	1	C[C@@H](Nc1cc(F)cc(F)c1)c1cc(C(=O)N(C)C)cc2c(=O)cc(N3CCOCC3)oc12	0.3247	4.065	0.3247	4.065	0.3333	0	1	1	2	1	3	9	0	1	1	4	1	0.030303	16	15	0	1
	2335327	CHEMBL4297356	AZD-8848	2					C2_DT	569.71	2.21	11	2	140.83	16	12.34	8.53	2.92	1.75	BASE	3	41	0.19	C29H43N7O5	12	3	CCCCOc1nc(N)c2[nH]c(=O)n(CCCN(CCCN3CCOCC3)Cc3cccc(CC(=O)OC)c3)c2n1					0.5862	0	1	1	1	2	3	12	0	1	1	4	0	0	15	11	4	4
	1926957	CHEMBL3545108	AZD9056	2	8.69	8.23	8.69	8.23	C2_DT	419.01	4.19	3	3	61.36	10	13.64	9.94	3.74	1.28	BASE	1	29	0.5	C24H35ClN2O2	4	3	O=C(NCC12CC3CC(CC(C3)C1)C2)c1cc(CCCNCCCO)ccc1Cl	0.4092	4.5	0.4092	4.5	0.7083	4	0	4	1	0	1	5	4	0	4	5	0	0	6	6	0	0
	1265493	CHEMBL1921904	AZD-9164	2	9.8	9.8	9.8	9.8	C2_DT	465.63	4.92	3	0	29.54	7		6.71	1.4	1.32	NEUTRAL	2	34	0.43	C29H38FN2O2+	4	0	C[C@@](C(=O)O[C@H]1C[N+]2(CCc3ccc(F)cc3)CCC1CC2)(c1ccccc1)N1CCCCC1	0.3937	4.88	0.3937	4.88	0.5517	0	4	4	2	0	2	5	0	4	4	6	2	0.0588235	12	12	0	0
	2197800	CHEMBL3989929	AZELIRAGON	3	6.3	6.3	6.3	6.3	C3_DT	532.13	8.44	5	0	39.52	14		9.8	8.22	5.84	BASE	4	38	0.15	C32H38ClN3O2	5	0	CCCCc1nc(-c2ccc(OCCCN(CC)CC)cc2)cn1-c1ccc(Oc2ccc(Cl)cc2)cc1	0.2264	-2.14	0.2264	-2.14	0.3438	0	0	0	3	1	4	6	0	0	0	4	0	0	23	21	2	2
	2739467	CHEMBL5095036	AZENOSERTIB	2					C2_DT	526.65	3.2	10	2	104.34	7	13.36	7.96	3.68	3.01	NEUTRAL	4	39	0.35	C29H34N8O2	10	2	C=CCn1c(=O)c2cnc(Nc3ccc(N4CCN(C)CC4)cc3)nc2n1-c1ccc2c(n1)[C@@](O)(CC)CC2					0.3793	1	1	2	1	3	4	10	0	1	1	6	1	0.025641	21	16	5	5
	1340892	CHEMBL2028661	AZILSARTAN MEDOXOMIL	4					D_DT	568.54	4.71	11	1	155.59	9	5.91	1.48	6.03	5.19	ACID	6	42	0.24	C30H24N4O8	12	1	CCOc1nc2cccc(C(=O)OCc3oc(=O)oc3C)c2n1Cc1ccc(-c2ccccc2-c2noc(=O)[nH]2)cc1					0.1667	0	0	0	3	3	6	12	0	0	0	6	0	0	31	24	4	7
	564410	CHEMBL550936	BALAPIRAVIR	2					C2_DT	494.51	1.7	12	1	197.8	9			2.89	2.77	NEUTRAL	1	35	0.17	C21H30N6O8	14	2	CC(C)C(=O)OC[C@@]1(N=[N+]=[N-])O[C@@H](n2ccc(N)nc2=O)[C@H](OC(=O)C(C)C)[C@@H]1OC(=O)C(C)C					0.6667	0	1	1	0	1	1	14	0	1	1	2	4	0.114286	6	4	2	2
	2126300	CHEMBL3916929	BALCINRENONE	2	7.05	6.95	7.05	6.95	C2_DT	399.38	1.7	5	2	96.97	3	11.46		0.72	0.72	NEUTRAL	2	29	0.82	C20H18FN3O5	8	2	CNC(=O)C[C@H]1COc2cc(F)ccc2N1C(=O)c1ccc2c(c1)NC(=O)CO2	0.332	5.35	0.332	5.35	0.25	0	2	2	2	0	2	9	0	0	0	4	1	0.0344828	12	12	0	0
	2197843	CHEMBL3989972	BALIPODECT	2					C2_DT	428.43	3.42	8	0	79.76	5		1.67	4.15	4.15	NEUTRAL	5	32	0.43	C23H17FN6O2	8	0	COc1cn(-c2ccc(-n3cccn3)cc2F)nc(-c2ccnn2-c2ccccc2)c1=O					0.0435	0	0	0	2	3	5	9	0	0	0	5	0	0	28	22	6	6
	2335154	CHEMBL4297183	BALOVAPTAN	3	8.835	8.835	9.15	9.15	C3_DT	409.92	4.37	6	0	56.07	3		3.84	3.71	3.71	NEUTRAL	3	29	0.64	C22H24ClN5O	6	0	CN1Cc2cc(Cl)ccc2-n2c(nnc2[C@H]2CC[C@H](Oc3ccccn3)CC2)C1	0.4309	4.78	0.4161	4.465	0.4091	1	1	2	1	2	3	7	1	0	1	5	0	0	17	13	4	4
	2335186	CHEMBL4297215	BALOXAVIR	2					C2_DT	483.5	2.98	7	1	75.01	1	10.25		2.79	2.79	NEUTRAL	3	34	0.57	C24H19F2N3O4S	7	1	O=C1c2c(O)c(=O)ccn2N([C@@H]2c3ccccc3SCc3c2ccc(F)c3F)[C@@H]2COCCN12					0.25	0	3	3	2	1	3	10	0	1	1	6	2	0.0588235	18	17	1	1
	2335474	CHEMBL4297503	BALOXAVIR MARBOXIL	4					D_DT	571.56	3.39	10	0	99.54	4			3.38	3.38	NEUTRAL	3	40	0.34	C27H23F2N3O7S	10	0	COC(=O)OCOc1c2n(ccc1=O)N([C@@H]1c3ccccc3SCc3c1ccc(F)c3F)[C@@H]1COCCN1C2=O					0.2963	0	3	3	2	1	3	13	0	1	1	6	2	0.05	18	17	1	1
	2335820	CHEMBL4297849	BAMOCAFTOR	3					C3_DT	591.66	5.12	8	1	106.42	9	4.21	1.31	6.3	5.36	ACID	3	41	0.37	C28H32F3N5O4S	9	1	C[C@@H]1CN(c2nc(-n3ccc(OCCC4(C(F)(F)F)CC4)n3)ccc2C(=O)NS(=O)(=O)c2ccccc2)C(C)(C)C1					0.4643	1	1	2	1	2	3	13	1	1	2	5	1	0.0243902	17	14	3	3
	1378029	CHEMBL2105759	BARICITINIB	4	8.5433	8.4	8.5433	8.4	D_DT	371.43	1.1	7	1	120.56	5	13.89	3.91	-0.19	-0.19	NEUTRAL	3	26	0.72	C16H17N7O2S	9	1	CCS(=O)(=O)N1CC(CC#N)(n2cc(-c3ncnc4[nH]ccc34)cn2)C1	0.4488	7.4433	0.4488	7.4433	0.375	0	1	1	0	3	3	10	0	1	1	4	0	0	14	9	5	5
	1378029	CHEMBL2105759	BARICITINIB	4	8.1025	8.2	8.1025	8.2	D_DT	371.43	1.1	7	1	120.56	5	13.89	3.91	-0.19	-0.19	NEUTRAL	3	26	0.72	C16H17N7O2S	9	1	CCS(=O)(=O)N1CC(CC#N)(n2cc(-c3ncnc4[nH]ccc34)cn2)C1	0.4256	7.0025	0.4256	7.0025	0.375	0	1	1	0	3	3	10	0	1	1	4	0	0	14	9	5	5
	1763588	CHEMBL3301626	BASIMGLURANT	2	7.795	7.795	7.44	7.44	C2_DT	325.77	4.08	3	0	30.71	1		5.11	4.32	4.31	NEUTRAL	3	23	0.5	C18H13ClFN3	3	0	Cc1nc(C#Cc2ccnc(Cl)c2)c(C)n1-c1ccc(F)cc1	0.4418	3.36	0.4629	3.715	0.1111	0	0	0	1	2	3	5	0	0	0	3	0	0	17	14	3	3
	1592336	CHEMBL3039518	BATEFENTEROL	2	9.6	9.6	9.6	9.6	C2_DT	740.26	6.43	9	6	165.25	13	8.64	9.02	4.37	3.01	BASE	5	53	0.08	C40H42ClN5O7	12	6	COc1cc(NC(=O)CCN2CCC(OC(=O)Nc3ccccc3-c3ccccc3)CC2)c(Cl)cc1CNC[C@H](O)c1ccc(O)c2[nH]c(=O)ccc12	0.2474	3.17	0.2474	3.17	0.275	0	1	1	4	1	5	13	0	1	1	6	1	0.0188679	28	27	1	1
	1592336	CHEMBL3039518	BATEFENTEROL	2					C2_DT	740.26	6.43	9	6	165.25	13	8.64	9.02	4.37	3.01	BASE	5	53	0.08	C40H42ClN5O7	12	6	COc1cc(NC(=O)CCN2CCC(OC(=O)Nc3ccccc3-c3ccccc3)CC2)c(Cl)cc1CNC[C@H](O)c1ccc(O)c2[nH]c(=O)ccc12					0.275	0	1	1	4	1	5	13	0	1	1	6	1	0.0188679	28	27	1	1
	1592336	CHEMBL3039518	BATEFENTEROL	2	8.75	8.75	8.75	8.75	C2_DT	740.26	6.43	9	6	165.25	13	8.64	9.02	4.37	3.01	BASE	5	53	0.08	C40H42ClN5O7	12	6	COc1cc(NC(=O)CCN2CCC(OC(=O)Nc3ccccc3-c3ccccc3)CC2)c(Cl)cc1CNC[C@H](O)c1ccc(O)c2[nH]c(=O)ccc12	0.2255	2.32	0.2255	2.32	0.275	0	1	1	4	1	5	13	0	1	1	6	1	0.0188679	28	27	1	1
	2486781	CHEMBL4650521	BATOPROTAFIB	1	7.96	7.96	7.96	7.96	C1_DT	421.96	2.17	9	3	129.2	3		9.48	1.66	-0.38	BASE	2	28	0.68	C18H24ClN7OS	8	6	C[C@@H]1OCC2(CCN(c3cnc(Sc4ccnc(N)c4Cl)c(N)n3)CC2)[C@@H]1N	0.3883	5.79	0.3883	5.79	0.5	0	2	2	0	2	2	10	0	2	2	4	2	0.0714286	12	9	3	3
	1376132	CHEMBL2103862	BAVISANT	2	8.27	8.27	8.27	8.27	C2_DT	329.44	1.44	4	0	36.02	4		7.11	1.31	1.11	NEUTRAL	1	24	0.84	C19H27N3O2	5	0	O=C(c1ccc(CN2CCOCC2)cc1)N1CCN(C2CC2)CC1	0.4706	6.83	0.4706	6.83	0.6316	1	2	3	1	0	1	5	1	2	3	4	0	0	6	6	0	0
	2498731	CHEMBL4751394	BAY-1125976	1					C1_DT	383.46	3.5	5	2	99.3	4	13.39	9.53	3.45	1.37	BASE	4	29	0.56	C23H21N5O	6	4	NC(=O)c1ccc2nc(-c3ccc(C4(N)CCC4)cc3)c(-c3ccccc3)n2n1					0.1739	1	0	1	2	2	4	6	1	0	1	5	0	0	21	18	3	3
	2498731	CHEMBL4751394	BAY-1125976	1					C1_DT	383.46	3.5	5	2	99.3	4	13.39	9.53	3.45	1.37	BASE	4	29	0.56	C23H21N5O	6	4	NC(=O)c1ccc2nc(-c3ccc(C4(N)CCC4)cc3)c(-c3ccccc3)n2n1					0.1739	1	0	1	2	2	4	6	1	0	1	5	0	0	21	18	3	3
	2341112	CHEMBL4303241	BAY-1161909	1	8.5067	8.77	8.5067	8.77	C1_DT	559.62	5.43	8	2	114.69	8	9.1	0.27	5.37	5.36	NEUTRAL	5	40	0.26	C29H26FN5O4S	9	2	COc1cc(S(C)(=O)=O)ccc1Nc1nc2ccc(-c3ccc(NC(=O)[C@H](C)c4ccc(F)cc4)cc3)cn2n1	0.2904	3.0767	0.2904	3.0767	0.1379	0	0	0	3	2	5	11	0	0	0	5	1	0.025	27	24	3	3
	2363094	CHEMBL4456085	BAY-1217389	1	9.2375	9.175	9.2375	9.175	C1_DT	561.51	6.04	7	2	89.78	9		3.57	4.97	4.97	NEUTRAL	4	40	0.24	C27H24F5N5O3	8	2	COc1ccc(Oc2cc(NCCC(F)(F)F)c3ncc(-c4ccc(C(=O)NC5CC5)c(C)c4)n3n2)c(F)c1F	0.3154	3.1975	0.3154	3.1975	0.2963	1	0	1	2	2	4	13	1	0	1	5	0	0	21	18	3	3
	2284184	CHEMBL4206033	BAY1436032	1					C1_DT	489.54	7.08	5	2	76.38	7	4.05	6.89	6.18	5.55	ACID	3	35	0.37	C26H30F3N3O3	6	2	C[C@H]1C[C@@H](n2c(Nc3ccc(OC(F)(F)F)cc3)nc3cc(CCC(=O)O)ccc32)CC(C)(C)C1					0.4615	1	0	1	2	1	3	9	1	0	1	4	2	0.0571429	15	13	2	2
	2284184	CHEMBL4206033	BAY1436032	1	7.82	7.82	7.82	7.82	C1_DT	489.54	7.08	5	2	76.38	7	4.05	6.89	6.18	5.55	ACID	3	35	0.37	C26H30F3N3O3	6	2	C[C@H]1C[C@@H](n2c(Nc3ccc(OC(F)(F)F)cc3)nc3cc(CCC(=O)O)ccc32)CC(C)(C)C1	0.3051	0.74	0.3051	0.74	0.4615	1	0	1	2	1	3	9	1	0	1	4	2	0.0571429	15	13	2	2
	2284184	CHEMBL4206033	BAY1436032	1	7.82	7.82	7.82	7.82	C1_DT	489.54	7.08	5	2	76.38	7	4.05	6.89	6.18	5.55	ACID	3	35	0.37	C26H30F3N3O3	6	2	C[C@H]1C[C@@H](n2c(Nc3ccc(OC(F)(F)F)cc3)nc3cc(CCC(=O)O)ccc32)CC(C)(C)C1	0.3051	0.74	0.3051	0.74	0.4615	1	0	1	2	1	3	9	1	0	1	4	2	0.0571429	15	13	2	2
	2486539	CHEMBL4650279	BDTX189	1					C1_DT	561.04	4.84	9	2	110.73	11	12.54	6.34	4.13	4.09	NEUTRAL	4	40	0.25	C29H29ClN6O4	10	2	C=CC(=O)Nc1cc2c(Nc3ccc(OCc4ccccn4)c(Cl)c3)ncnc2cc1OCCN1CCOCC1					0.2414	0	1	1	2	2	4	11	0	1	1	5	0	0	22	19	3	3
	2486539	CHEMBL4650279	BDTX189	1					C1_DT	561.04	4.84	9	2	110.73	11	12.54	6.34	4.13	4.09	NEUTRAL	4	40	0.25	C29H29ClN6O4	10	2	C=CC(=O)Nc1cc2c(Nc3ccc(OCc4ccccn4)c(Cl)c3)ncnc2cc1OCCN1CCOCC1					0.2414	0	1	1	2	2	4	11	0	1	1	5	0	0	22	19	3	3
	1623461	CHEMBL3126842	BECLABUVIR	3					C3_DT	659.85	4.69	7	1	104.19	6	4.17	7.29	2.64	2.88	ACID	3	47	0.41	C36H45N5O5S	10	1	COc1ccc2c(c1)[C@@H]1C[C@]1(C(=O)N1C3CCC1CN(C)C3)Cn1c-2c(C2CCCCC2)c2ccc(C(=O)NS(=O)(=O)N(C)C)cc21					0.5556	2	3	5	2	1	3	11	2	2	4	8	4	0.0851064	15	14	1	1
	1623461	CHEMBL3126842	BECLABUVIR	3	6.72	6.72	6.72	6.72	C3_DT	659.85	4.69	7	1	104.19	6	4.17	7.29	2.64	2.88	ACID	3	47	0.41	C36H45N5O5S	10	1	COc1ccc2c(c1)[C@@H]1C[C@]1(C(=O)N1C3CCC1CN(C)C3)Cn1c-2c(C2CCCCC2)c2ccc(C(=O)NS(=O)(=O)N(C)C)cc21	0.1953	2.03	0.1953	2.03	0.5556	2	3	5	2	1	3	11	2	2	4	8	4	0.0851064	15	14	1	1
	515421	CHEMBL463981	BEGACESTAT	1	7.6757	7.96	7.6757	7.96	C1_DT	391.74	2.78	4	2	66.4	5	6.99		2.42	1.96	NEUTRAL	1	22	0.76	C9H8ClF6NO3S2	4	2	O=S(=O)(N[C@H](CO)C(C(F)(F)F)C(F)(F)F)c1ccc(Cl)s1	0.4765	4.8957	0.4765	4.8957	0.5556	0	0	0	0	1	1	13	0	0	0	1	1	0.0454545	5	4	0	1
	515421	CHEMBL463981	BEGACESTAT	1					C1_DT	391.74	2.78	4	2	66.4	5	6.99		2.42	1.96	NEUTRAL	1	22	0.76	C9H8ClF6NO3S2	4	2	O=S(=O)(N[C@H](CO)C(C(F)(F)F)C(F)(F)F)c1ccc(Cl)s1					0.5556	0	0	0	0	1	1	13	0	0	0	1	1	0.0454545	5	4	0	1
	515421	CHEMBL463981	BEGACESTAT	1					C1_DT	391.74	2.78	4	2	66.4	5	6.99		2.42	1.96	NEUTRAL	1	22	0.76	C9H8ClF6NO3S2	4	2	O=S(=O)(N[C@H](CO)C(C(F)(F)F)C(F)(F)F)c1ccc(Cl)s1					0.5556	0	0	0	0	1	1	13	0	0	0	1	1	0.0454545	5	4	0	1
	435188	CHEMBL408513	BELINOSTAT	4	8.0389	7.75	8.0389	7.75	D_DT	318.35	2.01	4	3	95.5	5	7.82		1.81	1.69	NEUTRAL	2	22	0.45	C15H14N2O4S	6	3	O=C(/C=C/c1cccc(S(=O)(=O)Nc2ccccc2)c1)NO	0.499	6.0289	0.499	6.0289	0	0	0	0	2	0	2	7	0	0	0	2	0	0	12	12	0	0
	435188	CHEMBL408513	BELINOSTAT	4	7.23	7.23	7.23	7.23	D_DT	318.35	2.01	4	3	95.5	5	7.82		1.81	1.69	NEUTRAL	2	22	0.45	C15H14N2O4S	6	3	O=C(/C=C/c1cccc(S(=O)(=O)Nc2ccccc2)c1)NO	0.4488	5.22	0.4488	5.22	0	0	0	0	2	0	2	7	0	0	0	2	0	0	12	12	0	0
	435188	CHEMBL408513	BELINOSTAT	4	7.57	7.57	7.57	7.57	D_DT	318.35	2.01	4	3	95.5	5	7.82		1.81	1.69	NEUTRAL	2	22	0.45	C15H14N2O4S	6	3	O=C(/C=C/c1cccc(S(=O)(=O)Nc2ccccc2)c1)NO	0.4699	5.56	0.4699	5.56	0	0	0	0	2	0	2	7	0	0	0	2	0	0	12	12	0	0
	435188	CHEMBL408513	BELINOSTAT	4	8.078	7.66	8.078	7.66	D_DT	318.35	2.01	4	3	95.5	5	7.82		1.81	1.69	NEUTRAL	2	22	0.45	C15H14N2O4S	6	3	O=C(/C=C/c1cccc(S(=O)(=O)Nc2ccccc2)c1)NO	0.5015	6.068	0.5015	6.068	0	0	0	0	2	0	2	7	0	0	0	2	0	0	12	12	0	0
	435188	CHEMBL408513	BELINOSTAT	4	8.005	7.93	8.005	7.93	D_DT	318.35	2.01	4	3	95.5	5	7.82		1.81	1.69	NEUTRAL	2	22	0.45	C15H14N2O4S	6	3	O=C(/C=C/c1cccc(S(=O)(=O)Nc2ccccc2)c1)NO	0.4969	5.995	0.4969	5.995	0	0	0	0	2	0	2	7	0	0	0	2	0	0	12	12	0	0
	435188	CHEMBL408513	BELINOSTAT	4	7.12	7.12	7.12	7.12	D_DT	318.35	2.01	4	3	95.5	5	7.82		1.81	1.69	NEUTRAL	2	22	0.45	C15H14N2O4S	6	3	O=C(/C=C/c1cccc(S(=O)(=O)Nc2ccccc2)c1)NO	0.442	5.11	0.442	5.11	0	0	0	0	2	0	2	7	0	0	0	2	0	0	12	12	0	0
	435188	CHEMBL408513	BELINOSTAT	4	7.62	7.62	7.62	7.62	D_DT	318.35	2.01	4	3	95.5	5	7.82		1.81	1.69	NEUTRAL	2	22	0.45	C15H14N2O4S	6	3	O=C(/C=C/c1cccc(S(=O)(=O)Nc2ccccc2)c1)NO	0.473	5.61	0.473	5.61	0	0	0	0	2	0	2	7	0	0	0	2	0	0	12	12	0	0
	435188	CHEMBL408513	BELINOSTAT	4	7.18	7.18	7.18	7.18	D_DT	318.35	2.01	4	3	95.5	5	7.82		1.81	1.69	NEUTRAL	2	22	0.45	C15H14N2O4S	6	3	O=C(/C=C/c1cccc(S(=O)(=O)Nc2ccccc2)c1)NO	0.4457	5.17	0.4457	5.17	0	0	0	0	2	0	2	7	0	0	0	2	0	0	12	12	0	0
	435188	CHEMBL408513	BELINOSTAT	4	7.4586	7.82	7.4586	7.82	D_DT	318.35	2.01	4	3	95.5	5	7.82		1.81	1.69	NEUTRAL	2	22	0.45	C15H14N2O4S	6	3	O=C(/C=C/c1cccc(S(=O)(=O)Nc2ccccc2)c1)NO	0.463	5.4486	0.463	5.4486	0	0	0	0	2	0	2	7	0	0	0	2	0	0	12	12	0	0
	435188	CHEMBL408513	BELINOSTAT	4	7.205	7.205	7.205	7.205	D_DT	318.35	2.01	4	3	95.5	5	7.82		1.81	1.69	NEUTRAL	2	22	0.45	C15H14N2O4S	6	3	O=C(/C=C/c1cccc(S(=O)(=O)Nc2ccccc2)c1)NO	0.4473	5.195	0.4473	5.195	0	0	0	0	2	0	2	7	0	0	0	2	0	0	12	12	0	0
	435188	CHEMBL408513	BELINOSTAT	4	6.8383	6.935	6.8383	6.935	D_DT	318.35	2.01	4	3	95.5	5	7.82		1.81	1.69	NEUTRAL	2	22	0.45	C15H14N2O4S	6	3	O=C(/C=C/c1cccc(S(=O)(=O)Nc2ccccc2)c1)NO	0.4245	4.8283	0.4245	4.8283	0	0	0	0	2	0	2	7	0	0	0	2	0	0	12	12	0	0
	435188	CHEMBL408513	BELINOSTAT	4	7.11	7.11	7.11	7.11	D_DT	318.35	2.01	4	3	95.5	5	7.82		1.81	1.69	NEUTRAL	2	22	0.45	C15H14N2O4S	6	3	O=C(/C=C/c1cccc(S(=O)(=O)Nc2ccccc2)c1)NO	0.4414	5.1	0.4414	5.1	0	0	0	0	2	0	2	7	0	0	0	2	0	0	12	12	0	0
	435188	CHEMBL408513	BELINOSTAT	4	7.542	7.55	7.542	7.55	D_DT	318.35	2.01	4	3	95.5	5	7.82		1.81	1.69	NEUTRAL	2	22	0.45	C15H14N2O4S	6	3	O=C(/C=C/c1cccc(S(=O)(=O)Nc2ccccc2)c1)NO	0.4682	5.532	0.4682	5.532	0	0	0	0	2	0	2	7	0	0	0	2	0	0	12	12	0	0
	1326477	CHEMBL2005186	BELUMOSUDIL	4	6.01	6.01	6.01	6.01	D_DT	452.52	4.82	6	3	104.82	7	13.08	4.11	4.65	4.65	NEUTRAL	5	34	0.33	C26H24N6O2	8	3	CC(C)NC(=O)COc1cccc(-c2nc(Nc3ccc4[nH]ncc4c3)c3ccccc3n2)c1	0.2414	1.19	0.2414	1.19	0.1538	0	0	0	3	2	5	8	0	0	0	5	0	0	25	21	4	4
	1326477	CHEMBL2005186	BELUMOSUDIL	4	6.99	6.99	6.99	6.99	D_DT	452.52	4.82	6	3	104.82	7	13.08	4.11	4.65	4.65	NEUTRAL	5	34	0.33	C26H24N6O2	8	3	CC(C)NC(=O)COc1cccc(-c2nc(Nc3ccc4[nH]ncc4c3)c3ccccc3n2)c1	0.2808	2.17	0.2808	2.17	0.1538	0	0	0	3	2	5	8	0	0	0	5	0	0	25	21	4	4
	1326477	CHEMBL2005186	BELUMOSUDIL	4					D_DT	452.52	4.82	6	3	104.82	7	13.08	4.11	4.65	4.65	NEUTRAL	5	34	0.33	C26H24N6O2	8	3	CC(C)NC(=O)COc1cccc(-c2nc(Nc3ccc4[nH]ncc4c3)c3ccccc3n2)c1					0.1538	0	0	0	3	2	5	8	0	0	0	5	0	0	25	21	4	4
	2186914	CHEMBL3977543	BELVARAFENIB	2					C2_DT	478.94	5.92	7	3	105.82	4	13.11	4.69	5.24	5.23	NEUTRAL	5	33	0.3	C23H16ClFN6OS	7	4	Cc1ccc2c(Nc3cccc(Cl)c3F)nccc2c1NC(=O)c1csc2c(N)ncnc12					0.0435	0	0	0	2	3	5	10	0	0	0	5	0	0	25	21	3	4
	2186914	CHEMBL3977543	BELVARAFENIB	2					C2_DT	478.94	5.92	7	3	105.82	4	13.11	4.69	5.24	5.23	NEUTRAL	5	33	0.3	C23H16ClFN6OS	7	4	Cc1ccc2c(Nc3cccc(Cl)c3F)nccc2c1NC(=O)c1csc2c(N)ncnc12					0.0435	0	0	0	2	3	5	10	0	0	0	5	0	0	25	21	3	4
	2186914	CHEMBL3977543	BELVARAFENIB	2					C2_DT	478.94	5.92	7	3	105.82	4	13.11	4.69	5.24	5.23	NEUTRAL	5	33	0.3	C23H16ClFN6OS	7	4	Cc1ccc2c(Nc3cccc(Cl)c3F)nccc2c1NC(=O)c1csc2c(N)ncnc12					0.0435	0	0	0	2	3	5	10	0	0	0	5	0	0	25	21	3	4
	2456099	CHEMBL4585668	BELZUTIFAN	4	7.9267	7.96	7.9267	7.96	D_DT	383.35	3.29	5	1	87.39	3	12.53		1.88	1.88	NEUTRAL	2	26	0.88	C17H12F3NO4S	5	1	CS(=O)(=O)c1ccc(Oc2cc(F)cc(C#N)c2)c2c1[C@H](O)[C@H](F)[C@@H]2F	0.4164	4.6367	0.4164	4.6367	0.2353	1	0	1	2	0	2	9	0	0	0	3	3	0.115385	12	12	0	0
	2087700	CHEMBL3809489	BEMCENTINIB	2	8.395	8.29	8.395	8.29	C2_DT	506.66	4.88	8	2	97.78	4	11.7	10.55	6.19	3.4	BASE	4	38	0.38	C30H34N8	8	3	Nc1nc(Nc2ccc3c(c2)CC[C@@H](N2CCCC2)CC3)nn1-c1cc2c(nn1)-c1ccccc1CCC2	0.3017	3.515	0.3017	3.515	0.4	2	1	3	2	2	4	8	0	1	1	7	1	0.0263158	23	18	5	5
	1626752	CHEMBL3137321	BENZHYDROCODONE	4					D_DT	403.48	3.72	5	0	48	3		9.36	3.71	1.76	BASE	2	30	0.73	C25H25NO4	5	0	COc1ccc2c3c1O[C@H]1C(OC(=O)c4ccccc4)=CC[C@@H]4[C@@H](C2)N(C)CC[C@@]341					0.4	2	2	4	2	0	2	5	0	1	1	6	4	0.133333	12	12	0	0
	1626752	CHEMBL3137321	BENZHYDROCODONE	4					D_DT	403.48	3.72	5	0	48	3		9.36	3.71	1.76	BASE	2	30	0.73	C25H25NO4	5	0	COc1ccc2c3c1O[C@H]1C(OC(=O)c4ccccc4)=CC[C@@H]4[C@@H](C2)N(C)CC[C@@]341					0.4	2	2	4	2	0	2	5	0	1	1	6	4	0.133333	12	12	0	0
	1626752	CHEMBL3137321	BENZHYDROCODONE	4					D_DT	403.48	3.72	5	0	48	3		9.36	3.71	1.76	BASE	2	30	0.73	C25H25NO4	5	0	COc1ccc2c3c1O[C@H]1C(OC(=O)c4ccccc4)=CC[C@@H]4[C@@H](C2)N(C)CC[C@@]341					0.4	2	2	4	2	0	2	5	0	1	1	6	4	0.133333	12	12	0	0
	1626752	CHEMBL3137321	BENZHYDROCODONE	4					D_DT	403.48	3.72	5	0	48	3		9.36	3.71	1.76	BASE	2	30	0.73	C25H25NO4	5	0	COc1ccc2c3c1O[C@H]1C(OC(=O)c4ccccc4)=CC[C@@H]4[C@@H](C2)N(C)CC[C@@]341					0.4	2	2	4	2	0	2	5	0	1	1	6	4	0.133333	12	12	0	0
	2464702	CHEMBL4594271	BEROTRALSTAT	4	8.3471	8.24	8.3471	8.24	D_DT	562.57	5.7	6	3	108.76	9	13.35	9.29	5.58	2.83	BASE	4	41	0.23	C30H26F4N6O	7	4	N#Cc1cccc(C(NCC2CC2)c2ccc(F)c(NC(=O)c3cc(C(F)(F)F)nn3-c3cccc(CN)c3)c2)c1	0.278	2.6471	0.278	2.6471	0.2333	1	0	1	3	1	4	11	1	0	1	5	1	0.0243902	23	21	2	2
	2491612	CHEMBL4744254	BERSACAPAVIR	2					C2_DT	418.37	2.52	5	2	103.99	5	8.2		2.49	2.43	NEUTRAL	2	28	0.73	C16H14F4N4O3S	7	2	C[C@H](NS(=O)(=O)c1cc(C(=O)Nc2ccc(F)c(C#N)c2)n(C)c1)C(F)(F)F					0.25	0	0	0	1	1	2	12	0	0	0	2	1	0.0357143	11	10	1	1
	2197741	CHEMBL3989870	BERZOSERTIB	2	8.44	7.82	8.44	7.82	C2_DT	463.56	3.95	8	2	124	7		9.22	3.16	1.35	BASE	4	33	0.42	C24H25N5O3S	8	3	CNCc1ccc(-c2cc(-c3nc(-c4ccc(S(=O)(=O)C(C)C)cc4)cnc3N)on2)cc1	0.3493	4.49	0.3493	4.49	0.2083	0	0	0	2	2	4	9	0	0	0	4	0	0	23	19	3	4
	675711	CHEMBL1201760	BESIFLOXACIN	4					D_DT	393.85	3.14	5	2	88.56	3	5.45	9.67	0.54	0.54	ZWITTERION	2	27	0.84	C19H21ClFN3O3	6	3	N[C@@H]1CCCCN(c2c(F)cc3c(=O)c(C(=O)O)cn(C4CC4)c3c2Cl)C1					0.4737	1	1	2	1	1	2	8	1	1	2	4	1	0.037037	10	9	1	1
	675711	CHEMBL1201760	BESIFLOXACIN	4					D_DT	393.85	3.14	5	2	88.56	3	5.45	9.67	0.54	0.54	ZWITTERION	2	27	0.84	C19H21ClFN3O3	6	3	N[C@@H]1CCCCN(c2c(F)cc3c(=O)c(C(=O)O)cn(C4CC4)c3c2Cl)C1					0.4737	1	1	2	1	1	2	8	1	1	2	4	1	0.037037	10	9	1	1
	675711	CHEMBL1201760	BESIFLOXACIN	4					D_DT	393.85	3.14	5	2	88.56	3	5.45	9.67	0.54	0.54	ZWITTERION	2	27	0.84	C19H21ClFN3O3	6	3	N[C@@H]1CCCCN(c2c(F)cc3c(=O)c(C(=O)O)cn(C4CC4)c3c2Cl)C1					0.4737	1	1	2	1	1	2	8	1	1	2	4	1	0.037037	10	9	1	1
	675711	CHEMBL1201760	BESIFLOXACIN	4					D_DT	393.85	3.14	5	2	88.56	3	5.45	9.67	0.54	0.54	ZWITTERION	2	27	0.84	C19H21ClFN3O3	6	3	N[C@@H]1CCCCN(c2c(F)cc3c(=O)c(C(=O)O)cn(C4CC4)c3c2Cl)C1					0.4737	1	1	2	1	1	2	8	1	1	2	4	1	0.037037	10	9	1	1
	459679	CHEMBL512351	BETRIXABAN	4	9.03	8.82	9.03	8.82	D_DT	451.91	4.14	5	3	107.41	6	13.86	11.06	3.44	1.05	BASE	3	32	0.39	C23H22ClN5O3	8	3	COc1ccc(NC(=O)c2ccc(C(=N)N(C)C)cc2)c(C(=O)Nc2ccc(Cl)cn2)c1	0.3854	4.89	0.3854	4.89	0.1304	0	0	0	2	1	3	9	0	0	0	3	0	0	18	17	1	1
	1592329	CHEMBL3039511	BEVENOPRAN	3					C3_DT	386.45	2.28	7	2	108.59	9	13.24	9.37	1.06	-0.9	BASE	2	28	0.64	C20H26N4O4	8	3	COc1cc(CNCCC2CCOCC2)ccc1Oc1cnc(C(N)=O)cn1					0.45	0	1	1	1	1	2	8	0	1	1	3	0	0	12	10	2	2
	1166082	CHEMBL1808388	BEXAGLIFLOZIN	3	8.64	8.64	8.64	8.64	C3_DT	464.94	2	7	4	108.61	9	12.57		2.17	2.17	NEUTRAL	2	32	0.42	C24H29ClO7	7	4	OC[C@H]1O[C@@H](c2ccc(Cl)c(Cc3ccc(OCCOC4CC4)cc3)c2)[C@H](O)[C@@H](O)[C@@H]1O	0.3687	6.64	0.3687	6.64	0.5	1	1	2	2	0	2	8	1	1	2	4	5	0.15625	12	12	0	0
	2219973	CHEMBL4080062	BFH-772	2	8.89	8.89	8.89	8.89	C2_DT	439.39	5.19	5	2	84.34	5	13.9	2.04	4.42	4.42	NEUTRAL	4	32	0.45	C23H16F3N3O3	6	2	O=C(Nc1cccc(C(F)(F)F)c1)c1cccc2cc(Oc3cc(CO)ncn3)ccc12	0.3794	3.7	0.3794	3.7	0.087	0	0	0	3	1	4	9	0	0	0	4	0	0	22	20	2	2
	1724959	CHEMBL3218578	BGT-226	2	8.4	8.4	8.4	8.4	C2_DT	534.54	4.38	8	1	77.21	4		8.82	4.37	2.94	BASE	5	39	0.37	C28H25F3N6O2	8	1	COc1ccc(-c2ccc3ncc4c(c3c2)n(-c2ccc(N3CCNCC3)c(C(F)(F)F)c2)c(=O)n4C)cn1	0.2942	4.02	0.2942	4.02	0.25	0	1	1	2	3	5	11	0	1	1	6	0	0	25	21	4	4
	1724959	CHEMBL3218578	BGT-226	2	7.2	7.2	7.2	7.2	C2_DT	534.54	4.38	8	1	77.21	4		8.82	4.37	2.94	BASE	5	39	0.37	C28H25F3N6O2	8	1	COc1ccc(-c2ccc3ncc4c(c3c2)n(-c2ccc(N3CCNCC3)c(C(F)(F)F)c2)c(=O)n4C)cn1	0.2521	2.82	0.2521	2.82	0.25	0	1	1	2	3	5	11	0	1	1	6	0	0	25	21	4	4
	1724959	CHEMBL3218578	BGT-226	2					C2_DT	534.54	4.38	8	1	77.21	4		8.82	4.37	2.94	BASE	5	39	0.37	C28H25F3N6O2	8	1	COc1ccc(-c2ccc3ncc4c(c3c2)n(-c2ccc(N3CCNCC3)c(C(F)(F)F)c2)c(=O)n4C)cn1					0.25	0	1	1	2	3	5	11	0	1	1	6	0	0	25	21	4	4
	1724959	CHEMBL3218578	BGT-226	2	7.42	7.42	7.42	7.42	C2_DT	534.54	4.38	8	1	77.21	4		8.82	4.37	2.94	BASE	5	39	0.37	C28H25F3N6O2	8	1	COc1ccc(-c2ccc3ncc4c(c3c2)n(-c2ccc(N3CCNCC3)c(C(F)(F)F)c2)c(=O)n4C)cn1	0.2598	3.04	0.2598	3.04	0.25	0	1	1	2	3	5	11	0	1	1	6	0	0	25	21	4	4
	1724959	CHEMBL3218578	BGT-226	2					C2_DT	534.54	4.38	8	1	77.21	4		8.82	4.37	2.94	BASE	5	39	0.37	C28H25F3N6O2	8	1	COc1ccc(-c2ccc3ncc4c(c3c2)n(-c2ccc(N3CCNCC3)c(C(F)(F)F)c2)c(=O)n4C)cn1					0.25	0	1	1	2	3	5	11	0	1	1	6	0	0	25	21	4	4
	2002408	CHEMBL3669417	BI-187004	2					C2_DT	342.4	3.38	3	1	72.78	1	11.75	4.95	2.86	2.86	NEUTRAL	3	26	0.74	C21H18N4O	5	1	N#Cc1ccc2c(c1)[C@H]1CCCN(C(=O)c3ccc4[nH]cnc4c3)[C@H]1C2					0.2857	1	1	2	2	1	3	5	0	1	1	5	2	0.0769231	15	13	2	2
	490644	CHEMBL513909	BI-2536	2	8.5975	8.46	8.5975	8.46	C2_DT	521.67	3.56	8	2	102.93	7	12.25	8.57	3.06	1.87	BASE	2	38	0.57	C28H39N7O3	10	2	CC[C@@H]1C(=O)N(C)c2cnc(Nc3ccc(C(=O)NC4CCN(C)CC4)cc3OC)nc2N1C1CCCC1	0.309	5.0375	0.309	5.0375	0.5714	1	2	3	1	1	2	10	1	1	2	5	1	0.0263158	12	10	2	2
	1790750	CHEMBL3334624	BI-44370	2	9.52	9.52	9.52	9.52	C2_DT	633.79	3.93	7	2	114.89	6	10.22	7.42	3.11	2.8	NEUTRAL	2	46	0.5	C35H47N5O6	11	2	Cc1cc(C[C@@H](OC(=O)N2CCC(N3CCc4ccccc4NC3=O)CC2)C(=O)N2CCC(N3CCOCC3)CC2)cc(C)c1O	0.2826	5.59	0.2826	5.59	0.5714	0	4	4	2	0	2	11	0	3	3	6	1	0.0217391	12	12	0	0
	560738	CHEMBL551813	BI-671800	2	6.57	6.2	6.755	6.755	C2_DT	501.51	4.1	6	2	98.66	8	2.9	8.09	2.83	2.76	ACID	3	36	0.48	C25H26F3N5O3	8	2	CN(C)c1nc(Cc2ccc(NC(=O)c3ccc(C(F)(F)F)cc3)cc2)nc(N(C)C)c1CC(=O)O	0.2563	2.655	0.2492	2.47	0.28	0	0	0	2	1	3	11	0	0	0	3	0	0	18	16	2	2
	2197737	CHEMBL3989866	BICTEGRAVIR	4	8.12	8.12	8.12	8.12	D_DT	449.39	1.63	6	2	100.87	3	9.81		1.36	1.35	NEUTRAL	2	32	0.74	C21H18F3N3O5	8	2	O=C(NCc1c(F)cc(F)cc1F)c1cn2c(c(O)c1=O)C(=O)N1[C@H]3CC[C@H](C3)O[C@@H]1C2	0.3466	6.49	0.3466	6.49	0.381	1	2	3	1	1	2	11	1	1	2	5	3	0.09375	12	11	1	1
	1053055	CHEMBL1630842	BILR 355	2	7.77	7.77	7.77	7.77	C2_DT	441.49	3.63	6	0	85.5	5		3.36	2.64	2.64	NEUTRAL	4	33	0.35	C25H23N5O3	8	0	CCN1c2ncc(CCOc3cc[n+]([O-])c4ccccc34)cc2C(=O)N(C)c2cccnc21	0.3216	4.14	0.3216	4.14	0.2	0	1	1	1	3	4	8	0	0	0	5	0	0	22	19	3	3
	674914	CHEMBL1200963	BIMATOPROST	4					D_DT	415.57	3.15	4	4	89.79	12			2.63	2.63	NEUTRAL	1	30	0.31	C25H37NO4	5	4	CCNC(=O)CCC/C=C\C[C@@H]1[C@@H](/C=C/[C@@H](O)CCc2ccccc2)[C@H](O)C[C@@H]1O					0.56	1	0	1	1	0	1	5	1	0	1	2	5	0.166667	6	6	0	0
	1677014	CHEMBL3187723	BINIMETINIB	4					D_DT	441.23	3.01	6	3	88.41	6	10.26	5.06	3.81	3.81	NEUTRAL	3	27	0.4	C17H15BrF2N4O3	7	3	Cn1cnc2c(F)c(Nc3ccc(Br)cc3F)c(C(=O)NOCCO)cc21					0.1765	0	0	0	2	1	3	10	0	0	0	3	0	0	15	13	2	2
	1677014	CHEMBL3187723	BINIMETINIB	4					D_DT	441.23	3.01	6	3	88.41	6	10.26	5.06	3.81	3.81	NEUTRAL	3	27	0.4	C17H15BrF2N4O3	7	3	Cn1cnc2c(F)c(Nc3ccc(Br)cc3F)c(C(=O)NOCCO)cc21					0.1765	0	0	0	2	1	3	10	0	0	0	3	0	0	15	13	2	2
	1947706	CHEMBL3581647	BIRABRESIB	2					C2_DT	492	5.53	7	2	92.4	4	9.46	4.21	5.19	5.18	NEUTRAL	4	34	0.37	C25H22ClN5O2S	7	2	Cc1sc2c(c1C)C(c1ccc(Cl)cc1)=N[C@@H](CC(=O)Nc1ccc(O)cc1)c1nnc(C)n1-2					0.2	0	1	1	2	2	4	9	0	0	0	5	1	0.0294118	22	18	3	4
	1947706	CHEMBL3581647	BIRABRESIB	2	7.6643	7.61	7.6643	7.61	C2_DT	492	5.53	7	2	92.4	4	9.46	4.21	5.19	5.18	NEUTRAL	4	34	0.37	C25H22ClN5O2S	7	2	Cc1sc2c(c1C)C(c1ccc(Cl)cc1)=N[C@@H](CC(=O)Nc1ccc(O)cc1)c1nnc(C)n1-2	0.3079	2.1343	0.3079	2.1343	0.2	0	1	1	2	2	4	9	0	0	0	5	1	0.0294118	22	18	3	4
	1947706	CHEMBL3581647	BIRABRESIB	2	7.7886	7.95	7.7886	7.95	C2_DT	492	5.53	7	2	92.4	4	9.46	4.21	5.19	5.18	NEUTRAL	4	34	0.37	C25H22ClN5O2S	7	2	Cc1sc2c(c1C)C(c1ccc(Cl)cc1)=N[C@@H](CC(=O)Nc1ccc(O)cc1)c1nnc(C)n1-2	0.3129	2.2586	0.3129	2.2586	0.2	0	1	1	2	2	4	9	0	0	0	5	1	0.0294118	22	18	3	4
	1947706	CHEMBL3581647	BIRABRESIB	2	7.7007	7.795	7.7007	7.795	C2_DT	492	5.53	7	2	92.4	4	9.46	4.21	5.19	5.18	NEUTRAL	4	34	0.37	C25H22ClN5O2S	7	2	Cc1sc2c(c1C)C(c1ccc(Cl)cc1)=N[C@@H](CC(=O)Nc1ccc(O)cc1)c1nnc(C)n1-2	0.3093	2.1707	0.3093	2.1707	0.2	0	1	1	2	2	4	9	0	0	0	5	1	0.0294118	22	18	3	4
	1592340	CHEMBL3039522	BIRINAPANT	2	8.15	8.15	8.15	8.15	C2_DT	806.96	2.61	8	8	194.92	15	12.28	8.9	1.62	-0.83	BASE	4	58	0.09	C42H56F2N8O6	14	8	CC[C@H](NC(=O)[C@H](C)NC)C(=O)N1C[C@@H](O)C[C@H]1Cc1c(-c2[nH]c3cc(F)ccc3c2C[C@@H]2C[C@H](O)CN2C(=O)[C@H](CC)NC(=O)[C@H](C)NC)[nH]c2cc(F)ccc12	0.1919	5.54	0.1919	5.54	0.5238	0	2	2	2	2	4	16	0	2	2	6	8	0.137931	18	16	2	2
	1592340	CHEMBL3039522	BIRINAPANT	2	7.44	7.44	7.44	7.44	C2_DT	806.96	2.61	8	8	194.92	15	12.28	8.9	1.62	-0.83	BASE	4	58	0.09	C42H56F2N8O6	14	8	CC[C@H](NC(=O)[C@H](C)NC)C(=O)N1C[C@@H](O)C[C@H]1Cc1c(-c2[nH]c3cc(F)ccc3c2C[C@@H]2C[C@H](O)CN2C(=O)[C@H](CC)NC(=O)[C@H](C)NC)[nH]c2cc(F)ccc12	0.1752	4.83	0.1752	4.83	0.5238	0	2	2	2	2	4	16	0	2	2	6	8	0.137931	18	16	2	2
	649450	CHEMBL1171829	BITOPERTIN	3	7.33	7.33	7.33	7.33	C3_DT	543.46	3.94	6	0	79.81	5		2.88	3.46	3.46	NEUTRAL	2	36	0.53	C21H20F7N3O4S	7	0	C[C@H](Oc1ccc(S(C)(=O)=O)cc1C(=O)N1CCN(c2ncc(C(F)(F)F)cc2F)CC1)C(F)(F)F	0.2781	3.39	0.2781	3.39	0.4286	0	1	1	1	1	2	15	0	1	1	3	1	0.0277778	12	11	1	1
	692415	CHEMBL1230065	BMS-582949	2	7.89	7.89	7.89	7.89	C2_DT	406.49	3.12	6	3	100.42	7	13.94		3.35	3.35	NEUTRAL	3	30	0.56	C22H26N6O2	8	3	CCCNC(=O)c1cn2ncnc(Nc3cc(C(=O)NC4CC4)ccc3C)c2c1C	0.3592	4.77	0.3592	4.77	0.3636	1	0	1	1	2	3	8	1	0	1	4	0	0	15	12	3	3
	1927245	CHEMBL3545396	BMS-690514	2	6.66	6.66	6.66	6.66	C2_DT	368.44	1.38	8	3	100.94	5		9.51	1.14	-0.96	BASE	3	27	0.63	C19H24N6O2	8	4	COc1cccc(Nc2ncnn3ccc(CN4CC[C@@H](N)[C@H](O)C4)c23)c1	0.3369	5.28	0.3369	5.28	0.3684	0	1	1	1	2	3	8	0	1	1	4	2	0.0740741	15	12	3	3
	1927245	CHEMBL3545396	BMS-690514	2					C2_DT	368.44	1.38	8	3	100.94	5		9.51	1.14	-0.96	BASE	3	27	0.63	C19H24N6O2	8	4	COc1cccc(Nc2ncnn3ccc(CN4CC[C@@H](N)[C@H](O)C4)c23)c1					0.3684	0	1	1	1	2	3	8	0	1	1	4	2	0.0740741	15	12	3	3
	1927245	CHEMBL3545396	BMS-690514	2					C2_DT	368.44	1.38	8	3	100.94	5		9.51	1.14	-0.96	BASE	3	27	0.63	C19H24N6O2	8	4	COc1cccc(Nc2ncnn3ccc(CN4CC[C@@H](N)[C@H](O)C4)c23)c1					0.3684	0	1	1	1	2	3	8	0	1	1	4	2	0.0740741	15	12	3	3
	1927245	CHEMBL3545396	BMS-690514	2					C2_DT	368.44	1.38	8	3	100.94	5		9.51	1.14	-0.96	BASE	3	27	0.63	C19H24N6O2	8	4	COc1cccc(Nc2ncnn3ccc(CN4CC[C@@H](N)[C@H](O)C4)c23)c1					0.3684	0	1	1	1	2	3	8	0	1	1	4	2	0.0740741	15	12	3	3
	1927245	CHEMBL3545396	BMS-690514	2					C2_DT	368.44	1.38	8	3	100.94	5		9.51	1.14	-0.96	BASE	3	27	0.63	C19H24N6O2	8	4	COc1cccc(Nc2ncnn3ccc(CN4CC[C@@H](N)[C@H](O)C4)c23)c1					0.3684	0	1	1	1	2	3	8	0	1	1	4	2	0.0740741	15	12	3	3
	1927245	CHEMBL3545396	BMS-690514	2					C2_DT	368.44	1.38	8	3	100.94	5		9.51	1.14	-0.96	BASE	3	27	0.63	C19H24N6O2	8	4	COc1cccc(Nc2ncnn3ccc(CN4CC[C@@H](N)[C@H](O)C4)c23)c1					0.3684	0	1	1	1	2	3	8	0	1	1	4	2	0.0740741	15	12	3	3
	1927245	CHEMBL3545396	BMS-690514	2					C2_DT	368.44	1.38	8	3	100.94	5		9.51	1.14	-0.96	BASE	3	27	0.63	C19H24N6O2	8	4	COc1cccc(Nc2ncnn3ccc(CN4CC[C@@H](N)[C@H](O)C4)c23)c1					0.3684	0	1	1	1	2	3	8	0	1	1	4	2	0.0740741	15	12	3	3
	2364732	CHEMBL4457723	BMS-741672	2	9.4	9.4	9.4	9.4	C2_DT	542.63	2.84	7	2	107.53	7	10.46	9.84	1.12	-0.99	BASE	2	37	0.55	C24H33F3N6O3S	9	2	CC(C)N(C)[C@@H]1CC[C@H](N2CC[C@H](Nc3ncnc4ccc(C(F)(F)F)cc34)C2=O)[C@H](NS(C)(=O)=O)C1	0.347	6.56	0.347	6.56	0.625	1	1	2	1	1	2	13	1	1	2	4	4	0.108108	10	8	2	2
	570962	CHEMBL575448	BMS-754807	2	8.77	8.77	8.77	8.77	C2_DT	461.51	3.61	8	3	116.13	6	12.88	4.21	4.2	4.2	NEUTRAL	4	34	0.38	C23H24FN9O	10	3	C[C@@]1(C(=O)Nc2ccc(F)nc2)CCCN1c1nc(Nc2cc(C3CC3)n[nH]2)c2cccn2n1	0.3523	5.16	0.3523	5.16	0.3478	1	1	2	0	4	4	11	1	1	2	6	1	0.0294118	20	14	6	6
	570962	CHEMBL575448	BMS-754807	2	8.5	8.68	8.5	8.68	C2_DT	461.51	3.61	8	3	116.13	6	12.88	4.21	4.2	4.2	NEUTRAL	4	34	0.38	C23H24FN9O	10	3	C[C@@]1(C(=O)Nc2ccc(F)nc2)CCCN1c1nc(Nc2cc(C3CC3)n[nH]2)c2cccn2n1	0.3414	4.89	0.3414	4.89	0.3478	1	1	2	0	4	4	11	1	1	2	6	1	0.0294118	20	14	6	6
	455596	CHEMBL460702	BMS-777607	2	7.9244	8.12	7.9244	8.12	C2_DT	512.9	5.19	7	2	108.47	7	12.82	5.97	3.93	3.91	NEUTRAL	4	36	0.35	C25H19ClF2N4O4	8	3	CCOc1ccn(-c2ccc(F)cc2)c(=O)c1C(=O)Nc1ccc(Oc2ccnc(N)c2Cl)c(F)c1	0.3006	2.7344	0.3006	2.7344	0.08	0	0	0	2	2	4	11	0	0	0	4	0	0	24	22	2	2
	2464850	CHEMBL4594419	BMS-813160	2	8.5433	8.32	8.21	8.21	C2_DT	484.65	2.25	8	3	116.55	5	13.82	10.39	1.63	-1.17	BASE	2	35	0.6	C25H40N8O2	10	3	CC(=O)N[C@@H]1C[C@H](NC(C)(C)C)CC[C@@H]1N1CC[C@H](Nc2ncnc3cc(C(C)(C)C)nn23)C1=O	0.3204	5.96	0.3334	6.2933	0.72	1	1	2	0	2	2	10	1	1	2	4	4	0.114286	9	5	4	4
	2464850	CHEMBL4594419	BMS-813160	2	8.5467	8.44	8.44	8.44	C2_DT	484.65	2.25	8	3	116.55	5	13.82	10.39	1.63	-1.17	BASE	2	35	0.6	C25H40N8O2	10	3	CC(=O)N[C@@H]1C[C@H](NC(C)(C)C)CC[C@@H]1N1CC[C@H](Nc2ncnc3cc(C(C)(C)C)nn23)C1=O	0.3293	6.19	0.3335	6.2967	0.72	1	1	2	0	2	2	10	1	1	2	4	4	0.114286	9	5	4	4
	1790952	CHEMBL3334824	BMS-817399	2	8.2093	8.24	8.1854	8.22	C2_DT	454.01	2.88	4	4	101.9	6	13.57		2.21	2.21	NEUTRAL	1	31	0.53	C23H36ClN3O4	7	4	CC(C)[C@@H](NC(=O)NCC(C)(C)O)C(=O)N1CC[C@](O)(c2ccc(Cl)cc2)C(C)(C)C1	0.3606	5.3054	0.3617	5.3293	0.6522	0	1	1	1	0	1	8	0	1	1	2	2	0.0645161	6	6	0	0
	2339551	CHEMBL4301600	BMS-823778	2	8.845	8.845	8.845	8.845	C2_DT	327.82	3.69	4	1	50.42	3		1.99	2.93	2.93	NEUTRAL	3	23	0.8	C18H18ClN3O	4	1	CC(C)(O)c1cccn2c(C3(c4ccc(Cl)cc4)CC3)nnc12	0.5252	5.155	0.5252	5.155	0.3333	1	0	1	1	2	3	5	1	0	1	4	0	0	15	12	3	3
	1927252	CHEMBL3545403	BMS-833923	2					C2_DT	473.58	6.32	5	3	78.94	7	12.48	9.02	6.74	5.12	BASE	5	36	0.26	C30H27N5O	6	3	CNCc1ccc(C)c(NC(=O)c2ccc(Nc3nc(-c4ccccc4)c4ccccc4n3)cc2)c1					0.1	0	0	0	4	1	5	6	0	0	0	5	0	0	28	26	2	2
	1926793	CHEMBL3544944	BMS-863233	2					C2_DT	289.72	2.75	4	2	70.92	1	7.49	9.47	0.63	0.4	BASE	3	20	0.72	C14H12ClN3O2	5	2	O=c1[nH]c(C2CCCN2)nc2c1oc1ccc(Cl)cc12					0.2857	0	1	1	1	2	3	6	0	1	1	4	1	0.05	13	10	2	3
	1927064	CHEMBL3545215	BMS-911543	2	8.46	8.96	8.46	8.96	C2_DT	432.53	3.5	8	1	85.8	6	10.94	3.81	2.72	2.72	NEUTRAL	4	32	0.5	C23H28N8O	9	1	CCn1c(C(=O)N(C2CC2)C2CC2)cc2c3c(ncn3C)c(Nc3cc(C)n(C)n3)nc21	0.3611	4.96	0.3611	4.96	0.4783	2	0	2	0	4	4	9	2	0	2	6	0	0	17	11	6	6
	2095838	CHEMBL3827379	BMS-955176	2					C2_DT	691.04	8.11	5	2	86.71	7	4.1	10.55	4.49	4.49	ZWITTERION	1	49	0.28	C42H62N2O4S	6	2	C=C(C)[C@@H]1CC[C@]2(NCCN3CCS(=O)(=O)CC3)CC[C@]3(C)[C@H](CC[C@@H]4[C@@]5(C)CC=C(c6ccc(C(=O)O)cc6)C(C)(C)[C@@H]5CC[C@]43C)[C@@H]12					0.7381	5	1	6	1	0	1	7	4	1	5	7	9	0.183673	6	6	0	0
	2335241	CHEMBL4297270	BMS-986020	2					C2_DT	482.54	6.74	5	2	101.66	7	4.53	0.67	5.95	3.17	ACID	4	36	0.3	C29H26N2O5	7	2	Cc1noc(-c2ccc(-c3ccc(C4(C(=O)O)CC4)cc3)cc2)c1NC(=O)O[C@H](C)c1ccccc1					0.2069	1	0	1	3	1	4	7	1	0	1	5	1	0.0277778	23	21	1	2
	683540	CHEMBL1209734	BMS-986094	2					C2_DT	658.65	3.35	14	4	202.4	11	10.23	4.47	3.08	3.08	NEUTRAL	4	46	0.13	C30H39N6O9P	15	5	COc1nc(N)nc2c1ncn2[C@@H]1O[C@H](COP(=O)(N[C@@H](C)C(=O)OCC(C)(C)C)Oc2cccc3ccccc23)[C@@H](O)[C@@]1(C)O					0.4667	0	1	1	2	2	4	16	0	1	1	5	6	0.130435	19	15	4	4
	2042637	CHEMBL3716552	BMS-986141	2	8.47	8.47			C2_DT	561.65	5.63	11	0	104.22	8		2.11	4.89	4.89	NEUTRAL	6	39	0.24	C27H23N5O5S2	10	0	COc1cc(OCc2csc(-c3ccc(C(=O)N(C)C)cc3)n2)c2cc(-c3cn4nc(OC)sc4n3)oc2c1			0.2966	2.84	0.1852	0	0	0	2	4	6	12	0	0	0	6	0	0	28	21	4	7
	2109925	CHEMBL3900554	BMS-986142	2	7.87	8.05	7.87	8.05	C2_DT	572.61	4.4	6	3	123.11	4			4.73	4.73	NEUTRAL	5	42	0.3	C32H30F2N4O4	8	4	Cc1c(-c2c(F)cc(C(N)=O)c3[nH]c4c(c23)CC[C@H](C(C)(C)O)C4)cccc1-n1c(=O)c2cccc(F)c2n(C)c1=O	0.2559	3.47	0.2559	3.47	0.2812	1	0	1	3	2	5	10	0	0	0	6	1	0.0238095	25	22	3	3
	2335429	CHEMBL4297458	BMS-986158	1					C1_DT	495.63	5.54	7	1	77.99	5		1.96	4.36	4.36	NEUTRAL	5	37	0.35	C30H33N5O2	7	1	Cc1nnn(C)c1-c1cnc2c3ccc(C(C)(C)O)cc3n([C@H](c3ccccc3)C3CCOCC3)c2c1					0.3667	0	1	1	2	3	5	7	0	1	1	6	1	0.027027	24	19	5	5
	2335429	CHEMBL4297458	BMS-986158	1	8.85	8.85	8.85	8.85	C1_DT	495.63	5.54	7	1	77.99	5		1.96	4.36	4.36	NEUTRAL	5	37	0.35	C30H33N5O2	7	1	Cc1nnn(C)c1-c1cnc2c3ccc(C(C)(C)O)cc3n([C@H](c3ccccc3)C3CCOCC3)c2c1	0.3267	3.31	0.3267	3.31	0.3667	0	1	1	2	3	5	7	0	1	1	6	1	0.027027	24	19	5	5
	2335429	CHEMBL4297458	BMS-986158	1	8.96	8.96	8.96	8.96	C1_DT	495.63	5.54	7	1	77.99	5		1.96	4.36	4.36	NEUTRAL	5	37	0.35	C30H33N5O2	7	1	Cc1nnn(C)c1-c1cnc2c3ccc(C(C)(C)O)cc3n([C@H](c3ccccc3)C3CCOCC3)c2c1	0.3307	3.42	0.3307	3.42	0.3667	0	1	1	2	3	5	7	0	1	1	6	1	0.027027	24	19	5	5
	2335429	CHEMBL4297458	BMS-986158	1	9.03	9.03	9.03	9.03	C1_DT	495.63	5.54	7	1	77.99	5		1.96	4.36	4.36	NEUTRAL	5	37	0.35	C30H33N5O2	7	1	Cc1nnn(C)c1-c1cnc2c3ccc(C(C)(C)O)cc3n([C@H](c3ccccc3)C3CCOCC3)c2c1	0.3333	3.49	0.3333	3.49	0.3667	0	1	1	2	3	5	7	0	1	1	6	1	0.027027	24	19	5	5
	2335260	CHEMBL4297289	BOMEDEMSTAT	2					C2_DT	519.63	2.2	7	2	95.39	10		9.34	2.25	0.21	BASE	3	38	0.4	C28H34FN7O2	9	2	CN1CCN(C(=O)[C@H](CCCN[C@@H]2C[C@H]2c2ccc(F)cc2)NC(=O)c2ccc(-n3ccnn3)cc2)CC1					0.4286	1	1	2	2	1	3	10	1	1	2	5	3	0.0789474	17	14	3	3
	707012	CHEMBL1258006	BRADANICLINE	2	8.3467	8.56	8.78	8.78	C2_DT	361.45	3.26	4	1	58.37	4		7.44	2.36	2.04	NEUTRAL	3	27	0.77	C22H23N3O2	5	1	O=C(N[C@@H]1C2CCN(CC2)[C@H]1Cc1cccnc1)c1cc2ccccc2o1	0.4441	5.52	0.4222	5.0867	0.3636	0	3	3	1	2	3	5	0	3	3	6	2	0.0740741	15	13	1	2
	2335645	CHEMBL4297674	BRANEBRUTINIB	2	8.5227	8.22	8.5227	8.22	C2_DT	370.43	2.13	3	3	91.22	3		0.25	2.62	2.62	NEUTRAL	2	27	0.72	C20H23FN4O2	6	4	CC#CC(=O)N[C@H]1CCCN(c2c(F)cc(C(N)=O)c3[nH]c(C)c(C)c23)C1	0.4311	6.3927	0.4311	6.3927	0.4	0	1	1	1	1	2	7	0	1	1	3	1	0.037037	9	8	1	1
	2109780	CHEMBL3900409	BRENSOCATIB	3	7.66	7.765	7.66	7.765	C3_DT	420.47	1.73	7	2	109.29	5	11.64	8.97	1.39	-0.19	BASE	3	31	0.65	C23H24N4O4	8	2	Cn1c(=O)oc2ccc(-c3ccc(C[C@@H](C#N)NC(=O)[C@@H]4CNCCCO4)cc3)cc21	0.3375	5.93	0.3375	5.93	0.3478	0	1	1	2	1	3	8	0	1	1	4	2	0.0645161	15	13	1	2
	2335448	CHEMBL4297477	BREPOCITINIB	3					C3_DT	389.41	1.79	7	1	79.18	4	10.91	4.45	1.55	1.55	NEUTRAL	2	28	0.86	C18H21F2N7O	8	1	Cn1cc(Nc2nccc(N3C[C@H]4CC[C@@H](C3)N4C(=O)[C@@H]3CC3(F)F)n2)cn1					0.5556	1	2	3	0	2	2	10	1	2	3	5	3	0.107143	11	7	4	4
	2335448	CHEMBL4297477	BREPOCITINIB	3					C3_DT	389.41	1.79	7	1	79.18	4	10.91	4.45	1.55	1.55	NEUTRAL	2	28	0.86	C18H21F2N7O	8	1	Cn1cc(Nc2nccc(N3C[C@H]4CC[C@@H](C3)N4C(=O)[C@@H]3CC3(F)F)n2)cn1					0.5556	1	2	3	0	2	2	10	1	2	3	5	3	0.107143	11	7	4	4
	1378030	CHEMBL2105760	BREXPIPRAZOLE	4	8.4838	8.1	9.075	9.29	D_DT	433.58	4.72	5	1	48.57	7	13.56	8.4	4.65	3.61	NEUTRAL	4	31	0.43	C25H27N3O2S	5	1	O=c1ccc2ccc(OCCCCN3CCN(c4cccc5sccc45)CC3)cc2[nH]1	0.3998	4.355	0.3738	3.7638	0.32	0	1	1	2	2	4	6	0	1	1	5	0	0	19	17	1	2
	1378030	CHEMBL2105760	BREXPIPRAZOLE	4	9.92	9.92	9.92	9.92	D_DT	433.58	4.72	5	1	48.57	7	13.56	8.4	4.65	3.61	NEUTRAL	4	31	0.43	C25H27N3O2S	5	1	O=c1ccc2ccc(OCCCCN3CCN(c4cccc5sccc45)CC3)cc2[nH]1	0.437	5.2	0.437	5.2	0.32	0	1	1	2	2	4	6	0	1	1	5	0	0	19	17	1	2
	1378030	CHEMBL2105760	BREXPIPRAZOLE	4	9.33	9.33	9.33	9.33	D_DT	433.58	4.72	5	1	48.57	7	13.56	8.4	4.65	3.61	NEUTRAL	4	31	0.43	C25H27N3O2S	5	1	O=c1ccc2ccc(OCCCCN3CCN(c4cccc5sccc45)CC3)cc2[nH]1	0.411	4.61	0.411	4.61	0.32	0	1	1	2	2	4	6	0	1	1	5	0	0	19	17	1	2
	1927160	CHEMBL3545311	BRIGATINIB	4	9.175	9.175	9.175	9.175	D_DT	584.11	5.09	9	2	85.86	8	12.88	8.48	3.66	2.49	NEUTRAL	3	40	0.35	C29H39ClN7O2P	9	2	COc1cc(N2CCC(N3CCN(C)CC3)CC2)ccc1Nc1ncc(Cl)c(Nc2ccccc2P(C)(C)=O)n1	0.3133	4.085	0.3133	4.085	0.4483	0	2	2	2	1	3	11	0	2	2	5	0	0	18	16	2	2
	1927160	CHEMBL3545311	BRIGATINIB	4	8.35	8.35	8.35	8.35	D_DT	584.11	5.09	9	2	85.86	8	12.88	8.48	3.66	2.49	NEUTRAL	3	40	0.35	C29H39ClN7O2P	9	2	COc1cc(N2CCC(N3CCN(C)CC3)CC2)ccc1Nc1ncc(Cl)c(Nc2ccccc2P(C)(C)=O)n1	0.2851	3.26	0.2851	3.26	0.4483	0	2	2	2	1	3	11	0	2	2	5	0	0	18	16	2	2
	1927160	CHEMBL3545311	BRIGATINIB	4	8.77	8.77	8.77	8.77	D_DT	584.11	5.09	9	2	85.86	8	12.88	8.48	3.66	2.49	NEUTRAL	3	40	0.35	C29H39ClN7O2P	9	2	COc1cc(N2CCC(N3CCN(C)CC3)CC2)ccc1Nc1ncc(Cl)c(Nc2ccccc2P(C)(C)=O)n1	0.2994	3.68	0.2994	3.68	0.4483	0	2	2	2	1	3	11	0	2	2	5	0	0	18	16	2	2
	1927160	CHEMBL3545311	BRIGATINIB	4	7.05	6.89	7.05	6.89	D_DT	584.11	5.09	9	2	85.86	8	12.88	8.48	3.66	2.49	NEUTRAL	3	40	0.35	C29H39ClN7O2P	9	2	COc1cc(N2CCC(N3CCN(C)CC3)CC2)ccc1Nc1ncc(Cl)c(Nc2ccccc2P(C)(C)=O)n1	0.2407	1.96	0.2407	1.96	0.4483	0	2	2	2	1	3	11	0	2	2	5	0	0	18	16	2	2
	1927160	CHEMBL3545311	BRIGATINIB	4	8.195	8.21	8.195	8.21	D_DT	584.11	5.09	9	2	85.86	8	12.88	8.48	3.66	2.49	NEUTRAL	3	40	0.35	C29H39ClN7O2P	9	2	COc1cc(N2CCC(N3CCN(C)CC3)CC2)ccc1Nc1ncc(Cl)c(Nc2ccccc2P(C)(C)=O)n1	0.2798	3.105	0.2798	3.105	0.4483	0	2	2	2	1	3	11	0	2	2	5	0	0	18	16	2	2
	1927160	CHEMBL3545311	BRIGATINIB	4	7.95	8.055	7.95	8.055	D_DT	584.11	5.09	9	2	85.86	8	12.88	8.48	3.66	2.49	NEUTRAL	3	40	0.35	C29H39ClN7O2P	9	2	COc1cc(N2CCC(N3CCN(C)CC3)CC2)ccc1Nc1ncc(Cl)c(Nc2ccccc2P(C)(C)=O)n1	0.2714	2.86	0.2714	2.86	0.4483	0	2	2	2	1	3	11	0	2	2	5	0	0	18	16	2	2
	1927160	CHEMBL3545311	BRIGATINIB	4	8.82	8.82	8.82	8.82	D_DT	584.11	5.09	9	2	85.86	8	12.88	8.48	3.66	2.49	NEUTRAL	3	40	0.35	C29H39ClN7O2P	9	2	COc1cc(N2CCC(N3CCN(C)CC3)CC2)ccc1Nc1ncc(Cl)c(Nc2ccccc2P(C)(C)=O)n1	0.3011	3.73	0.3011	3.73	0.4483	0	2	2	2	1	3	11	0	2	2	5	0	0	18	16	2	2
	1947752	CHEMBL3581693	BRILANESTRANT	2	8.689	8.92	8.689	8.92	C2_DT	446.91	6.82	2	2	65.98	6	3.68	1.63	6.72	3.41	ACID	4	32	0.25	C26H20ClFN2O2	4	2	CC/C(=C(/c1ccc(/C=C/C(=O)O)cc1)c1ccc2[nH]ncc2c1)c1ccc(F)cc1Cl	0.3708	1.869	0.3708	1.869	0.0769	0	0	0	3	1	4	6	0	0	0	4	0	0	21	19	2	2
	441029	CHEMBL270995	BRIVANIB ALANINATE	3					C3_DT	441.46	3.42	8	2	116.76	7		7.34	3.5	3.23	NEUTRAL	4	32	0.42	C22H24FN5O4	9	3	Cc1cc2c(F)c(Oc3ncnn4cc(OC[C@@H](C)OC(=O)[C@H](C)N)c(C)c34)ccc2[nH]1					0.3182	0	0	0	1	3	4	10	0	0	0	4	2	0.0625	18	14	4	4
	441029	CHEMBL270995	BRIVANIB ALANINATE	3					C3_DT	441.46	3.42	8	2	116.76	7		7.34	3.5	3.23	NEUTRAL	4	32	0.42	C22H24FN5O4	9	3	Cc1cc2c(F)c(Oc3ncnn4cc(OC[C@@H](C)OC(=O)[C@H](C)N)c(C)c34)ccc2[nH]1					0.3182	0	0	0	1	3	4	10	0	0	0	4	2	0.0625	18	14	4	4
	441029	CHEMBL270995	BRIVANIB ALANINATE	3					C3_DT	441.46	3.42	8	2	116.76	7		7.34	3.5	3.23	NEUTRAL	4	32	0.42	C22H24FN5O4	9	3	Cc1cc2c(F)c(Oc3ncnn4cc(OC[C@@H](C)OC(=O)[C@H](C)N)c(C)c34)ccc2[nH]1					0.3182	0	0	0	1	3	4	10	0	0	0	4	2	0.0625	18	14	4	4
	441029	CHEMBL270995	BRIVANIB ALANINATE	3					C3_DT	441.46	3.42	8	2	116.76	7		7.34	3.5	3.23	NEUTRAL	4	32	0.42	C22H24FN5O4	9	3	Cc1cc2c(F)c(Oc3ncnn4cc(OC[C@@H](C)OC(=O)[C@H](C)N)c(C)c34)ccc2[nH]1					0.3182	0	0	0	1	3	4	10	0	0	0	4	2	0.0625	18	14	4	4
	441029	CHEMBL270995	BRIVANIB ALANINATE	3					C3_DT	441.46	3.42	8	2	116.76	7		7.34	3.5	3.23	NEUTRAL	4	32	0.42	C22H24FN5O4	9	3	Cc1cc2c(F)c(Oc3ncnn4cc(OC[C@@H](C)OC(=O)[C@H](C)N)c(C)c34)ccc2[nH]1					0.3182	0	0	0	1	3	4	10	0	0	0	4	2	0.0625	18	14	4	4
	441029	CHEMBL270995	BRIVANIB ALANINATE	3					C3_DT	441.46	3.42	8	2	116.76	7		7.34	3.5	3.23	NEUTRAL	4	32	0.42	C22H24FN5O4	9	3	Cc1cc2c(F)c(Oc3ncnn4cc(OC[C@@H](C)OC(=O)[C@H](C)N)c(C)c34)ccc2[nH]1					0.3182	0	0	0	1	3	4	10	0	0	0	4	2	0.0625	18	14	4	4
	441029	CHEMBL270995	BRIVANIB ALANINATE	3					C3_DT	441.46	3.42	8	2	116.76	7		7.34	3.5	3.23	NEUTRAL	4	32	0.42	C22H24FN5O4	9	3	Cc1cc2c(F)c(Oc3ncnn4cc(OC[C@@H](C)OC(=O)[C@H](C)N)c(C)c34)ccc2[nH]1					0.3182	0	0	0	1	3	4	10	0	0	0	4	2	0.0625	18	14	4	4
	441029	CHEMBL270995	BRIVANIB ALANINATE	3					C3_DT	441.46	3.42	8	2	116.76	7		7.34	3.5	3.23	NEUTRAL	4	32	0.42	C22H24FN5O4	9	3	Cc1cc2c(F)c(Oc3ncnn4cc(OC[C@@H](C)OC(=O)[C@H](C)N)c(C)c34)ccc2[nH]1					0.3182	0	0	0	1	3	4	10	0	0	0	4	2	0.0625	18	14	4	4
	441029	CHEMBL270995	BRIVANIB ALANINATE	3					C3_DT	441.46	3.42	8	2	116.76	7		7.34	3.5	3.23	NEUTRAL	4	32	0.42	C22H24FN5O4	9	3	Cc1cc2c(F)c(Oc3ncnn4cc(OC[C@@H](C)OC(=O)[C@H](C)N)c(C)c34)ccc2[nH]1					0.3182	0	0	0	1	3	4	10	0	0	0	4	2	0.0625	18	14	4	4
	2462476	CHEMBL4592045	BTRX-335140	2	8.96	8.96	8.96	8.96	C2_DT	453.56	4.34	7	1	76.31	5		10.45	4.45	1.57	BASE	3	33	0.62	C25H32FN5O2	7	1	CCc1cc(F)c2nc(N3CCC(NC4CCOCC4)CC3)c(-c3nc(C)no3)c(C)c2c1	0.3708	4.62	0.3708	4.62	0.56	0	2	2	1	2	3	8	0	2	2	5	0	0	15	11	3	4
	1335704	CHEMBL2017974	BUPARLISIB	3	7.5814	7.52	7.5814	7.52	C3_DT	410.4	1.81	8	1	89.63	3		5.94	2.56	2.55	NEUTRAL	2	29	0.82	C18H21F3N6O2	8	2	Nc1cc(C(F)(F)F)c(-c2cc(N3CCOCC3)nc(N3CCOCC3)n2)cn1	0.357	5.7714	0.357	5.7714	0.5	0	2	2	0	2	2	11	0	2	2	4	0	0	12	9	3	3
	1335704	CHEMBL2017974	BUPARLISIB	3	6.96	6.96	6.96	6.96	C3_DT	410.4	1.81	8	1	89.63	3		5.94	2.56	2.55	NEUTRAL	2	29	0.82	C18H21F3N6O2	8	2	Nc1cc(C(F)(F)F)c(-c2cc(N3CCOCC3)nc(N3CCOCC3)n2)cn1	0.3278	5.15	0.3278	5.15	0.5	0	2	2	0	2	2	11	0	2	2	4	0	0	12	9	3	3
	1335704	CHEMBL2017974	BUPARLISIB	3	6.835	6.835	6.835	6.835	C3_DT	410.4	1.81	8	1	89.63	3		5.94	2.56	2.55	NEUTRAL	2	29	0.82	C18H21F3N6O2	8	2	Nc1cc(C(F)(F)F)c(-c2cc(N3CCOCC3)nc(N3CCOCC3)n2)cn1	0.3219	5.025	0.3219	5.025	0.5	0	2	2	0	2	2	11	0	2	2	4	0	0	12	9	3	3
	1335704	CHEMBL2017974	BUPARLISIB	3	7.42	7.42	7.42	7.42	C3_DT	410.4	1.81	8	1	89.63	3		5.94	2.56	2.55	NEUTRAL	2	29	0.82	C18H21F3N6O2	8	2	Nc1cc(C(F)(F)F)c(-c2cc(N3CCOCC3)nc(N3CCOCC3)n2)cn1	0.3494	5.61	0.3494	5.61	0.5	0	2	2	0	2	2	11	0	2	2	4	0	0	12	9	3	3
	1335704	CHEMBL2017974	BUPARLISIB	3	6.8133	6.78	6.8133	6.78	C3_DT	410.4	1.81	8	1	89.63	3		5.94	2.56	2.55	NEUTRAL	2	29	0.82	C18H21F3N6O2	8	2	Nc1cc(C(F)(F)F)c(-c2cc(N3CCOCC3)nc(N3CCOCC3)n2)cn1	0.3209	5.0033	0.3209	5.0033	0.5	0	2	2	0	2	2	11	0	2	2	4	0	0	12	9	3	3
	1335704	CHEMBL2017974	BUPARLISIB	3	6.8267	6.94	6.8267	6.94	C3_DT	410.4	1.81	8	1	89.63	3		5.94	2.56	2.55	NEUTRAL	2	29	0.82	C18H21F3N6O2	8	2	Nc1cc(C(F)(F)F)c(-c2cc(N3CCOCC3)nc(N3CCOCC3)n2)cn1	0.3215	5.0167	0.3215	5.0167	0.5	0	2	2	0	2	2	11	0	2	2	4	0	0	12	9	3	3
	1335704	CHEMBL2017974	BUPARLISIB	3	6.5025	6.505	6.5025	6.505	C3_DT	410.4	1.81	8	1	89.63	3		5.94	2.56	2.55	NEUTRAL	2	29	0.82	C18H21F3N6O2	8	2	Nc1cc(C(F)(F)F)c(-c2cc(N3CCOCC3)nc(N3CCOCC3)n2)cn1	0.3062	4.6925	0.3062	4.6925	0.5	0	2	2	0	2	2	11	0	2	2	4	0	0	12	9	3	3
	1927073	CHEMBL3545224	BURIXAFOR	2					C2_DT	566.73	2.48	9	6	151.9	14	1.73	10.86	-0.4	-1.87	ZWITTERION	1	39	0.15	C27H51N8O3P	11	7	Nc1cc(N2CCN(CCP(=O)(O)O)CC2)nc(NCC2CCC(CNCCCNC3CCCCC3)CC2)n1					0.8519	2	1	3	0	1	1	12	2	1	3	4	0	0	6	4	2	2
	675699	CHEMBL1201748	CABAZITAXEL	4					D_DT	835.94	4.57	14	3	202.45	10	11.96		4.2	4.2	NEUTRAL	2	60	0.17	C45H57NO14	15	3	CO[C@H]1C(=O)[C@]2(C)[C@@H](OC)C[C@H]3OC[C@@]3(OC(C)=O)[C@H]2[C@H](OC(=O)c2ccccc2)[C@]2(O)C[C@H](OC(=O)[C@H](O)[C@@H](NC(=O)OC(C)(C)C)c3ccccc3)C(C)=C1C2(C)C					0.5778	3	1	4	2	0	2	15	2	1	3	6	11	0.183333	12	12	0	0
	675699	CHEMBL1201748	CABAZITAXEL	4					D_DT	835.94	4.57	14	3	202.45	10	11.96		4.2	4.2	NEUTRAL	2	60	0.17	C45H57NO14	15	3	CO[C@H]1C(=O)[C@]2(C)[C@@H](OC)C[C@H]3OC[C@@]3(OC(C)=O)[C@H]2[C@H](OC(=O)c2ccccc2)[C@]2(O)C[C@H](OC(=O)[C@H](O)[C@@H](NC(=O)OC(C)(C)C)c3ccccc3)C(C)=C1C2(C)C					0.5778	3	1	4	2	0	2	15	2	1	3	6	11	0.183333	12	12	0	0
	675699	CHEMBL1201748	CABAZITAXEL	4					D_DT	835.94	4.57	14	3	202.45	10	11.96		4.2	4.2	NEUTRAL	2	60	0.17	C45H57NO14	15	3	CO[C@H]1C(=O)[C@]2(C)[C@@H](OC)C[C@H]3OC[C@@]3(OC(C)=O)[C@H]2[C@H](OC(=O)c2ccccc2)[C@]2(O)C[C@H](OC(=O)[C@H](O)[C@@H](NC(=O)OC(C)(C)C)c3ccccc3)C(C)=C1C2(C)C					0.5778	3	1	4	2	0	2	15	2	1	3	6	11	0.183333	12	12	0	0
	1570837	CHEMBL2403238	CABOTEGRAVIR	4	8.52	8.52	8.52	8.52	D_DT	405.36	0.96	6	2	100.87	3	10.04		1.04	1.04	NEUTRAL	2	29	0.79	C19H17F2N3O5	8	2	C[C@H]1CO[C@@H]2Cn3cc(C(=O)NCc4ccc(F)cc4F)c(=O)c(O)c3C(=O)N12	0.4012	7.56	0.4012	7.56	0.3158	0	2	2	1	1	2	10	0	1	1	4	2	0.0689655	12	11	1	1
	1377987	CHEMBL2105717	CABOZANTINIB	4	7.9039	7.9	7.9039	7.9	D_DT	501.51	5.54	6	2	98.78	8	13.46	5.9	4.66	4.65	NEUTRAL	4	37	0.31	C28H24FN3O5	8	2	COc1cc2nccc(Oc3ccc(NC(=O)C4(C(=O)Nc5ccc(F)cc5)CC4)cc3)c2cc1OC	0.2917	2.3639	0.2917	2.3639	0.1786	1	0	1	3	1	4	9	1	0	1	5	0	0	22	21	1	1
	1377987	CHEMBL2105717	CABOZANTINIB	4	8.261	8.44	8.261	8.44	D_DT	501.51	5.54	6	2	98.78	8	13.46	5.9	4.66	4.65	NEUTRAL	4	37	0.31	C28H24FN3O5	8	2	COc1cc2nccc(Oc3ccc(NC(=O)C4(C(=O)Nc5ccc(F)cc5)CC4)cc3)c2cc1OC	0.3049	2.721	0.3049	2.721	0.1786	1	0	1	3	1	4	9	1	0	1	5	0	0	22	21	1	1
	2039347	CHEMBL3707376	CADAZOLID	3					C3_DT	585.56	3.04	9	3	141.77	8	5.87	0.31	2.04	0.5	ACID	3	42	0.36	C29H29F2N3O8	11	3	O=C(O)c1cn(C2CC2)c2cc(N3CCC(O)(COc4ccc(N5C[C@H](CO)OC5=O)cc4F)CC3)c(F)cc2c1=O					0.4138	1	2	3	2	1	3	13	1	2	3	6	1	0.0238095	16	15	1	1
	2335426	CHEMBL4297455	CAFICRESTAT	3					C3_DT	421.36	2.49	8	1	110.86	4	3.58	2.27	1.89	-1.26	ACID	4	29	0.54	C17H10F3N5O3S	8	1	O=C(O)Cc1nn(Cc2nc3cc(C(F)(F)F)ccc3s2)c(=O)c2nccnc12					0.1765	0	0	0	1	3	4	12	0	0	0	4	0	0	19	13	5	6
	454842	CHEMBL489095	CAMICINAL	3	7.9	7.9			C3_DT	424.56	3.27	4	2	47.61	6		9.35	2.5	0.57	BASE	2	31	0.75	C25H33FN4O	5	2	C[C@H]1CN(Cc2ccc(CC(=O)N3CCC(Nc4cccc(F)c4)CC3)cc2)CCN1			0.348	4.63	0.48	0	2	2	2	0	2	6	0	2	2	4	1	0.0322581	12	12	0	0
	2486625	CHEMBL4650365	CAMIZESTRANT	3	9.26	9.8	9.26	9.8	C3_DT	476.52	4.31	5	2	60.08	7	12.81	7.24	3.09	2.86	NEUTRAL	3	34	0.5	C24H28F4N6	6	2	C[C@@H]1Cc2c(ccc3[nH]ncc23)[C@@H](c2ccc(NC3CN(CCCF)C3)cn2)N1CC(F)(F)F	0.372	4.95	0.372	4.95	0.5	0	2	2	1	2	3	10	0	1	1	5	2	0.0588235	15	12	3	3
	2739466	CHEMBL5095035	CAMLIPIXANT	2					C2_DT	458.47	2.96	6	1	85.17	4	13.47	4.95	2.27	2.27	NEUTRAL	3	33	0.65	C23H24F2N4O4	8	1	CNC(=O)c1cc(F)c(-c2nc3cc(C)ccn3c2C[C@H]2CN(C(=O)OC)CCO2)c(F)c1					0.3478	0	1	1	1	2	3	10	0	1	1	4	1	0.030303	15	13	2	2
	1351917	CHEMBL2048484	CANAGLIFLOZIN	4	8.502	8.66	8.502	8.66	D_DT	444.52	2.97	6	4	90.15	5	12.57		3.52	3.52	NEUTRAL	3	31	0.49	C24H25FO5S	5	4	Cc1ccc([C@@H]2O[C@H](CO)[C@@H](O)[C@H](O)[C@H]2O)cc1Cc1ccc(-c2ccc(F)cc2)s1	0.3746	5.532	0.3746	5.532	0.3333	0	1	1	2	1	3	7	0	1	1	4	5	0.16129	17	16	0	1
	1733801	CHEMBL3235279	CAPADENOSON	2	9.27	8.96	8.85	8.85	C2_DT	520.04	5.51	9	2	128.84	8		2.01	5.04	5.04	NEUTRAL	4	35	0.29	C25H18ClN5O2S2	7	3	N#Cc1c(N)nc(SCc2csc(-c3ccc(Cl)cc3)n2)c(C#N)c1-c1ccc(OCCO)cc1	0.3453	3.34	0.3617	3.76	0.12	0	0	0	2	2	4	10	0	0	0	4	0	0	23	20	2	3
	1340183	CHEMBL2027925	CAPESEROD	2					C2_DT	456.93	3.39	8	1	95.75	5		8.67	3.21	1.92	BASE	3	32	0.59	C23H25ClN4O4	8	2	Nc1c(Cl)cc(-c2nn(C3CCN(CCc4ccccc4)CC3)c(=O)o2)c2c1OCCO2					0.3913	0	2	2	2	1	3	9	0	1	1	5	0	0	17	14	2	3
	1519923	CHEMBL2325741	CAPIVASERTIB	3	7.92	7.845	7.92	7.845	C3_DT	428.92	2.1	6	4	120.16	6	12.38	8.32	0.82	-0.16	NEUTRAL	1	30	0.48	C21H25ClN6O2	8	5	NC1(C(=O)N[C@@H](CCO)c2ccc(Cl)cc2)CCN(c2nc[nH]c3nccc2-3)CC1	0.3606	5.82	0.3606	5.82	0.381	0	3	3	1	0	1	9	0	1	1	4	1	0.0333333	15	12	3	3
	1519923	CHEMBL2325741	CAPIVASERTIB	3					C3_DT	428.92	2.1	6	4	120.16	6	12.38	8.32	0.82	-0.16	NEUTRAL	1	30	0.48	C21H25ClN6O2	8	5	NC1(C(=O)N[C@@H](CCO)c2ccc(Cl)cc2)CCN(c2nc[nH]c3nccc2-3)CC1					0.381	0	3	3	1	0	1	9	0	1	1	4	1	0.0333333	15	12	3	3
	1519923	CHEMBL2325741	CAPIVASERTIB	3	8.125	8.125	8.125	8.125	C3_DT	428.92	2.1	6	4	120.16	6	12.38	8.32	0.82	-0.16	NEUTRAL	1	30	0.48	C21H25ClN6O2	8	5	NC1(C(=O)N[C@@H](CCO)c2ccc(Cl)cc2)CCN(c2nc[nH]c3nccc2-3)CC1	0.3699	6.025	0.3699	6.025	0.381	0	3	3	1	0	1	9	0	1	1	4	1	0.0333333	15	12	3	3
	1519923	CHEMBL2325741	CAPIVASERTIB	3	8.125	8.125	8.125	8.125	C3_DT	428.92	2.1	6	4	120.16	6	12.38	8.32	0.82	-0.16	NEUTRAL	1	30	0.48	C21H25ClN6O2	8	5	NC1(C(=O)N[C@@H](CCO)c2ccc(Cl)cc2)CCN(c2nc[nH]c3nccc2-3)CC1	0.3699	6.025	0.3699	6.025	0.381	0	3	3	1	0	1	9	0	1	1	4	1	0.0333333	15	12	3	3
	1677558	CHEMBL3188267	CAPMATINIB	4	9.645	9.645	9.645	9.645	D_DT	412.43	3.43	6	1	85.07	4	12.77	4.55	2.96	2.96	NEUTRAL	5	31	0.49	C23H17FN6O	7	1	CNC(=O)c1ccc(-c2cnc3ncc(Cc4ccc5ncccc5c4)n3n2)cc1F	0.4249	6.215	0.4249	6.215	0.087	0	0	0	2	3	5	8	0	0	0	5	0	0	25	20	5	5
	520664	CHEMBL451887	CARFILZOMIB	4					D_DT	719.92	2.58	8	4	158.47	20	11.91	4.96	4.2	4.2	NEUTRAL	2	52	0.15	C40H57N5O7	12	4	CC(C)C[C@H](NC(=O)[C@H](CCc1ccccc1)NC(=O)CN1CCOCC1)C(=O)N[C@@H](Cc1ccccc1)C(=O)N[C@@H](CC(C)C)C(=O)[C@@]1(C)CO1					0.575	0	2	2	2	0	2	12	0	2	2	4	5	0.0961538	12	12	0	0
	520664	CHEMBL451887	CARFILZOMIB	4	8.07	8.07	8.07	8.07	D_DT	719.92	2.58	8	4	158.47	20	11.91	4.96	4.2	4.2	NEUTRAL	2	52	0.15	C40H57N5O7	12	4	CC(C)C[C@H](NC(=O)[C@H](CCc1ccccc1)NC(=O)CN1CCOCC1)C(=O)N[C@@H](Cc1ccccc1)C(=O)N[C@@H](CC(C)C)C(=O)[C@@]1(C)CO1	0.212	5.49	0.212	5.49	0.575	0	2	2	2	0	2	12	0	2	2	4	5	0.0961538	12	12	0	0
	520664	CHEMBL451887	CARFILZOMIB	4	5.73	5.73	5.73	5.73	D_DT	719.92	2.58	8	4	158.47	20	11.91	4.96	4.2	4.2	NEUTRAL	2	52	0.15	C40H57N5O7	12	4	CC(C)C[C@H](NC(=O)[C@H](CCc1ccccc1)NC(=O)CN1CCOCC1)C(=O)N[C@@H](Cc1ccccc1)C(=O)N[C@@H](CC(C)C)C(=O)[C@@]1(C)CO1	0.1505	3.15	0.1505	3.15	0.575	0	2	2	2	0	2	12	0	2	2	4	5	0.0961538	12	12	0	0
	520664	CHEMBL451887	CARFILZOMIB	4	8.1386	8.15	8.1386	8.15	D_DT	719.92	2.58	8	4	158.47	20	11.91	4.96	4.2	4.2	NEUTRAL	2	52	0.15	C40H57N5O7	12	4	CC(C)C[C@H](NC(=O)[C@H](CCc1ccccc1)NC(=O)CN1CCOCC1)C(=O)N[C@@H](Cc1ccccc1)C(=O)N[C@@H](CC(C)C)C(=O)[C@@]1(C)CO1	0.2138	5.5586	0.2138	5.5586	0.575	0	2	2	2	0	2	12	0	2	2	4	5	0.0961538	12	12	0	0
	520664	CHEMBL451887	CARFILZOMIB	4	5.9875	5.91	5.9875	5.91	D_DT	719.92	2.58	8	4	158.47	20	11.91	4.96	4.2	4.2	NEUTRAL	2	52	0.15	C40H57N5O7	12	4	CC(C)C[C@H](NC(=O)[C@H](CCc1ccccc1)NC(=O)CN1CCOCC1)C(=O)N[C@@H](Cc1ccccc1)C(=O)N[C@@H](CC(C)C)C(=O)[C@@]1(C)CO1	0.1573	3.4075	0.1573	3.4075	0.575	0	2	2	2	0	2	12	0	2	2	4	5	0.0961538	12	12	0	0
	520664	CHEMBL451887	CARFILZOMIB	4					D_DT	719.92	2.58	8	4	158.47	20	11.91	4.96	4.2	4.2	NEUTRAL	2	52	0.15	C40H57N5O7	12	4	CC(C)C[C@H](NC(=O)[C@H](CCc1ccccc1)NC(=O)CN1CCOCC1)C(=O)N[C@@H](Cc1ccccc1)C(=O)N[C@@H](CC(C)C)C(=O)[C@@]1(C)CO1					0.575	0	2	2	2	0	2	12	0	2	2	4	5	0.0961538	12	12	0	0
	520664	CHEMBL451887	CARFILZOMIB	4	6.21	6.21	6.21	6.21	D_DT	719.92	2.58	8	4	158.47	20	11.91	4.96	4.2	4.2	NEUTRAL	2	52	0.15	C40H57N5O7	12	4	CC(C)C[C@H](NC(=O)[C@H](CCc1ccccc1)NC(=O)CN1CCOCC1)C(=O)N[C@@H](Cc1ccccc1)C(=O)N[C@@H](CC(C)C)C(=O)[C@@]1(C)CO1	0.1631	3.63	0.1631	3.63	0.575	0	2	2	2	0	2	12	0	2	2	4	5	0.0961538	12	12	0	0
	520664	CHEMBL451887	CARFILZOMIB	4					D_DT	719.92	2.58	8	4	158.47	20	11.91	4.96	4.2	4.2	NEUTRAL	2	52	0.15	C40H57N5O7	12	4	CC(C)C[C@H](NC(=O)[C@H](CCc1ccccc1)NC(=O)CN1CCOCC1)C(=O)N[C@@H](Cc1ccccc1)C(=O)N[C@@H](CC(C)C)C(=O)[C@@]1(C)CO1					0.575	0	2	2	2	0	2	12	0	2	2	4	5	0.0961538	12	12	0	0
	520664	CHEMBL451887	CARFILZOMIB	4	7.572	7.49	7.572	7.49	D_DT	719.92	2.58	8	4	158.47	20	11.91	4.96	4.2	4.2	NEUTRAL	2	52	0.15	C40H57N5O7	12	4	CC(C)C[C@H](NC(=O)[C@H](CCc1ccccc1)NC(=O)CN1CCOCC1)C(=O)N[C@@H](Cc1ccccc1)C(=O)N[C@@H](CC(C)C)C(=O)[C@@]1(C)CO1	0.1989	4.992	0.1989	4.992	0.575	0	2	2	2	0	2	12	0	2	2	4	5	0.0961538	12	12	0	0
	520664	CHEMBL451887	CARFILZOMIB	4	5.575	5.575	5.575	5.575	D_DT	719.92	2.58	8	4	158.47	20	11.91	4.96	4.2	4.2	NEUTRAL	2	52	0.15	C40H57N5O7	12	4	CC(C)C[C@H](NC(=O)[C@H](CCc1ccccc1)NC(=O)CN1CCOCC1)C(=O)N[C@@H](Cc1ccccc1)C(=O)N[C@@H](CC(C)C)C(=O)[C@@]1(C)CO1	0.1464	2.995	0.1464	2.995	0.575	0	2	2	2	0	2	12	0	2	2	4	5	0.0961538	12	12	0	0
	1340277	CHEMBL2028019	CARIPRAZINE	4	8.7019	8.84	8.8346	8.84	D_DT	427.42	4.34	3	1	38.82	5		7.91	4.06	3.43	NEUTRAL	1	28	0.76	C21H32Cl2N4O	5	1	CN(C)C(=O)N[C@H]1CC[C@H](CCN2CCN(c3cccc(Cl)c3Cl)CC2)CC1	0.4309	4.4946	0.4244	4.3619	0.6667	1	1	2	1	0	1	7	1	1	2	3	0	0	6	6	0	0
	1340277	CHEMBL2028019	CARIPRAZINE	4	9.3943	9.57	9.856	10.02	D_DT	427.42	4.34	3	1	38.82	5		7.91	4.06	3.43	NEUTRAL	1	28	0.76	C21H32Cl2N4O	5	1	CN(C)C(=O)N[C@H]1CC[C@H](CCN2CCN(c3cccc(Cl)c3Cl)CC2)CC1	0.4807	5.516	0.4582	5.0543	0.6667	1	1	2	1	0	1	7	1	1	2	3	0	0	6	6	0	0
	599093	CHEMBL591118	CARMEGLIPTIN	2	8.17	8.17	8.17	8.17	C2_DT	377.46	1.52	5	1	68.03	4		8.92	0.24	-1.28	BASE	1	27	0.86	C20H28FN3O3	6	2	COc1cc2c(cc1OC)[C@@H]1C[C@H](N)[C@@H](N3C[C@@H](CF)CC3=O)CN1CC2	0.4133	6.65	0.4133	6.65	0.65	0	3	3	1	0	1	7	0	2	2	4	4	0.148148	6	6	0	0
	1069144	CHEMBL1672054	CASOPITANT	3	9.69	9.69	9.69	9.69	C3_DT	616.62	6.65	3	0	47.1	4		7.31	4.97	4.71	NEUTRAL	2	43	0.36	C30H35F7N4O2	6	0	CC(=O)N1CCN([C@H]2CCN(C(=O)N(C)[C@H](C)c3cc(C(F)(F)F)cc(C(F)(F)F)c3)[C@@H](c3ccc(F)cc3C)C2)CC1	0.3078	3.04	0.3078	3.04	0.5333	0	2	2	2	0	2	13	0	2	2	4	3	0.0697674	12	12	0	0
	2197781	CHEMBL3989910	CAVOSONSTAT	2					C2_DT	299.71	3.96	3	2	70.42	2	3.86	2.8	3.83	0.86	ACID	3	21	0.75	C16H10ClNO3	4	2	O=C(O)c1ccc(-c2ccc3cc(O)ccc3n2)c(Cl)c1					0	0	0	0	2	1	3	5	0	0	0	3	0	0	16	15	1	1
	1949793	CHEMBL3586573	CC-115	2	7.82	7.82	7.82	7.82	C2_DT	336.36	1.41	7	2	112.58	3	10.02	0.96	0.94	0.94	NEUTRAL	3	25	0.74	C16H16N8O	9	2	CCN1C(=O)CNc2ncc(-c3ccc(-c4nc[nH]n4)nc3C)nc21	0.4272	6.41	0.4272	6.41	0.25	0	1	1	0	3	3	9	0	0	0	4	0	0	17	11	6	6
	1949793	CHEMBL3586573	CC-115	2	7.68	7.68	7.68	7.68	C2_DT	336.36	1.41	7	2	112.58	3	10.02	0.96	0.94	0.94	NEUTRAL	3	25	0.74	C16H16N8O	9	2	CCN1C(=O)CNc2ncc(-c3ccc(-c4nc[nH]n4)nc3C)nc21	0.4196	6.27	0.4196	6.27	0.25	0	1	1	0	3	3	9	0	0	0	4	0	0	17	11	6	6
	1037724	CHEMBL1614713	CC-401	2					C2_DT	388.48	3.88	5	2	82.72	6	9.97	8.86	2.69	1.48	BASE	4	29	0.52	C22H24N6O	7	2	c1cc(OCCN2CCCCC2)cc(-c2n[nH]c3ccc(-c4nnc[nH]4)cc23)c1					0.3182	0	1	1	2	2	4	7	0	1	1	5	0	0	20	15	5	5
	1037724	CHEMBL1614713	CC-401	2					C2_DT	388.48	3.88	5	2	82.72	6	9.97	8.86	2.69	1.48	BASE	4	29	0.52	C22H24N6O	7	2	c1cc(OCCN2CCCCC2)cc(-c2n[nH]c3ccc(-c4nnc[nH]4)cc23)c1					0.3182	0	1	1	2	2	4	7	0	1	1	5	0	0	20	15	5	5
	1037724	CHEMBL1614713	CC-401	2					C2_DT	388.48	3.88	5	2	82.72	6	9.97	8.86	2.69	1.48	BASE	4	29	0.52	C22H24N6O	7	2	c1cc(OCCN2CCCCC2)cc(-c2n[nH]c3ccc(-c4nnc[nH]4)cc23)c1					0.3182	0	1	1	2	2	4	7	0	1	1	5	0	0	20	15	5	5
	2351985	CHEMBL4444976	CCX354	2	8.55	8.55	8.4	8.4	C2_DT	451.92	2.83	7	1	92.17	5	11.15	5.05	2.16	2.16	NEUTRAL	4	32	0.5	C22H22ClN7O2	9	1	COc1cc(N2CCN(C(=O)Cn3nc(-c4ncc[nH]4)c4cccnc43)CC2)ccc1Cl	0.3585	5.57	0.3649	5.72	0.2727	0	1	1	1	3	4	10	0	1	1	5	0	0	20	15	5	5
	1173912	CHEMBL1823817	CE-224535	2	8.872	8.89	8.79	8.85	C2_DT	480.95	0.87	9	3	135.68	8	13.02		1.75	1.75	NEUTRAL	2	33	0.48	C22H29ClN4O6	10	3	COC[C@H](O)Cn1c(=O)cnn(-c2ccc(Cl)c(C(=O)NCC3(O)CCCCCC3)c2)c1=O	0.3638	7.92	0.3672	8.002	0.5455	1	0	1	1	1	2	11	1	0	1	3	1	0.030303	12	9	3	3
	708488	CHEMBL1269258	CE-326597	2	7.2822	7.375	6.9542	7.075	C2_DT	594.72	6.53	5	1	87.12	8		1.22	5.98	5.98	NEUTRAL	6	45	0.22	C37H34N6O2	8	1	CC(C)N(Cc1ccccc1)C(=O)CN1C(=O)[C@@H](Cc2c[nH]c3ccccc23)c2nnc(-c3ccccc3)n2-c2ccccc21	0.2111	0.4242	0.221	0.7522	0.1892	0	1	1	4	2	6	8	0	0	0	7	1	0.0222222	32	28	4	4
	708488	CHEMBL1269258	CE-326597	2	6.17	6.17	6.17	6.17	C2_DT	594.72	6.53	5	1	87.12	8		1.22	5.98	5.98	NEUTRAL	6	45	0.22	C37H34N6O2	8	1	CC(C)N(Cc1ccccc1)C(=O)CN1C(=O)[C@@H](Cc2c[nH]c3ccccc23)c2nnc(-c3ccccc3)n2-c2ccccc21	0.1873	-0.36	0.1873	-0.36	0.1892	0	1	1	4	2	6	8	0	0	0	7	1	0.0222222	32	28	4	4
	708488	CHEMBL1269258	CE-326597	2	7.3	7.3	7.3	7.3	C2_DT	594.72	6.53	5	1	87.12	8		1.22	5.98	5.98	NEUTRAL	6	45	0.22	C37H34N6O2	8	1	CC(C)N(Cc1ccccc1)C(=O)CN1C(=O)[C@@H](Cc2c[nH]c3ccccc23)c2nnc(-c3ccccc3)n2-c2ccccc21	0.2216	0.77	0.2216	0.77	0.1892	0	1	1	4	2	6	8	0	0	0	7	1	0.0222222	32	28	4	4
	708488	CHEMBL1269258	CE-326597	2	7.865	7.865	7.865	7.865	C2_DT	594.72	6.53	5	1	87.12	8		1.22	5.98	5.98	NEUTRAL	6	45	0.22	C37H34N6O2	8	1	CC(C)N(Cc1ccccc1)C(=O)CN1C(=O)[C@@H](Cc2c[nH]c3ccccc23)c2nnc(-c3ccccc3)n2-c2ccccc21	0.2387	1.335	0.2387	1.335	0.1892	0	1	1	4	2	6	8	0	0	0	7	1	0.0222222	32	28	4	4
	708488	CHEMBL1269258	CE-326597	2	8.2133	8.35	7.89	7.89	C2_DT	594.72	6.53	5	1	87.12	8		1.22	5.98	5.98	NEUTRAL	6	45	0.22	C37H34N6O2	8	1	CC(C)N(Cc1ccccc1)C(=O)CN1C(=O)[C@@H](Cc2c[nH]c3ccccc23)c2nnc(-c3ccccc3)n2-c2ccccc21	0.2395	1.36	0.2493	1.6833	0.1892	0	1	1	4	2	6	8	0	0	0	7	1	0.0222222	32	28	4	4
	708488	CHEMBL1269258	CE-326597	2	7.4633	7.78	6.94	6.94	C2_DT	594.72	6.53	5	1	87.12	8		1.22	5.98	5.98	NEUTRAL	6	45	0.22	C37H34N6O2	8	1	CC(C)N(Cc1ccccc1)C(=O)CN1C(=O)[C@@H](Cc2c[nH]c3ccccc23)c2nnc(-c3ccccc3)n2-c2ccccc21	0.2106	0.41	0.2265	0.9333	0.1892	0	1	1	4	2	6	8	0	0	0	7	1	0.0222222	32	28	4	4
	708488	CHEMBL1269258	CE-326597	2	6.975	6.975	6.975	6.975	C2_DT	594.72	6.53	5	1	87.12	8		1.22	5.98	5.98	NEUTRAL	6	45	0.22	C37H34N6O2	8	1	CC(C)N(Cc1ccccc1)C(=O)CN1C(=O)[C@@H](Cc2c[nH]c3ccccc23)c2nnc(-c3ccccc3)n2-c2ccccc21	0.2117	0.445	0.2117	0.445	0.1892	0	1	1	4	2	6	8	0	0	0	7	1	0.0222222	32	28	4	4
	1540477	CHEMBL2364605	CEBRANOPADOL	3	7.75	7.75	7.75	7.75	C3_DT	378.49	5.11	2	1	28.26	2		9.92	4.74	2.27	BASE	3	28	0.67	C24H27FN2O	3	1	CN(C)[C@]1(c2ccccc2)CC[C@]2(CC1)OCCc1c3cc(F)ccc3[nH]c12	0.378	2.64	0.378	2.64	0.4167	1	1	2	2	1	3	4	1	0	1	5	0	0	15	14	1	1
	1540477	CHEMBL2364605	CEBRANOPADOL	3	8.59	8.59	8.59	8.59	C3_DT	378.49	5.11	2	1	28.26	2		9.92	4.74	2.27	BASE	3	28	0.67	C24H27FN2O	3	1	CN(C)[C@]1(c2ccccc2)CC[C@]2(CC1)OCCc1c3cc(F)ccc3[nH]c12	0.419	3.48	0.419	3.48	0.4167	1	1	2	2	1	3	4	1	0	1	5	0	0	15	14	1	1
	1540477	CHEMBL2364605	CEBRANOPADOL	3	9.035	9.035	9.0733	9.15	C3_DT	378.49	5.11	2	1	28.26	2		9.92	4.74	2.27	BASE	3	28	0.67	C24H27FN2O	3	1	CN(C)[C@]1(c2ccccc2)CC[C@]2(CC1)OCCc1c3cc(F)ccc3[nH]c12	0.4426	3.9633	0.4407	3.925	0.4167	1	1	2	2	1	3	4	1	0	1	5	0	0	15	14	1	1
	1540477	CHEMBL2364605	CEBRANOPADOL	3	8.47	8.47	8.6633	9.05	C3_DT	378.49	5.11	2	1	28.26	2		9.92	4.74	2.27	BASE	3	28	0.67	C24H27FN2O	3	1	CN(C)[C@]1(c2ccccc2)CC[C@]2(CC1)OCCc1c3cc(F)ccc3[nH]c12	0.4226	3.5533	0.4131	3.36	0.4167	1	1	2	2	1	3	4	1	0	1	5	0	0	15	14	1	1
	1540477	CHEMBL2364605	CEBRANOPADOL	3					C3_DT	378.49	5.11	2	1	28.26	2		9.92	4.74	2.27	BASE	3	28	0.67	C24H27FN2O	3	1	CN(C)[C@]1(c2ccccc2)CC[C@]2(CC1)OCCc1c3cc(F)ccc3[nH]c12					0.4167	1	1	2	2	1	3	4	1	0	1	5	0	0	15	14	1	1
	1736091	CHEMBL3237547	CEDAZURIDINE	4	6.4	6.4	6.4	6.4	D_DT	268.22	-1.57	5	4	102.26	2	11		-1.41	-1.41	NEUTRAL	0	18	0.48	C9H14F2N2O5	7	4	O=C1N[C@H](O)CCN1[C@@H]1O[C@H](CO)[C@@H](O)C1(F)F	0.4856	7.97	0.4856	7.97	0.8889	0	2	2	0	0	0	9	0	2	2	2	4	0.222222	0	0	0	0
	456867	CHEMBL491473	CEDIRANIB	3	8.415	8.415	8.415	8.415	C3_DT	450.51	5.22	6	1	72.5	8		9.14	4.13	2.39	BASE	4	33	0.37	C25H27FN4O3	7	1	COc1cc2c(Oc3ccc4[nH]c(C)cc4c3F)ncnc2cc1OCCCN1CCCC1	0.3483	3.195	0.3483	3.195	0.36	0	1	1	2	2	4	8	0	1	1	5	0	0	19	16	3	3
	456867	CHEMBL491473	CEDIRANIB	3	8.895	8.895	8.895	8.895	C3_DT	450.51	5.22	6	1	72.5	8		9.14	4.13	2.39	BASE	4	33	0.37	C25H27FN4O3	7	1	COc1cc2c(Oc3ccc4[nH]c(C)cc4c3F)ncnc2cc1OCCCN1CCCC1	0.3681	3.675	0.3681	3.675	0.36	0	1	1	2	2	4	8	0	1	1	5	0	0	19	16	3	3
	456867	CHEMBL491473	CEDIRANIB	3					C3_DT	450.51	5.22	6	1	72.5	8		9.14	4.13	2.39	BASE	4	33	0.37	C25H27FN4O3	7	1	COc1cc2c(Oc3ccc4[nH]c(C)cc4c3F)ncnc2cc1OCCCN1CCCC1					0.36	0	1	1	2	2	4	8	0	1	1	5	0	0	19	16	3	3
	456867	CHEMBL491473	CEDIRANIB	3	9.42	9.42	9.42	9.42	C3_DT	450.51	5.22	6	1	72.5	8		9.14	4.13	2.39	BASE	4	33	0.37	C25H27FN4O3	7	1	COc1cc2c(Oc3ccc4[nH]c(C)cc4c3F)ncnc2cc1OCCCN1CCCC1	0.3899	4.2	0.3899	4.2	0.36	0	1	1	2	2	4	8	0	1	1	5	0	0	19	16	3	3
	456867	CHEMBL491473	CEDIRANIB	3	7.01	7.01	7.01	7.01	C3_DT	450.51	5.22	6	1	72.5	8		9.14	4.13	2.39	BASE	4	33	0.37	C25H27FN4O3	7	1	COc1cc2c(Oc3ccc4[nH]c(C)cc4c3F)ncnc2cc1OCCCN1CCCC1	0.2901	1.79	0.2901	1.79	0.36	0	1	1	2	2	4	8	0	1	1	5	0	0	19	16	3	3
	456867	CHEMBL491473	CEDIRANIB	3	6.09	6.09	6.09	6.09	C3_DT	450.51	5.22	6	1	72.5	8		9.14	4.13	2.39	BASE	4	33	0.37	C25H27FN4O3	7	1	COc1cc2c(Oc3ccc4[nH]c(C)cc4c3F)ncnc2cc1OCCCN1CCCC1	0.252	0.87	0.252	0.87	0.36	0	1	1	2	2	4	8	0	1	1	5	0	0	19	16	3	3
	456867	CHEMBL491473	CEDIRANIB	3	6.41	6.41	6.41	6.41	C3_DT	450.51	5.22	6	1	72.5	8		9.14	4.13	2.39	BASE	4	33	0.37	C25H27FN4O3	7	1	COc1cc2c(Oc3ccc4[nH]c(C)cc4c3F)ncnc2cc1OCCCN1CCCC1	0.2653	1.19	0.2653	1.19	0.36	0	1	1	2	2	4	8	0	1	1	5	0	0	19	16	3	3
	456867	CHEMBL491473	CEDIRANIB	3	9.27	9.27	9.27	9.27	C3_DT	450.51	5.22	6	1	72.5	8		9.14	4.13	2.39	BASE	4	33	0.37	C25H27FN4O3	7	1	COc1cc2c(Oc3ccc4[nH]c(C)cc4c3F)ncnc2cc1OCCCN1CCCC1	0.3836	4.05	0.3836	4.05	0.36	0	1	1	2	2	4	8	0	1	1	5	0	0	19	16	3	3
	456867	CHEMBL491473	CEDIRANIB	3	9.49	9.49	9.49	9.49	C3_DT	450.51	5.22	6	1	72.5	8		9.14	4.13	2.39	BASE	4	33	0.37	C25H27FN4O3	7	1	COc1cc2c(Oc3ccc4[nH]c(C)cc4c3F)ncnc2cc1OCCCN1CCCC1	0.3927	4.27	0.3927	4.27	0.36	0	1	1	2	2	4	8	0	1	1	5	0	0	19	16	3	3
	456867	CHEMBL491473	CEDIRANIB	3	9.51	9.51	9.51	9.51	C3_DT	450.51	5.22	6	1	72.5	8		9.14	4.13	2.39	BASE	4	33	0.37	C25H27FN4O3	7	1	COc1cc2c(Oc3ccc4[nH]c(C)cc4c3F)ncnc2cc1OCCCN1CCCC1	0.3936	4.29	0.3936	4.29	0.36	0	1	1	2	2	4	8	0	1	1	5	0	0	19	16	3	3
	456867	CHEMBL491473	CEDIRANIB	3	9.57	9.57	9.57	9.57	C3_DT	450.51	5.22	6	1	72.5	8		9.14	4.13	2.39	BASE	4	33	0.37	C25H27FN4O3	7	1	COc1cc2c(Oc3ccc4[nH]c(C)cc4c3F)ncnc2cc1OCCCN1CCCC1	0.3961	4.35	0.3961	4.35	0.36	0	1	1	2	2	4	8	0	1	1	5	0	0	19	16	3	3
	456867	CHEMBL491473	CEDIRANIB	3	8.715	8.715	8.715	8.715	C3_DT	450.51	5.22	6	1	72.5	8		9.14	4.13	2.39	BASE	4	33	0.37	C25H27FN4O3	7	1	COc1cc2c(Oc3ccc4[nH]c(C)cc4c3F)ncnc2cc1OCCCN1CCCC1	0.3607	3.495	0.3607	3.495	0.36	0	1	1	2	2	4	8	0	1	1	5	0	0	19	16	3	3
	456867	CHEMBL491473	CEDIRANIB	3	8.846	8.96	8.846	8.96	C3_DT	450.51	5.22	6	1	72.5	8		9.14	4.13	2.39	BASE	4	33	0.37	C25H27FN4O3	7	1	COc1cc2c(Oc3ccc4[nH]c(C)cc4c3F)ncnc2cc1OCCCN1CCCC1	0.3661	3.626	0.3661	3.626	0.36	0	1	1	2	2	4	8	0	1	1	5	0	0	19	16	3	3
	456867	CHEMBL491473	CEDIRANIB	3	8.445	8.445	8.445	8.445	C3_DT	450.51	5.22	6	1	72.5	8		9.14	4.13	2.39	BASE	4	33	0.37	C25H27FN4O3	7	1	COc1cc2c(Oc3ccc4[nH]c(C)cc4c3F)ncnc2cc1OCCCN1CCCC1	0.3495	3.225	0.3495	3.225	0.36	0	1	1	2	2	4	8	0	1	1	5	0	0	19	16	3	3
	456867	CHEMBL491473	CEDIRANIB	3					C3_DT	450.51	5.22	6	1	72.5	8		9.14	4.13	2.39	BASE	4	33	0.37	C25H27FN4O3	7	1	COc1cc2c(Oc3ccc4[nH]c(C)cc4c3F)ncnc2cc1OCCCN1CCCC1					0.36	0	1	1	2	2	4	8	0	1	1	5	0	0	19	16	3	3
	2197845	CHEMBL3989974	CEFIDEROCOL	4					D_DT	752.23	-0.18	14	6	256.9	13	2.69	3.98	-2.93	-5.66	ACID	2	50	0.05	C30H34ClN7O10S2	17	7	CC(C)(O/N=C(\C(=O)N[C@@H]1C(=O)N2C(C(=O)[O-])=C(C[N+]3(CCNC(=O)c4ccc(O)c(O)c4Cl)CCCC3)CS[C@H]12)c1csc(N)n1)C(=O)O					0.4333	0	3	3	1	1	2	20	0	2	2	5	2	0.04	11	9	1	2
	1066078	CHEMBL1652606	CEFTOBIPROLE MEDOCARIL	3					C3_DT	690.67	-0.54	16	4	264.3	8	3.19	0.17	-0.97	-5.96	ACID	2	47	0.09	C26H26N8O11S2	19	5	Cc1oc(=O)oc1COC(=O)N1CC[C@@H](N2CC/C(=C\C3=C(C(=O)O)N4C(=O)[C@@H](NC(=O)/C(=N/O)c5nsc(N)n5)[C@H]4SC3)C2=O)C1					0.4231	0	4	4	0	2	2	21	0	3	3	6	3	0.0638298	10	5	2	5
	2335476	CHEMBL4297505	CENERIMOD	2					C2_DT	453.54	4.07	8	2	110.73	9	13.62	0.62	5.05	5.05	NEUTRAL	3	33	0.5	C25H31N3O5	8	2	CCc1cc(-c2noc(-c3cc(OC)nc(C4CCCC4)c3)n2)cc(C)c1OC[C@@H](O)CO					0.48	1	0	1	1	2	3	8	1	0	1	4	1	0.030303	17	13	3	4
	1289169	CHEMBL1967878	CENISERTIB	1					C1_DT	451.55	2.51	7	3	99.41	6		7.86	2.6	2.01	NEUTRAL	2	33	0.58	C24H30FN7O	8	4	Cc1cc(Nc2ncc(F)c(NC3C4C=CC(C4)C3C(N)=O)n2)ccc1N1CCN(C)CC1					0.4583	2	1	3	1	1	2	9	1	1	2	5	4	0.121212	12	10	2	2
	1289169	CHEMBL1967878	CENISERTIB	1					C1_DT	451.55	2.51	7	3	99.41	6		7.86	2.6	2.01	NEUTRAL	2	33	0.58	C24H30FN7O	8	4	Cc1cc(Nc2ncc(F)c(NC3C4C=CC(C4)C3C(N)=O)n2)ccc1N1CCN(C)CC1					0.4583	2	1	3	1	1	2	9	1	1	2	5	4	0.121212	12	10	2	2
	1289169	CHEMBL1967878	CENISERTIB	1					C1_DT	451.55	2.51	7	3	99.41	6		7.86	2.6	2.01	NEUTRAL	2	33	0.58	C24H30FN7O	8	4	Cc1cc(Nc2ncc(F)c(NC3C4C=CC(C4)C3C(N)=O)n2)ccc1N1CCN(C)CC1					0.4583	2	1	3	1	1	2	9	1	1	2	5	4	0.121212	12	10	2	2
	2197820	CHEMBL3989949	CENOBAMATE	4					D_DT	267.68	1.16	6	1	95.92	4			1.66	1.66	NEUTRAL	2	18	0.9	C10H10ClN5O2	7	2	NC(=O)O[C@@H](Cn1ncnn1)c1ccccc1Cl					0.2	0	0	0	1	1	2	8	0	0	0	2	1	0.0555556	11	7	4	4
	2197820	CHEMBL3989949	CENOBAMATE	4					D_DT	267.68	1.16	6	1	95.92	4			1.66	1.66	NEUTRAL	2	18	0.9	C10H10ClN5O2	7	2	NC(=O)O[C@@H](Cn1ncnn1)c1ccccc1Cl					0.2	0	0	0	1	1	2	8	0	0	0	2	1	0.0555556	11	7	4	4
	2197820	CHEMBL3989949	CENOBAMATE	4					D_DT	267.68	1.16	6	1	95.92	4			1.66	1.66	NEUTRAL	2	18	0.9	C10H10ClN5O2	7	2	NC(=O)O[C@@H](Cn1ncnn1)c1ccccc1Cl					0.2	0	0	0	1	1	2	8	0	0	0	2	1	0.0555556	11	7	4	4
	2197820	CHEMBL3989949	CENOBAMATE	4					D_DT	267.68	1.16	6	1	95.92	4			1.66	1.66	NEUTRAL	2	18	0.9	C10H10ClN5O2	7	2	NC(=O)O[C@@H](Cn1ncnn1)c1ccccc1Cl					0.2	0	0	0	1	1	2	8	0	0	0	2	1	0.0555556	11	7	4	4
	2197820	CHEMBL3989949	CENOBAMATE	4					D_DT	267.68	1.16	6	1	95.92	4			1.66	1.66	NEUTRAL	2	18	0.9	C10H10ClN5O2	7	2	NC(=O)O[C@@H](Cn1ncnn1)c1ccccc1Cl					0.2	0	0	0	1	1	2	8	0	0	0	2	1	0.0555556	11	7	4	4
	2197820	CHEMBL3989949	CENOBAMATE	4					D_DT	267.68	1.16	6	1	95.92	4			1.66	1.66	NEUTRAL	2	18	0.9	C10H10ClN5O2	7	2	NC(=O)O[C@@H](Cn1ncnn1)c1ccccc1Cl					0.2	0	0	0	1	1	2	8	0	0	0	2	1	0.0555556	11	7	4	4
	2197820	CHEMBL3989949	CENOBAMATE	4					D_DT	267.68	1.16	6	1	95.92	4			1.66	1.66	NEUTRAL	2	18	0.9	C10H10ClN5O2	7	2	NC(=O)O[C@@H](Cn1ncnn1)c1ccccc1Cl					0.2	0	0	0	1	1	2	8	0	0	0	2	1	0.0555556	11	7	4	4
	2197820	CHEMBL3989949	CENOBAMATE	4					D_DT	267.68	1.16	6	1	95.92	4			1.66	1.66	NEUTRAL	2	18	0.9	C10H10ClN5O2	7	2	NC(=O)O[C@@H](Cn1ncnn1)c1ccccc1Cl					0.2	0	0	0	1	1	2	8	0	0	0	2	1	0.0555556	11	7	4	4
	2197820	CHEMBL3989949	CENOBAMATE	4					D_DT	267.68	1.16	6	1	95.92	4			1.66	1.66	NEUTRAL	2	18	0.9	C10H10ClN5O2	7	2	NC(=O)O[C@@H](Cn1ncnn1)c1ccccc1Cl					0.2	0	0	0	1	1	2	8	0	0	0	2	1	0.0555556	11	7	4	4
	2197820	CHEMBL3989949	CENOBAMATE	4					D_DT	267.68	1.16	6	1	95.92	4			1.66	1.66	NEUTRAL	2	18	0.9	C10H10ClN5O2	7	2	NC(=O)O[C@@H](Cn1ncnn1)c1ccccc1Cl					0.2	0	0	0	1	1	2	8	0	0	0	2	1	0.0555556	11	7	4	4
	2197820	CHEMBL3989949	CENOBAMATE	4					D_DT	267.68	1.16	6	1	95.92	4			1.66	1.66	NEUTRAL	2	18	0.9	C10H10ClN5O2	7	2	NC(=O)O[C@@H](Cn1ncnn1)c1ccccc1Cl					0.2	0	0	0	1	1	2	8	0	0	0	2	1	0.0555556	11	7	4	4
	2197820	CHEMBL3989949	CENOBAMATE	4					D_DT	267.68	1.16	6	1	95.92	4			1.66	1.66	NEUTRAL	2	18	0.9	C10H10ClN5O2	7	2	NC(=O)O[C@@H](Cn1ncnn1)c1ccccc1Cl					0.2	0	0	0	1	1	2	8	0	0	0	2	1	0.0555556	11	7	4	4
	2197820	CHEMBL3989949	CENOBAMATE	4					D_DT	267.68	1.16	6	1	95.92	4			1.66	1.66	NEUTRAL	2	18	0.9	C10H10ClN5O2	7	2	NC(=O)O[C@@H](Cn1ncnn1)c1ccccc1Cl					0.2	0	0	0	1	1	2	8	0	0	0	2	1	0.0555556	11	7	4	4
	2197820	CHEMBL3989949	CENOBAMATE	4					D_DT	267.68	1.16	6	1	95.92	4			1.66	1.66	NEUTRAL	2	18	0.9	C10H10ClN5O2	7	2	NC(=O)O[C@@H](Cn1ncnn1)c1ccccc1Cl					0.2	0	0	0	1	1	2	8	0	0	0	2	1	0.0555556	11	7	4	4
	2197820	CHEMBL3989949	CENOBAMATE	4					D_DT	267.68	1.16	6	1	95.92	4			1.66	1.66	NEUTRAL	2	18	0.9	C10H10ClN5O2	7	2	NC(=O)O[C@@H](Cn1ncnn1)c1ccccc1Cl					0.2	0	0	0	1	1	2	8	0	0	0	2	1	0.0555556	11	7	4	4
	1763583	CHEMBL3301621	CENTANAFADINE	3					C3_DT	209.29	2.7	1	1	12.03	1		10.54	2.54	-0.35	BASE	2	16	0.76	C15H15N	1	1	c1ccc2cc([C@]34CNC[C@H]3C4)ccc2c1					0.3333	1	1	2	2	0	2	1	1	1	2	4	2	0.125	10	10	0	0
	1763583	CHEMBL3301621	CENTANAFADINE	3					C3_DT	209.29	2.7	1	1	12.03	1		10.54	2.54	-0.35	BASE	2	16	0.76	C15H15N	1	1	c1ccc2cc([C@]34CNC[C@H]3C4)ccc2c1					0.3333	1	1	2	2	0	2	1	1	1	2	4	2	0.125	10	10	0	0
	1763583	CHEMBL3301621	CENTANAFADINE	3					C3_DT	209.29	2.7	1	1	12.03	1		10.54	2.54	-0.35	BASE	2	16	0.76	C15H15N	1	1	c1ccc2cc([C@]34CNC[C@H]3C4)ccc2c1					0.3333	1	1	2	2	0	2	1	1	1	2	4	2	0.125	10	10	0	0
	1331916	CHEMBL2010872	CEP-11981	2	7.48	7.48	7.48	7.48	C2_DT	477.57	4.73	7	2	89.66	4	12.7	2.63	4.09	4.09	NEUTRAL	5	36	0.39	C28H27N7O	8	2	CC(C)Cn1c2ccc(Nc3ncccn3)cc2c2c3c(c4c(c21)CCc1nn(C)cc1-4)C(=O)NC3	0.2838	2.75	0.2838	2.75	0.2857	1	1	2	2	3	5	8	0	0	0	7	0	0	24	19	5	5
	1331916	CHEMBL2010872	CEP-11981	2	8.52	8.52	8.52	8.52	C2_DT	477.57	4.73	7	2	89.66	4	12.7	2.63	4.09	4.09	NEUTRAL	5	36	0.39	C28H27N7O	8	2	CC(C)Cn1c2ccc(Nc3ncccn3)cc2c2c3c(c4c(c21)CCc1nn(C)cc1-4)C(=O)NC3	0.3232	3.79	0.3232	3.79	0.2857	1	1	2	2	3	5	8	0	0	0	7	0	0	24	19	5	5
	1331916	CHEMBL2010872	CEP-11981	2	8.4	8.4	8.4	8.4	C2_DT	477.57	4.73	7	2	89.66	4	12.7	2.63	4.09	4.09	NEUTRAL	5	36	0.39	C28H27N7O	8	2	CC(C)Cn1c2ccc(Nc3ncccn3)cc2c2c3c(c4c(c21)CCc1nn(C)cc1-4)C(=O)NC3	0.3187	3.67	0.3187	3.67	0.2857	1	1	2	2	3	5	8	0	0	0	7	0	0	24	19	5	5
	1331916	CHEMBL2010872	CEP-11981	2					C2_DT	477.57	4.73	7	2	89.66	4	12.7	2.63	4.09	4.09	NEUTRAL	5	36	0.39	C28H27N7O	8	2	CC(C)Cn1c2ccc(Nc3ncccn3)cc2c2c3c(c4c(c21)CCc1nn(C)cc1-4)C(=O)NC3					0.2857	1	1	2	2	3	5	8	0	0	0	7	0	0	24	19	5	5
	1331916	CHEMBL2010872	CEP-11981	2					C2_DT	477.57	4.73	7	2	89.66	4	12.7	2.63	4.09	4.09	NEUTRAL	5	36	0.39	C28H27N7O	8	2	CC(C)Cn1c2ccc(Nc3ncccn3)cc2c2c3c(c4c(c21)CCc1nn(C)cc1-4)C(=O)NC3					0.2857	1	1	2	2	3	5	8	0	0	0	7	0	0	24	19	5	5
	1342038	CHEMBL2029988	CEP-32496	1	7.66	7.66	7.66	7.66	C1_DT	517.46	5.91	8	2	120.63	7	8.26	2.9	5.14	5.09	NEUTRAL	4	37	0.31	C24H22F3N5O5	10	2	COc1cc2ncnc(Oc3cccc(NC(=O)Nc4cc(C(C)(C)C(F)(F)F)on4)c3)c2cc1OC	0.2827	1.75	0.2827	1.75	0.25	0	0	0	2	2	4	13	0	0	0	4	0	0	21	17	3	4
	1342038	CHEMBL2029988	CEP-32496	1	7.44	7.44	7.44	7.44	C1_DT	517.46	5.91	8	2	120.63	7	8.26	2.9	5.14	5.09	NEUTRAL	4	37	0.31	C24H22F3N5O5	10	2	COc1cc2ncnc(Oc3cccc(NC(=O)Nc4cc(C(C)(C)C(F)(F)F)on4)c3)c2cc1OC	0.2746	1.53	0.2746	1.53	0.25	0	0	0	2	2	4	13	0	0	0	4	0	0	21	17	3	4
	1342038	CHEMBL2029988	CEP-32496	1	7.47	7.47	7.47	7.47	C1_DT	517.46	5.91	8	2	120.63	7	8.26	2.9	5.14	5.09	NEUTRAL	4	37	0.31	C24H22F3N5O5	10	2	COc1cc2ncnc(Oc3cccc(NC(=O)Nc4cc(C(C)(C)C(F)(F)F)on4)c3)c2cc1OC	0.2757	1.56	0.2757	1.56	0.25	0	0	0	2	2	4	13	0	0	0	4	0	0	21	17	3	4
	1342038	CHEMBL2029988	CEP-32496	1	8.7	8.7	8.7	8.7	C1_DT	517.46	5.91	8	2	120.63	7	8.26	2.9	5.14	5.09	NEUTRAL	4	37	0.31	C24H22F3N5O5	10	2	COc1cc2ncnc(Oc3cccc(NC(=O)Nc4cc(C(C)(C)C(F)(F)F)on4)c3)c2cc1OC	0.3211	2.79	0.3211	2.79	0.25	0	0	0	2	2	4	13	0	0	0	4	0	0	21	17	3	4
	2324865	CHEMBL4285417	CERALASERTIB	3	7.765	7.765	7.765	7.765	C3_DT	412.52	2.86	7	2	107.85	4		5.49	2.26	2.25	NEUTRAL	1	29	0.68	C20H24N6O2S	8	2	C[C@@H]1COCCN1c1cc(C2([S@](C)(=N)=O)CC2)nc(-c2cc[nH]c3nccc2-3)n1	0.3657	4.905	0.3657	4.905	0.45	1	3	4	0	1	1	9	1	1	2	5	2	0.0689655	15	11	4	4
	2255359	CHEMBL4116008	CERDULATINIB	2	7.92	7.92	7.92	7.92	C2_DT	445.55	1.37	8	3	133.55	8	13.39	4.33	1.39	1.39	NEUTRAL	2	31	0.55	C20H27N7O3S	10	4	CCS(=O)(=O)N1CCN(c2ccc(Nc3ncc(C(N)=O)c(NC4CC4)n3)cc2)CC1	0.3489	6.55	0.3489	6.55	0.45	1	1	2	1	1	2	11	1	1	2	4	0	0	12	10	2	2
	2255359	CHEMBL4116008	CERDULATINIB	2	8.1	8.1	8.1	8.1	C2_DT	445.55	1.37	8	3	133.55	8	13.39	4.33	1.39	1.39	NEUTRAL	2	31	0.55	C20H27N7O3S	10	4	CCS(=O)(=O)N1CCN(c2ccc(Nc3ncc(C(N)=O)c(NC4CC4)n3)cc2)CC1	0.3569	6.73	0.3569	6.73	0.45	1	1	2	1	1	2	11	1	1	2	4	0	0	12	10	2	2
	2255359	CHEMBL4116008	CERDULATINIB	2					C2_DT	445.55	1.37	8	3	133.55	8	13.39	4.33	1.39	1.39	NEUTRAL	2	31	0.55	C20H27N7O3S	10	4	CCS(=O)(=O)N1CCN(c2ccc(Nc3ncc(C(N)=O)c(NC4CC4)n3)cc2)CC1					0.45	1	1	2	1	1	2	11	1	1	2	4	0	0	12	10	2	2
	2255359	CHEMBL4116008	CERDULATINIB	2					C2_DT	445.55	1.37	8	3	133.55	8	13.39	4.33	1.39	1.39	NEUTRAL	2	31	0.55	C20H27N7O3S	10	4	CCS(=O)(=O)N1CCN(c2ccc(Nc3ncc(C(N)=O)c(NC4CC4)n3)cc2)CC1					0.45	1	1	2	1	1	2	11	1	1	2	4	0	0	12	10	2	2
	1570706	CHEMBL2403108	CERITINIB	4	7.9837	8.46	7.9837	8.46	D_DT	558.15	6.36	8	3	105.24	9	11.58	10.07	5.81	3.38	BASE	3	38	0.28	C28H36ClN5O3S	8	3	Cc1cc(Nc2ncc(Cl)c(Nc3ccccc3S(=O)(=O)C(C)C)n2)c(OC(C)C)cc1C1CCNCC1	0.2869	1.6237	0.2869	1.6237	0.4286	0	1	1	2	1	3	10	0	1	1	4	0	0	18	16	2	2
	1570706	CHEMBL2403108	CERITINIB	4	8.38	8.38	8.38	8.38	D_DT	558.15	6.36	8	3	105.24	9	11.58	10.07	5.81	3.38	BASE	3	38	0.28	C28H36ClN5O3S	8	3	Cc1cc(Nc2ncc(Cl)c(Nc3ccccc3S(=O)(=O)C(C)C)n2)c(OC(C)C)cc1C1CCNCC1	0.3012	2.02	0.3012	2.02	0.4286	0	1	1	2	1	3	10	0	1	1	4	0	0	18	16	2	2
	1570706	CHEMBL2403108	CERITINIB	4	7.455	7.03	7.455	7.03	D_DT	558.15	6.36	8	3	105.24	9	11.58	10.07	5.81	3.38	BASE	3	38	0.28	C28H36ClN5O3S	8	3	Cc1cc(Nc2ncc(Cl)c(Nc3ccccc3S(=O)(=O)C(C)C)n2)c(OC(C)C)cc1C1CCNCC1	0.2679	1.095	0.2679	1.095	0.4286	0	1	1	2	1	3	10	0	1	1	4	0	0	18	16	2	2
	1570706	CHEMBL2403108	CERITINIB	4	6.38	6.735	6.38	6.735	D_DT	558.15	6.36	8	3	105.24	9	11.58	10.07	5.81	3.38	BASE	3	38	0.28	C28H36ClN5O3S	8	3	Cc1cc(Nc2ncc(Cl)c(Nc3ccccc3S(=O)(=O)C(C)C)n2)c(OC(C)C)cc1C1CCNCC1	0.2293	0.02	0.2293	0.02	0.4286	0	1	1	2	1	3	10	0	1	1	4	0	0	18	16	2	2
	1570706	CHEMBL2403108	CERITINIB	4	8.75	8.72	8.75	8.72	D_DT	558.15	6.36	8	3	105.24	9	11.58	10.07	5.81	3.38	BASE	3	38	0.28	C28H36ClN5O3S	8	3	Cc1cc(Nc2ncc(Cl)c(Nc3ccccc3S(=O)(=O)C(C)C)n2)c(OC(C)C)cc1C1CCNCC1	0.3145	2.39	0.3145	2.39	0.4286	0	1	1	2	1	3	10	0	1	1	4	0	0	18	16	2	2
	1570706	CHEMBL2403108	CERITINIB	4	5.475	5.475	5.475	5.475	D_DT	558.15	6.36	8	3	105.24	9	11.58	10.07	5.81	3.38	BASE	3	38	0.28	C28H36ClN5O3S	8	3	Cc1cc(Nc2ncc(Cl)c(Nc3ccccc3S(=O)(=O)C(C)C)n2)c(OC(C)C)cc1C1CCNCC1	0.1968	-0.885	0.1968	-0.885	0.4286	0	1	1	2	1	3	10	0	1	1	4	0	0	18	16	2	2
	1570706	CHEMBL2403108	CERITINIB	4	7.9591	7.57	7.9591	7.57	D_DT	558.15	6.36	8	3	105.24	9	11.58	10.07	5.81	3.38	BASE	3	38	0.28	C28H36ClN5O3S	8	3	Cc1cc(Nc2ncc(Cl)c(Nc3ccccc3S(=O)(=O)C(C)C)n2)c(OC(C)C)cc1C1CCNCC1	0.2861	1.5991	0.2861	1.5991	0.4286	0	1	1	2	1	3	10	0	1	1	4	0	0	18	16	2	2
	1570706	CHEMBL2403108	CERITINIB	4	8.57	8.57	8.57	8.57	D_DT	558.15	6.36	8	3	105.24	9	11.58	10.07	5.81	3.38	BASE	3	38	0.28	C28H36ClN5O3S	8	3	Cc1cc(Nc2ncc(Cl)c(Nc3ccccc3S(=O)(=O)C(C)C)n2)c(OC(C)C)cc1C1CCNCC1	0.308	2.21	0.308	2.21	0.4286	0	1	1	2	1	3	10	0	1	1	4	0	0	18	16	2	2
	1570706	CHEMBL2403108	CERITINIB	4	6.76	7.055	6.76	7.055	D_DT	558.15	6.36	8	3	105.24	9	11.58	10.07	5.81	3.38	BASE	3	38	0.28	C28H36ClN5O3S	8	3	Cc1cc(Nc2ncc(Cl)c(Nc3ccccc3S(=O)(=O)C(C)C)n2)c(OC(C)C)cc1C1CCNCC1	0.243	0.4	0.243	0.4	0.4286	0	1	1	2	1	3	10	0	1	1	4	0	0	18	16	2	2
	1570706	CHEMBL2403108	CERITINIB	4	6.79	6.79	6.79	6.79	D_DT	558.15	6.36	8	3	105.24	9	11.58	10.07	5.81	3.38	BASE	3	38	0.28	C28H36ClN5O3S	8	3	Cc1cc(Nc2ncc(Cl)c(Nc3ccccc3S(=O)(=O)C(C)C)n2)c(OC(C)C)cc1C1CCNCC1	0.244	0.43	0.244	0.43	0.4286	0	1	1	2	1	3	10	0	1	1	4	0	0	18	16	2	2
	1570706	CHEMBL2403108	CERITINIB	4	7	7	7	7	D_DT	558.15	6.36	8	3	105.24	9	11.58	10.07	5.81	3.38	BASE	3	38	0.28	C28H36ClN5O3S	8	3	Cc1cc(Nc2ncc(Cl)c(Nc3ccccc3S(=O)(=O)C(C)C)n2)c(OC(C)C)cc1C1CCNCC1	0.2516	0.64	0.2516	0.64	0.4286	0	1	1	2	1	3	10	0	1	1	4	0	0	18	16	2	2
	1570706	CHEMBL2403108	CERITINIB	4	6.35	6.35	6.35	6.35	D_DT	558.15	6.36	8	3	105.24	9	11.58	10.07	5.81	3.38	BASE	3	38	0.28	C28H36ClN5O3S	8	3	Cc1cc(Nc2ncc(Cl)c(Nc3ccccc3S(=O)(=O)C(C)C)n2)c(OC(C)C)cc1C1CCNCC1	0.2282	-0.01	0.2282	-0.01	0.4286	0	1	1	2	1	3	10	0	1	1	4	0	0	18	16	2	2
	1570706	CHEMBL2403108	CERITINIB	4	5.56	5.56	5.56	5.56	D_DT	558.15	6.36	8	3	105.24	9	11.58	10.07	5.81	3.38	BASE	3	38	0.28	C28H36ClN5O3S	8	3	Cc1cc(Nc2ncc(Cl)c(Nc3ccccc3S(=O)(=O)C(C)C)n2)c(OC(C)C)cc1C1CCNCC1	0.1998	-0.8	0.1998	-0.8	0.4286	0	1	1	2	1	3	10	0	1	1	4	0	0	18	16	2	2
	1570706	CHEMBL2403108	CERITINIB	4	7.19	7.19	7.19	7.19	D_DT	558.15	6.36	8	3	105.24	9	11.58	10.07	5.81	3.38	BASE	3	38	0.28	C28H36ClN5O3S	8	3	Cc1cc(Nc2ncc(Cl)c(Nc3ccccc3S(=O)(=O)C(C)C)n2)c(OC(C)C)cc1C1CCNCC1	0.2584	0.83	0.2584	0.83	0.4286	0	1	1	2	1	3	10	0	1	1	4	0	0	18	16	2	2
	1570706	CHEMBL2403108	CERITINIB	4	7.58	7.58	7.58	7.58	D_DT	558.15	6.36	8	3	105.24	9	11.58	10.07	5.81	3.38	BASE	3	38	0.28	C28H36ClN5O3S	8	3	Cc1cc(Nc2ncc(Cl)c(Nc3ccccc3S(=O)(=O)C(C)C)n2)c(OC(C)C)cc1C1CCNCC1	0.2724	1.22	0.2724	1.22	0.4286	0	1	1	2	1	3	10	0	1	1	4	0	0	18	16	2	2
	1570706	CHEMBL2403108	CERITINIB	4					D_DT	558.15	6.36	8	3	105.24	9	11.58	10.07	5.81	3.38	BASE	3	38	0.28	C28H36ClN5O3S	8	3	Cc1cc(Nc2ncc(Cl)c(Nc3ccccc3S(=O)(=O)C(C)C)n2)c(OC(C)C)cc1C1CCNCC1					0.4286	0	1	1	2	1	3	10	0	1	1	4	0	0	18	16	2	2
	1376150	CHEMBL2103880	CERLAPIRDINE	2	8.89	8.89	8.89	8.89	C2_DT	409.51	3.88	5	1	75.29	7	9.13	7.83	3.49	3.16	NEUTRAL	4	29	0.47	C22H23N3O3S	6	1	CN(C)CCCOc1ccc2[nH]nc(S(=O)(=O)c3cccc4ccccc34)c2c1	0.4187	5.01	0.4187	5.01	0.2273	0	0	0	3	1	4	7	0	0	0	4	0	0	19	17	2	2
	1835710	CHEMBL3408947	CFI-400945	2	8.4925	8.235	8.4925	8.235	C2_DT	534.66	5.73	5	2	79.48	6	13.45	7.55	5.42	5.04	NEUTRAL	4	40	0.33	C33H34N4O3	7	2	COc1ccc2c(c1)[C@]1(C[C@H]1c1ccc3c(/C=C/c4ccc(CN5C[C@@H](C)O[C@@H](C)C5)cc4)n[nH]c3c1)C(=O)N2	0.29	2.7625	0.29	2.7625	0.3333	1	2	3	3	1	4	7	1	1	2	7	4	0.1	21	19	2	2
	1347273	CHEMBL2040682	CICLESONIDE	4					D_DT	540.7	4.7	7	1	99.13	5			5.32	5.32	NEUTRAL	0	39	0.5	C32H44O7	7	1	CC(C)C(=O)OCC(=O)[C@@]12O[C@H](C3CCCCC3)O[C@@H]1C[C@H]1[C@@H]3CCC4=CC(=O)C=C[C@]4(C)[C@H]3[C@@H](O)C[C@@]12C					0.7812	5	1	6	0	0	0	7	4	1	5	6	9	0.230769	0	0	0	0
	2335155	CHEMBL4297184	CIFORADENANT	2	7.165	7.11	8.47	8.47	C2_DT	407.43	2.12	10	1	127	6		3.14	1.46	1.46	NEUTRAL	4	30	0.51	C20H21N7O3	10	2	Cc1ccc(-c2nc(N)nc3c2nnn3Cc2cccc(CO[C@H]3CCOC3)n2)o1	0.3856	6.35	0.3262	5.045	0.35	0	1	1	0	4	4	10	0	1	1	5	1	0.0333333	20	13	6	7
	2335584	CHEMBL4297613	CILOFEXOR	3	7.605	7.605	7.605	7.605	C3_DT	586.86	6.56	7	2	108.92	8	0.92	7.14	4.65	4.57	ACID	4	39	0.24	C28H22Cl3N3O5	8	2	O=C(O)c1ccnc(N2CC(O)(c3ccc(OCc4c(-c5c(Cl)cccc5Cl)noc4C4CC4)cc3Cl)C2)c1	0.2663	1.045	0.2663	1.045	0.25	1	1	2	2	2	4	11	1	1	2	6	0	0	23	20	2	3
	675235	CHEMBL1201284	CINACALCET	4	7.1833	7.1	7.1	7.1	D_DT	357.42	6.14	1	1	12.03	6		10.01	6.27	3.75	BASE	3	26	0.52	C22H22F3N	1	1	C[C@@H](NCCCc1cccc(C(F)(F)F)c1)c1cccc2ccccc12	0.3729	0.96	0.3773	1.0433	0.2727	0	0	0	3	0	3	4	0	0	0	3	1	0.0384615	16	16	0	0
	699286	CHEMBL1236936	CINACIGUAT	2					C2_DT	565.71	7.05	4	2	87.07	17	3.47	9.78	5.18	2.47	ZWITTERION	4	42	0.13	C36H39NO5	6	2	O=C(O)CCCCN(CCc1ccccc1OCc1ccc(CCc2ccccc2)cc1)Cc1ccc(C(=O)O)cc1					0.2778	0	0	0	4	0	4	6	0	0	0	4	0	0	24	24	0	0
	2234805	CHEMBL4094894	CIPEPOFOL	3					C3_DT	204.31	4.03	1	1	20.23	3	10.95		4.43	4.43	NEUTRAL	1	15	0.79	C14H20O	1	1	CC(C)c1cccc([C@H](C)C2CC2)c1O					0.5714	1	0	1	1	0	1	1	1	0	1	2	1	0.0666667	6	6	0	0
	2234805	CHEMBL4094894	CIPEPOFOL	3					C3_DT	204.31	4.03	1	1	20.23	3	10.95		4.43	4.43	NEUTRAL	1	15	0.79	C14H20O	1	1	CC(C)c1cccc([C@H](C)C2CC2)c1O					0.5714	1	0	1	1	0	1	1	1	0	1	2	1	0.0666667	6	6	0	0
	2234805	CHEMBL4094894	CIPEPOFOL	3					C3_DT	204.31	4.03	1	1	20.23	3	10.95		4.43	4.43	NEUTRAL	1	15	0.79	C14H20O	1	1	CC(C)c1cccc([C@H](C)C2CC2)c1O					0.5714	1	0	1	1	0	1	1	1	0	1	2	1	0.0666667	6	6	0	0
	2234805	CHEMBL4094894	CIPEPOFOL	3					C3_DT	204.31	4.03	1	1	20.23	3	10.95		4.43	4.43	NEUTRAL	1	15	0.79	C14H20O	1	1	CC(C)c1cccc([C@H](C)C2CC2)c1O					0.5714	1	0	1	1	0	1	1	1	0	1	2	1	0.0666667	6	6	0	0
	2234805	CHEMBL4094894	CIPEPOFOL	3					C3_DT	204.31	4.03	1	1	20.23	3	10.95		4.43	4.43	NEUTRAL	1	15	0.79	C14H20O	1	1	CC(C)c1cccc([C@H](C)C2CC2)c1O					0.5714	1	0	1	1	0	1	1	1	0	1	2	1	0.0666667	6	6	0	0
	2234805	CHEMBL4094894	CIPEPOFOL	3					C3_DT	204.31	4.03	1	1	20.23	3	10.95		4.43	4.43	NEUTRAL	1	15	0.79	C14H20O	1	1	CC(C)c1cccc([C@H](C)C2CC2)c1O					0.5714	1	0	1	1	0	1	1	1	0	1	2	1	0.0666667	6	6	0	0
	2437874	CHEMBL4567446	CLESACOSTAT	2	7.63	7.5	7.63	7.5	C2_DT	502.57	4.28	7	1	114.62	5	3.93	1.66	3.22	0.02	ACID	3	37	0.55	C28H30N4O5	9	1	COc1cc(C(=O)N2CCC3(CC2)CC(=O)c2c(cnn2C(C)C)C3)cc(-c2ccc(C(=O)O)cc2)n1	0.2816	3.35	0.2816	3.35	0.3929	1	1	2	1	2	3	9	0	1	1	5	0	0	17	14	3	3
	2437874	CHEMBL4567446	CLESACOSTAT	2	7.69	7.59	7.69	7.59	C2_DT	502.57	4.28	7	1	114.62	5	3.93	1.66	3.22	0.02	ACID	3	37	0.55	C28H30N4O5	9	1	COc1cc(C(=O)N2CCC3(CC2)CC(=O)c2c(cnn2C(C)C)C3)cc(-c2ccc(C(=O)O)cc2)n1	0.2838	3.41	0.2838	3.41	0.3929	1	1	2	1	2	3	9	0	1	1	5	0	0	17	14	3	3
	2437874	CHEMBL4567446	CLESACOSTAT	2					C2_DT	502.57	4.28	7	1	114.62	5	3.93	1.66	3.22	0.02	ACID	3	37	0.55	C28H30N4O5	9	1	COc1cc(C(=O)N2CCC3(CC2)CC(=O)c2c(cnn2C(C)C)C3)cc(-c2ccc(C(=O)O)cc2)n1					0.3929	1	1	2	1	2	3	9	0	1	1	5	0	0	17	14	3	3
	699483	CHEMBL1237132	CLEVIDIPINE	4					D_DT	456.32	4.25	7	1	90.93	7			4.09	4.09	NEUTRAL	1	30	0.48	C21H23Cl2NO6	7	1	CCCC(=O)OCOC(=O)C1=C(C)NC(C)=C(C(=O)OC)C1c1cccc(Cl)c1Cl					0.381	0	1	1	1	0	1	9	0	0	0	2	1	0.0333333	6	6	0	0
	699483	CHEMBL1237132	CLEVIDIPINE	4					D_DT	456.32	4.25	7	1	90.93	7			4.09	4.09	NEUTRAL	1	30	0.48	C21H23Cl2NO6	7	1	CCCC(=O)OCOC(=O)C1=C(C)NC(C)=C(C(=O)OC)C1c1cccc(Cl)c1Cl					0.381	0	1	1	1	0	1	9	0	0	0	2	1	0.0333333	6	6	0	0
	699483	CHEMBL1237132	CLEVIDIPINE	4					D_DT	456.32	4.25	7	1	90.93	7			4.09	4.09	NEUTRAL	1	30	0.48	C21H23Cl2NO6	7	1	CCCC(=O)OCOC(=O)C1=C(C)NC(C)=C(C(=O)OC)C1c1cccc(Cl)c1Cl					0.381	0	1	1	1	0	1	9	0	0	0	2	1	0.0333333	6	6	0	0
	2486541	CHEMBL4650281	CLN-081	1					C1_DT	396.45	3.32	6	2	98.72	3		6.39	2.73	2.69	NEUTRAL	4	30	0.52	C23H20N6O	7	3	C=CC(=O)N[C@H]1C=C(C)c2c(-c3cnc4ccccc4c3)c3c(N)ncnc3n2C1					0.1304	0	1	1	1	3	4	7	0	0	0	5	1	0.0333333	19	15	4	4
	1369604	CHEMBL2095208	COBICISTAT	4					D_DT	776.04	6	10	3	138.02	19		6.69	4.99	4.91	NEUTRAL	4	54	0.11	C40H53N7O5S2	12	3	CC(C)c1nc(CN(C)C(=O)N[C@@H](CCN2CCOCC2)C(=O)N[C@H](CC[C@H](Cc2ccccc2)NC(=O)OCc2cncs2)Cc2ccccc2)cs1					0.475	0	1	1	2	2	4	14	0	1	1	5	3	0.0555556	22	18	2	4
	1369604	CHEMBL2095208	COBICISTAT	4					D_DT	776.04	6	10	3	138.02	19		6.69	4.99	4.91	NEUTRAL	4	54	0.11	C40H53N7O5S2	12	3	CC(C)c1nc(CN(C)C(=O)N[C@@H](CCN2CCOCC2)C(=O)N[C@H](CC[C@H](Cc2ccccc2)NC(=O)OCc2cncs2)Cc2ccccc2)cs1					0.475	0	1	1	2	2	4	14	0	1	1	5	3	0.0555556	22	18	2	4
	581850	CHEMBL1755	CONIVAPTAN	4	8.945	8.945	9.37	9.37	D_DT	498.59	6.51	3	2	78.09	4	12.26	6.56	5.31	5.25	NEUTRAL	5	38	0.3	C32H26N4O2	6	2	Cc1nc2c([nH]1)-c1ccccc1N(C(=O)c1ccc(NC(=O)c3ccccc3-c3ccccc3)cc1)CC2	0.3368	2.86	0.3215	2.435	0.0938	0	1	1	4	1	5	6	0	0	0	6	0	0	29	27	2	2
	581850	CHEMBL1755	CONIVAPTAN	4	8.7	8.7	9.44	9.44	D_DT	498.59	6.51	3	2	78.09	4	12.26	6.56	5.31	5.25	NEUTRAL	5	38	0.3	C32H26N4O2	6	2	Cc1nc2c([nH]1)-c1ccccc1N(C(=O)c1ccc(NC(=O)c3ccccc3-c3ccccc3)cc1)CC2	0.3393	2.93	0.3127	2.19	0.0938	0	1	1	4	1	5	6	0	0	0	6	0	0	29	27	2	2
	2108848	CHEMBL3899477	CONTELTINIB	1					C1_DT	635.84	3.84	11	4	126.99	10	10.23	8.47	3.59	2.57	NEUTRAL	3	45	0.26	C32H45N9O3S	12	4	COc1cc(N2CCC(N3CCN(C)CC3)CC2)ccc1Nc1nc2c(c(Nc3ccccc3S(=O)(=O)NC(C)C)n1)CCN2					0.5	0	3	3	2	1	3	13	0	2	2	6	0	0	18	16	2	2
	2108848	CHEMBL3899477	CONTELTINIB	1					C1_DT	635.84	3.84	11	4	126.99	10	10.23	8.47	3.59	2.57	NEUTRAL	3	45	0.26	C32H45N9O3S	12	4	COc1cc(N2CCC(N3CCN(C)CC3)CC2)ccc1Nc1nc2c(c(Nc3ccccc3S(=O)(=O)NC(C)C)n1)CCN2					0.5	0	3	3	2	1	3	13	0	2	2	6	0	0	18	16	2	2
	2108848	CHEMBL3899477	CONTELTINIB	1					C1_DT	635.84	3.84	11	4	126.99	10	10.23	8.47	3.59	2.57	NEUTRAL	3	45	0.26	C32H45N9O3S	12	4	COc1cc(N2CCC(N3CCN(C)CC3)CC2)ccc1Nc1nc2c(c(Nc3ccccc3S(=O)(=O)NC(C)C)n1)CCN2					0.5	0	3	3	2	1	3	13	0	2	2	6	0	0	18	16	2	2
	2108848	CHEMBL3899477	CONTELTINIB	1					C1_DT	635.84	3.84	11	4	126.99	10	10.23	8.47	3.59	2.57	NEUTRAL	3	45	0.26	C32H45N9O3S	12	4	COc1cc(N2CCC(N3CCN(C)CC3)CC2)ccc1Nc1nc2c(c(Nc3ccccc3S(=O)(=O)NC(C)C)n1)CCN2					0.5	0	3	3	2	1	3	13	0	2	2	6	0	0	18	16	2	2
	1757906	CHEMBL3287379	CONTEZOLID	2					C2_DT	408.34	2.82	7	1	87.91	5		1.23	2.55	2.55	NEUTRAL	2	29	0.76	C18H15F3N4O4	8	1	O=C1C=CN(c2c(F)cc(N3C[C@H](CNc4ccon4)OC3=O)c(F)c2F)CC1					0.2778	0	2	2	1	1	2	11	0	1	1	4	1	0.0344828	11	9	1	2
	2339865	CHEMBL4301914	CONTEZOLID ACEFOSAMIL	3					C3_DT	530.35	2.88	9	1	142.72	7	1.36		1.76	-0.62	ACID	2	36	0.42	C20H18F3N4O8P	12	1	CC(=O)OP(=O)(O)N(C[C@H]1CN(c2cc(F)c(N3C=CC(=O)CC3)c(F)c2F)C(=O)O1)c1ccon1					0.3	0	2	2	1	1	2	16	0	1	1	4	2	0.0555556	11	9	1	2
	1724957	CHEMBL3218576	COPANLISIB	4	9.3	9.3	9.3	9.3	D_DT	480.53	0.66	11	2	139.79	7	10.15	6.88	0.32	0.2	NEUTRAL	2	35	0.55	C23H28N8O4	12	3	COc1c(OCCCN2CCOCC2)ccc2c1N=C(NC(=O)c1cnc(N)nc1)N1CCN=C21	0.3629	8.64	0.3629	8.64	0.4348	0	3	3	1	1	2	12	0	1	1	5	0	0	12	10	2	2
	1724957	CHEMBL3218576	COPANLISIB	4	8.23	8.19	8.23	8.19	D_DT	480.53	0.66	11	2	139.79	7	10.15	6.88	0.32	0.2	NEUTRAL	2	35	0.55	C23H28N8O4	12	3	COc1c(OCCCN2CCOCC2)ccc2c1N=C(NC(=O)c1cnc(N)nc1)N1CCN=C21	0.3211	7.57	0.3211	7.57	0.4348	0	3	3	1	1	2	12	0	1	1	5	0	0	12	10	2	2
	436607	CHEMBL271220	CORT 108297	1	8.61	8.61	8.61	8.61	C1_DT	535.56	5.09	5	0	64.43	6		1.56	4.51	4.51	NEUTRAL	3	37	0.41	C26H25F4N3O3S	6	0	CCOC[C@]12Cc3cnn(-c4ccc(F)cc4)c3C=C1CCN(S(=O)(=O)c1ccc(C(F)(F)F)cc1)C2	0.3178	3.52	0.3178	3.52	0.3462	1	1	2	2	1	3	11	0	1	1	5	1	0.027027	17	15	2	2
	508707	CHEMBL483321	CP-724714	2	7.6975	7.71	7.6975	7.71	C2_DT	469.55	4.95	7	2	98.26	9		5.19	3.77	3.76	NEUTRAL	4	35	0.36	C27H27N5O3	8	2	COCC(=O)NC/C=C/c1ccc2ncnc(Nc3ccc(Oc4ccc(C)nc4)c(C)c3)c2c1	0.3004	2.7475	0.3004	2.7475	0.1852	0	0	0	2	2	4	8	0	0	0	4	0	0	22	19	3	3
	1726008	CHEMBL3219616	CP-866087	2	9.275	9.275	9	9	C2_DT	426.58	2.8	4	2	69.64	6	9.73	10.4	1.63	-0.39	BASE	2	30	0.75	C24H30N2O3S	5	2	CC[C@]1(c2cccc(NS(C)(=O)=O)c2)[C@@H]2CN(CC3(O)Cc4ccccc4C3)C[C@@H]21	0.4097	6.2	0.4222	6.475	0.5	2	1	3	2	0	2	6	1	1	2	5	3	0.1	12	12	0	0
	565032	CHEMBL549344	CPG-52852	2	5.58	5.58	5.58	5.58	C2_DT	361.47	2.06	6	2	102.9	7	12.07	4.96	1.32	1.32	NEUTRAL	3	25	0.63	C17H23N5O2S	7	3	CCc1nc2c(N)nc3ccccc3c2n1CCCCNS(C)(=O)=O	0.3048	3.52	0.3048	3.52	0.4118	0	0	0	1	2	3	8	0	0	0	3	0	0	13	10	3	3
	2130353	CHEMBL3920982	CR-6086	2					C2_DT	472.51	4.95	3	2	69.64	6	3.99	7.76	1.95	1.83	ACID	2	34	0.62	C26H27F3N2O3	5	2	O=C(O)c1ccc(C2(NC(=O)C3CC4(CCN3Cc3ccc(C(F)(F)F)cc3)CC4)CC2)cc1					0.4615	2	1	3	2	0	2	8	2	1	3	5	1	0.0294118	12	12	0	0
	1377998	CHEMBL2105728	CRENOLANIB	3					C3_DT	443.55	3.92	7	1	78.43	5		10.03	3.28	0.79	BASE	4	33	0.5	C26H29N5O2	7	2	CC1(COc2ccc3c(c2)ncn3-c2ccc3cccc(N4CCC(N)CC4)c3n2)COC1					0.3846	0	2	2	2	2	4	7	0	2	2	6	0	0	19	16	3	3
	1377998	CHEMBL2105728	CRENOLANIB	3					C3_DT	443.55	3.92	7	1	78.43	5		10.03	3.28	0.79	BASE	4	33	0.5	C26H29N5O2	7	2	CC1(COc2ccc3c(c2)ncn3-c2ccc3cccc(N4CCC(N)CC4)c3n2)COC1					0.3846	0	2	2	2	2	4	7	0	2	2	6	0	0	19	16	3	3
	1377998	CHEMBL2105728	CRENOLANIB	3					C3_DT	443.55	3.92	7	1	78.43	5		10.03	3.28	0.79	BASE	4	33	0.5	C26H29N5O2	7	2	CC1(COc2ccc3c(c2)ncn3-c2ccc3cccc(N4CCC(N)CC4)c3n2)COC1					0.3846	0	2	2	2	2	4	7	0	2	2	6	0	0	19	16	3	3
	1377998	CHEMBL2105728	CRENOLANIB	3	9.0767	8.89	9.0767	8.89	C3_DT	443.55	3.92	7	1	78.43	5		10.03	3.28	0.79	BASE	4	33	0.5	C26H29N5O2	7	2	CC1(COc2ccc3c(c2)ncn3-c2ccc3cccc(N4CCC(N)CC4)c3n2)COC1	0.3756	5.1567	0.3756	5.1567	0.3846	0	2	2	2	2	4	7	0	2	2	6	0	0	19	16	3	3
	1377998	CHEMBL2105728	CRENOLANIB	3	9.66	9.66	9.66	9.66	C3_DT	443.55	3.92	7	1	78.43	5		10.03	3.28	0.79	BASE	4	33	0.5	C26H29N5O2	7	2	CC1(COc2ccc3c(c2)ncn3-c2ccc3cccc(N4CCC(N)CC4)c3n2)COC1	0.3998	5.74	0.3998	5.74	0.3846	0	2	2	2	2	4	7	0	2	2	6	0	0	19	16	3	3
	1377998	CHEMBL2105728	CRENOLANIB	3	9.31	9.31	9.31	9.31	C3_DT	443.55	3.92	7	1	78.43	5		10.03	3.28	0.79	BASE	4	33	0.5	C26H29N5O2	7	2	CC1(COc2ccc3c(c2)ncn3-c2ccc3cccc(N4CCC(N)CC4)c3n2)COC1	0.3853	5.39	0.3853	5.39	0.3846	0	2	2	2	2	4	7	0	2	2	6	0	0	19	16	3	3
	1377998	CHEMBL2105728	CRENOLANIB	3	8.0425	7.56	8.0425	7.56	C3_DT	443.55	3.92	7	1	78.43	5		10.03	3.28	0.79	BASE	4	33	0.5	C26H29N5O2	7	2	CC1(COc2ccc3c(c2)ncn3-c2ccc3cccc(N4CCC(N)CC4)c3n2)COC1	0.3328	4.1225	0.3328	4.1225	0.3846	0	2	2	2	2	4	7	0	2	2	6	0	0	19	16	3	3
	520269	CHEMBL484785	CRISABOROLE	4	6.635	6.635	6.635	6.635	D_DT	251.05														C14H10BNO3			N#Cc1ccc(Oc2ccc3c(c2)COB3O)cc1					0.0714	0	1	1	2	0	2	5	0	0	0	3	0	#DIV/0!	12	12	0	0
	520269	CHEMBL484785	CRISABOROLE	4	7.26	7.26	7.26	7.26	D_DT	251.05														C14H10BNO3			N#Cc1ccc(Oc2ccc3c(c2)COB3O)cc1					0.0714	0	1	1	2	0	2	5	0	0	0	3	0	#DIV/0!	12	12	0	0
	520269	CHEMBL484785	CRISABOROLE	4	5.7	5.7	5.7	5.7	D_DT	251.05														C14H10BNO3			N#Cc1ccc(Oc2ccc3c(c2)COB3O)cc1					0.0714	0	1	1	2	0	2	5	0	0	0	3	0	#DIV/0!	12	12	0	0
	520269	CHEMBL484785	CRISABOROLE	4	7.26	7.26	7.26	7.26	D_DT	251.05														C14H10BNO3			N#Cc1ccc(Oc2ccc3c(c2)COB3O)cc1					0.0714	0	1	1	2	0	2	5	0	0	0	3	0	#DIV/0!	12	12	0	0
	520269	CHEMBL484785	CRISABOROLE	4	7.26	7.26	7.26	7.26	D_DT	251.05														C14H10BNO3			N#Cc1ccc(Oc2ccc3c(c2)COB3O)cc1					0.0714	0	1	1	2	0	2	5	0	0	0	3	0	#DIV/0!	12	12	0	0
	1376122	CHEMBL2103852	CROLIBULIN	1					C1_DT	417.26	2.85	7	3	129.54	3		3.51	1.83	1.83	NEUTRAL	2	26	0.66	C18H17BrN4O3	7	6	COc1cc([C@H]2C(C#N)=C(N)Oc3c2ccc(N)c3N)cc(Br)c1OC					0.1667	0	1	1	2	0	2	8	0	0	0	3	1	0.0384615	12	12	0	0
	1376122	CHEMBL2103852	CROLIBULIN	1					C1_DT	417.26	2.85	7	3	129.54	3		3.51	1.83	1.83	NEUTRAL	2	26	0.66	C18H17BrN4O3	7	6	COc1cc([C@H]2C(C#N)=C(N)Oc3c2ccc(N)c3N)cc(Br)c1OC					0.1667	0	1	1	2	0	2	8	0	0	0	3	1	0.0384615	12	12	0	0
	1376122	CHEMBL2103852	CROLIBULIN	1					C1_DT	417.26	2.85	7	3	129.54	3		3.51	1.83	1.83	NEUTRAL	2	26	0.66	C18H17BrN4O3	7	6	COc1cc([C@H]2C(C#N)=C(N)Oc3c2ccc(N)c3N)cc(Br)c1OC					0.1667	0	1	1	2	0	2	8	0	0	0	3	1	0.0384615	12	12	0	0
	1344707	CHEMBL2035185	CT-1578	1	7.16	7.16	7.16	7.16	C1_DT	462.55	4.56	8	1	81.88	4	13.9	8.86	3.56	2.09	BASE	3	34	0.57	C26H30N4O4	8	1	C1=C/COCc2cc(ccc2OCCN2CCCC2)Nc2nccc(n2)-c2ccc(o2)COC/1	0.2876	2.6	0.2876	2.6	0.3846	0	2	2	1	2	3	8	0	1	1	5	0	0	17	14	2	3
	1344707	CHEMBL2035185	CT-1578	1	7.34	7.34	7.34	7.34	C1_DT	462.55	4.56	8	1	81.88	4	13.9	8.86	3.56	2.09	BASE	3	34	0.57	C26H30N4O4	8	1	C1=C/COCc2cc(ccc2OCCN2CCCC2)Nc2nccc(n2)-c2ccc(o2)COC/1	0.2948	2.78	0.2948	2.78	0.3846	0	2	2	1	2	3	8	0	1	1	5	0	0	17	14	2	3
	1344707	CHEMBL2035185	CT-1578	1	7.22	7.22	7.22	7.22	C1_DT	462.55	4.56	8	1	81.88	4	13.9	8.86	3.56	2.09	BASE	3	34	0.57	C26H30N4O4	8	1	C1=C/COCc2cc(ccc2OCCN2CCCC2)Nc2nccc(n2)-c2ccc(o2)COC/1	0.29	2.66	0.29	2.66	0.3846	0	2	2	1	2	3	8	0	1	1	5	0	0	17	14	2	3
	603809	CHEMBL598797	CUDC-101	1	8.62	8.62	8.62	8.62	C1_DT	434.5	4.2	7	3	105.6	11	8.91	5.04	3.82	3.81	NEUTRAL	3	32	0.18	C24H26N4O4	8	3	C#Cc1cccc(Nc2ncnc3cc(OC)c(OCCCCCCC(=O)NO)cc23)c1	0.3679	4.42	0.3679	4.42	0.2917	0	0	0	2	1	3	8	0	0	0	3	0	0	16	14	2	2
	603809	CHEMBL598797	CUDC-101	1	8.35	8.35	8.35	8.35	C1_DT	434.5	4.2	7	3	105.6	11	8.91	5.04	3.82	3.81	NEUTRAL	3	32	0.18	C24H26N4O4	8	3	C#Cc1cccc(Nc2ncnc3cc(OC)c(OCCCCCCC(=O)NO)cc23)c1	0.3564	4.15	0.3564	4.15	0.2917	0	0	0	2	1	3	8	0	0	0	3	0	0	16	14	2	2
	603809	CHEMBL598797	CUDC-101	1	6.96	6.9	6.96	6.9	C1_DT	434.5	4.2	7	3	105.6	11	8.91	5.04	3.82	3.81	NEUTRAL	3	32	0.18	C24H26N4O4	8	3	C#Cc1cccc(Nc2ncnc3cc(OC)c(OCCCCCCC(=O)NO)cc23)c1	0.297	2.76	0.297	2.76	0.2917	0	0	0	2	1	3	8	0	0	0	3	0	0	16	14	2	2
	603809	CHEMBL598797	CUDC-101	1					C1_DT	434.5	4.2	7	3	105.6	11	8.91	5.04	3.82	3.81	NEUTRAL	3	32	0.18	C24H26N4O4	8	3	C#Cc1cccc(Nc2ncnc3cc(OC)c(OCCCCCCC(=O)NO)cc23)c1					0.2917	0	0	0	2	1	3	8	0	0	0	3	0	0	16	14	2	2
	603809	CHEMBL598797	CUDC-101	1	7.9	7.9	7.9	7.9	C1_DT	434.5	4.2	7	3	105.6	11	8.91	5.04	3.82	3.81	NEUTRAL	3	32	0.18	C24H26N4O4	8	3	C#Cc1cccc(Nc2ncnc3cc(OC)c(OCCCCCCC(=O)NO)cc23)c1	0.3372	3.7	0.3372	3.7	0.2917	0	0	0	2	1	3	8	0	0	0	3	0	0	16	14	2	2
	603809	CHEMBL598797	CUDC-101	1	8.04	8.04	8.04	8.04	C1_DT	434.5	4.2	7	3	105.6	11	8.91	5.04	3.82	3.81	NEUTRAL	3	32	0.18	C24H26N4O4	8	3	C#Cc1cccc(Nc2ncnc3cc(OC)c(OCCCCCCC(=O)NO)cc23)c1	0.3431	3.84	0.3431	3.84	0.2917	0	0	0	2	1	3	8	0	0	0	3	0	0	16	14	2	2
	603809	CHEMBL598797	CUDC-101	1	7.88	7.88	7.88	7.88	C1_DT	434.5	4.2	7	3	105.6	11	8.91	5.04	3.82	3.81	NEUTRAL	3	32	0.18	C24H26N4O4	8	3	C#Cc1cccc(Nc2ncnc3cc(OC)c(OCCCCCCC(=O)NO)cc23)c1	0.3363	3.68	0.3363	3.68	0.2917	0	0	0	2	1	3	8	0	0	0	3	0	0	16	14	2	2
	603809	CHEMBL598797	CUDC-101	1	7.94	7.94	7.94	7.94	C1_DT	434.5	4.2	7	3	105.6	11	8.91	5.04	3.82	3.81	NEUTRAL	3	32	0.18	C24H26N4O4	8	3	C#Cc1cccc(Nc2ncnc3cc(OC)c(OCCCCCCC(=O)NO)cc23)c1	0.3389	3.74	0.3389	3.74	0.2917	0	0	0	2	1	3	8	0	0	0	3	0	0	16	14	2	2
	603809	CHEMBL598797	CUDC-101	1	8.29	8.29	8.29	8.29	C1_DT	434.5	4.2	7	3	105.6	11	8.91	5.04	3.82	3.81	NEUTRAL	3	32	0.18	C24H26N4O4	8	3	C#Cc1cccc(Nc2ncnc3cc(OC)c(OCCCCCCC(=O)NO)cc23)c1	0.3538	4.09	0.3538	4.09	0.2917	0	0	0	2	1	3	8	0	0	0	3	0	0	16	14	2	2
	603809	CHEMBL598797	CUDC-101	1	6.43	6.43	6.43	6.43	C1_DT	434.5	4.2	7	3	105.6	11	8.91	5.04	3.82	3.81	NEUTRAL	3	32	0.18	C24H26N4O4	8	3	C#Cc1cccc(Nc2ncnc3cc(OC)c(OCCCCCCC(=O)NO)cc23)c1	0.2744	2.23	0.2744	2.23	0.2917	0	0	0	2	1	3	8	0	0	0	3	0	0	16	14	2	2
	603809	CHEMBL598797	CUDC-101	1	7.1	7.1	7.1	7.1	C1_DT	434.5	4.2	7	3	105.6	11	8.91	5.04	3.82	3.81	NEUTRAL	3	32	0.18	C24H26N4O4	8	3	C#Cc1cccc(Nc2ncnc3cc(OC)c(OCCCCCCC(=O)NO)cc23)c1	0.303	2.9	0.303	2.9	0.2917	0	0	0	2	1	3	8	0	0	0	3	0	0	16	14	2	2
	603809	CHEMBL598797	CUDC-101	1	7.17	7.17	7.17	7.17	C1_DT	434.5	4.2	7	3	105.6	11	8.91	5.04	3.82	3.81	NEUTRAL	3	32	0.18	C24H26N4O4	8	3	C#Cc1cccc(Nc2ncnc3cc(OC)c(OCCCCCCC(=O)NO)cc23)c1	0.306	2.97	0.306	2.97	0.2917	0	0	0	2	1	3	8	0	0	0	3	0	0	16	14	2	2
	603809	CHEMBL598797	CUDC-101	1	8.36	8.36	8.36	8.36	C1_DT	434.5	4.2	7	3	105.6	11	8.91	5.04	3.82	3.81	NEUTRAL	3	32	0.18	C24H26N4O4	8	3	C#Cc1cccc(Nc2ncnc3cc(OC)c(OCCCCCCC(=O)NO)cc23)c1	0.3568	4.16	0.3568	4.16	0.2917	0	0	0	2	1	3	8	0	0	0	3	0	0	16	14	2	2
	603809	CHEMBL598797	CUDC-101	1	7.795	7.795	7.795	7.795	C1_DT	434.5	4.2	7	3	105.6	11	8.91	5.04	3.82	3.81	NEUTRAL	3	32	0.18	C24H26N4O4	8	3	C#Cc1cccc(Nc2ncnc3cc(OC)c(OCCCCCCC(=O)NO)cc23)c1	0.3327	3.595	0.3327	3.595	0.2917	0	0	0	2	1	3	8	0	0	0	3	0	0	16	14	2	2
	520120	CHEMBL482967	CYC-116	1	7.73	7.73	7.73	7.73	C1_DT	368.47	3.07	8	2	89.19	4		4.08	2.73	2.73	NEUTRAL	3	26	0.73	C18H20N6OS	7	3	Cc1nc(N)sc1-c1ccnc(Nc2ccc(N3CCOCC3)cc2)n1	0.406	4.66	0.406	4.66	0.2778	0	1	1	1	2	3	8	0	1	1	4	0	0	17	13	3	4
	520120	CHEMBL482967	CYC-116	1	7.88	7.88	7.88	7.88	C1_DT	368.47	3.07	8	2	89.19	4		4.08	2.73	2.73	NEUTRAL	3	26	0.73	C18H20N6OS	7	3	Cc1nc(N)sc1-c1ccnc(Nc2ccc(N3CCOCC3)cc2)n1	0.4139	4.81	0.4139	4.81	0.2778	0	1	1	1	2	3	8	0	1	1	4	0	0	17	13	3	4
	520120	CHEMBL482967	CYC-116	1	7.19	7.19	7.19	7.19	C1_DT	368.47	3.07	8	2	89.19	4		4.08	2.73	2.73	NEUTRAL	3	26	0.73	C18H20N6OS	7	3	Cc1nc(N)sc1-c1ccnc(Nc2ccc(N3CCOCC3)cc2)n1	0.3777	4.12	0.3777	4.12	0.2778	0	1	1	1	2	3	8	0	1	1	4	0	0	17	13	3	4
	520120	CHEMBL482967	CYC-116	1	7.26	7.26	7.26	7.26	C1_DT	368.47	3.07	8	2	89.19	4		4.08	2.73	2.73	NEUTRAL	3	26	0.73	C18H20N6OS	7	3	Cc1nc(N)sc1-c1ccnc(Nc2ccc(N3CCOCC3)cc2)n1	0.3814	4.19	0.3814	4.19	0.2778	0	1	1	1	2	3	8	0	1	1	4	0	0	17	13	3	4
	561520	CHEMBL539697	DABIGATRAN ETEXILATE	4	8.5033	8.58	8.5033	8.58	D_DT	627.75	5.81	10	3	151.53	15	10.17	3.82	4.99	4.99	NEUTRAL	4	46	0.06	C34H41N7O5	12	3	CCCCCCOC(=O)NC(=N)c1ccc(NCc2nc3cc(C(=O)N(CCC(=O)OCC)c4ccccn4)ccc3n2C)cc1	0.2525	2.6933	0.2525	2.6933	0.3529	0	0	0	2	2	4	12	0	0	0	4	0	0	21	18	3	3
	1340894	CHEMBL2028663	DABRAFENIB	4	8.042	8.22	8.042	8.22	D_DT	519.57	5.36	7	2	110.86	5	7.16	2.97	5.46	5.1	NEUTRAL	4	35	0.37	C23H20F3N5O2S2	7	3	CC(C)(C)c1nc(-c2cccc(NS(=O)(=O)c3c(F)cccc3F)c2F)c(-c2ccnc(N)n2)s1	0.3138	2.682	0.3138	2.682	0.1739	0	0	0	2	2	4	12	0	0	0	4	0	0	23	19	3	4
	1340894	CHEMBL2028663	DABRAFENIB	4	8.6733	9	8.745	9	D_DT	519.57	5.36	7	2	110.86	5	7.16	2.97	5.46	5.1	NEUTRAL	4	35	0.37	C23H20F3N5O2S2	7	3	CC(C)(C)c1nc(-c2cccc(NS(=O)(=O)c3c(F)cccc3F)c2F)c(-c2ccnc(N)n2)s1	0.3412	3.385	0.3384	3.3133	0.1739	0	0	0	2	2	4	12	0	0	0	4	0	0	23	19	3	4
	427183	CHEMBL257978	DABUZALGRON	2	7.6	7.6			C2_DT	317.8	1.4	5	2	79.79	5	9.65	9.03	-0.06	-1.27	BASE	1	20	0.86	C12H16ClN3O3S	6	2	Cc1c(OCC2=NCCN2)ccc(Cl)c1NS(C)(=O)=O			0.519	6.2	0.4167	0	1	1	1	0	1	8	0	0	0	2	0	0	6	6	0	0
	1339281	CHEMBL2023898	DACLATASVIR	4	9.544	10.02	9.544	10.02	D_DT	738.89	6.22	8	4	174.64	11	11.15	6.09	4.18	4.16	NEUTRAL	4	54	0.14	C40H50N8O6	14	4	COC(=O)N[C@H](C(=O)N1CCC[C@H]1c1ncc(-c2ccc(-c3ccc(-c4cnc([C@@H]5CCCN5C(=O)[C@@H](NC(=O)OC)C(C)C)[nH]4)cc3)cc2)[nH]1)C(C)C	0.2414	3.324	0.2414	3.324	0.45	0	2	2	2	2	4	14	0	2	2	6	4	0.0740741	22	18	4	4
	1339281	CHEMBL2023898	DACLATASVIR	4	6.555	6.555	6.555	6.555	D_DT	738.89	6.22	8	4	174.64	11	11.15	6.09	4.18	4.16	NEUTRAL	4	54	0.14	C40H50N8O6	14	4	COC(=O)N[C@H](C(=O)N1CCC[C@H]1c1ncc(-c2ccc(-c3ccc(-c4cnc([C@@H]5CCCN5C(=O)[C@@H](NC(=O)OC)C(C)C)[nH]4)cc3)cc2)[nH]1)C(C)C	0.1658	0.335	0.1658	0.335	0.45	0	2	2	2	2	4	14	0	2	2	6	4	0.0740741	22	18	4	4
	1383172	CHEMBL2110732	DACOMITINIB	4	8.285	8.22	8.285	8.22	D_DT	469.95	5.16	6	2	79.38	7	12.5	8.55	4.71	3.53	BASE	3	33	0.47	C24H25ClFN5O2	7	2	COc1cc2ncnc(Nc3ccc(F)c(Cl)c3)c2cc1NC(=O)/C=C/CN1CCCCC1	0.3429	3.125	0.3429	3.125	0.2917	0	1	1	2	1	3	9	0	1	1	4	0	0	16	14	2	2
	1383172	CHEMBL2110732	DACOMITINIB	4	7.38	7.38	7.38	7.38	D_DT	469.95	5.16	6	2	79.38	7	12.5	8.55	4.71	3.53	BASE	3	33	0.47	C24H25ClFN5O2	7	2	COc1cc2ncnc(Nc3ccc(F)c(Cl)c3)c2cc1NC(=O)/C=C/CN1CCCCC1	0.3054	2.22	0.3054	2.22	0.2917	0	1	1	2	1	3	9	0	1	1	4	0	0	16	14	2	2
	1383172	CHEMBL2110732	DACOMITINIB	4	7.34	7.34	7.34	7.34	D_DT	469.95	5.16	6	2	79.38	7	12.5	8.55	4.71	3.53	BASE	3	33	0.47	C24H25ClFN5O2	7	2	COc1cc2ncnc(Nc3ccc(F)c(Cl)c3)c2cc1NC(=O)/C=C/CN1CCCCC1	0.3038	2.18	0.3038	2.18	0.2917	0	1	1	2	1	3	9	0	1	1	4	0	0	16	14	2	2
	1383172	CHEMBL2110732	DACOMITINIB	4	7.13	7.13	7.13	7.13	D_DT	469.95	5.16	6	2	79.38	7	12.5	8.55	4.71	3.53	BASE	3	33	0.47	C24H25ClFN5O2	7	2	COc1cc2ncnc(Nc3ccc(F)c(Cl)c3)c2cc1NC(=O)/C=C/CN1CCCCC1	0.2951	1.97	0.2951	1.97	0.2917	0	1	1	2	1	3	9	0	1	1	4	0	0	16	14	2	2
	1220034	CHEMBL1879463	DACTOLISIB	3	7.7191	7.7	7.7191	7.7	C3_DT	469.55	5.89	6	0	76.5	3		4.07	5.65	5.65	NEUTRAL	6	36	0.32	C30H23N5O	6	0	Cn1c(=O)n(-c2ccc(C(C)(C)C#N)cc2)c2c3cc(-c4cnc5ccccc5c4)ccc3ncc21	0.2928	1.8291	0.2928	1.8291	0.1333	0	0	0	3	3	6	6	0	0	0	6	0	0	29	25	4	4
	1220034	CHEMBL1879463	DACTOLISIB	3	7.02	7.11	7.02	7.11	C3_DT	469.55	5.89	6	0	76.5	3		4.07	5.65	5.65	NEUTRAL	6	36	0.32	C30H23N5O	6	0	Cn1c(=O)n(-c2ccc(C(C)(C)C#N)cc2)c2c3cc(-c4cnc5ccccc5c4)ccc3ncc21	0.2663	1.13	0.2663	1.13	0.1333	0	0	0	3	3	6	6	0	0	0	6	0	0	29	25	4	4
	1220034	CHEMBL1879463	DACTOLISIB	3	7.4846	7.6	7.4846	7.6	C3_DT	469.55	5.89	6	0	76.5	3		4.07	5.65	5.65	NEUTRAL	6	36	0.32	C30H23N5O	6	0	Cn1c(=O)n(-c2ccc(C(C)(C)C#N)cc2)c2c3cc(-c4cnc5ccccc5c4)ccc3ncc21	0.2839	1.5946	0.2839	1.5946	0.1333	0	0	0	3	3	6	6	0	0	0	6	0	0	29	25	4	4
	1220034	CHEMBL1879463	DACTOLISIB	3	7.4455	7.57	7.4455	7.57	C3_DT	469.55	5.89	6	0	76.5	3		4.07	5.65	5.65	NEUTRAL	6	36	0.32	C30H23N5O	6	0	Cn1c(=O)n(-c2ccc(C(C)(C)C#N)cc2)c2c3cc(-c4cnc5ccccc5c4)ccc3ncc21	0.2825	1.5555	0.2825	1.5555	0.1333	0	0	0	3	3	6	6	0	0	0	6	0	0	29	25	4	4
	1220034	CHEMBL1879463	DACTOLISIB	3	7.89	7.92	7.89	7.92	C3_DT	469.55	5.89	6	0	76.5	3		4.07	5.65	5.65	NEUTRAL	6	36	0.32	C30H23N5O	6	0	Cn1c(=O)n(-c2ccc(C(C)(C)C#N)cc2)c2c3cc(-c4cnc5ccccc5c4)ccc3ncc21	0.2993	2	0.2993	2	0.1333	0	0	0	3	3	6	6	0	0	0	6	0	0	29	25	4	4
	1626735	CHEMBL3137304	DAGROCORAT	2	8.2475	8.185	8.2475	8.185	C2_DT	494.56	6.16	3	2	62.22	4	11.24	5.2	5.8	5.8	NEUTRAL	3	36	0.46	C29H29F3N2O2	4	2	Cc1ncccc1NC(=O)c1ccc2c(c1)CC[C@@H]1C[C@@](O)(C(F)(F)F)CC[C@@]21Cc1ccccc1	0.3129	2.0875	0.3129	2.0875	0.3793	2	0	2	2	1	3	7	1	0	1	5	3	0.0833333	18	17	1	1
	2315431	CHEMBL4250860	DANICOPAN	3	8.2067	8.4	8.2067	8.4	C3_DT	580.42	3.74	8	1	122.97	6	11.7	2.23	2.53	2.53	NEUTRAL	4	38	0.27	C26H23BrFN7O3	10	1	CC(=O)c1nn(CC(=O)N2C[C@H](F)C[C@H]2C(=O)Nc2cccc(Br)n2)c2ccc(-c3cnc(C)nc3)cc12	0.2949	4.4667	0.2949	4.4667	0.2692	0	1	1	1	3	4	12	0	1	1	5	2	0.0526316	21	16	5	5
	1592349	CHEMBL3039531	DANIRIXIN	2					C2_DT	441.91	3.66	5	4	107.53	4	5.34	8.22	3.01	2.98	ACID	2	29	0.54	C19H21ClFN3O4S	7	4	Cc1c(F)cccc1NC(=O)Nc1ccc(Cl)c(S(=O)(=O)[C@H]2CCCNC2)c1O					0.3158	0	1	1	2	0	2	10	0	1	1	3	1	0.0344828	12	12	0	0
	431125	CHEMBL258734	DANOPREVIR	3	9.7	9.7	9.7	9.7	C3_DT	731.84	3.14	9	3	180.52	5	3.77		2.55	1.61	ACID	1	51	0.38	C35H46FN5O9S	14	3	CC(C)(C)OC(=O)N[C@H]1CCCCC/C=C\[C@@H]2C[C@@]2(C(=O)NS(=O)(=O)C2CC2)NC(=O)[C@@H]2C[C@@H](OC(=O)N3Cc4cccc(F)c4C3)CN2C1=O	0.2598	6.56	0.2598	6.56	0.6286	2	3	5	1	0	1	16	2	1	3	6	5	0.0980392	6	6	0	0
	2389894	CHEMBL4518483	DANUGLIPRON	2	7.92	7.92	7.92	7.92	C2_DT	555.61	4.89	8	1	113.5	9	3.58	7.08	1.74	1.37	ACID	4	41	0.31	C31H30FN5O4	9	1	N#Cc1ccc(COc2cccc(C3CCN(Cc4nc5ccc(C(=O)O)cc5n4C[C@@H]4CCO4)CC3)n2)c(F)c1	0.2638	3.03	0.2638	3.03	0.3548	0	2	2	2	2	4	10	0	2	2	6	1	0.0243902	21	18	3	3
	441579	CHEMBL429910	DAPAGLIFLOZIN	4	8.56	8.54	8.56	8.54	D_DT	408.88	1.84	6	4	99.38	6	12.57		2.11	2.11	NEUTRAL	2	28	0.58	C21H25ClO6	6	4	CCOc1ccc(Cc2cc([C@@H]3O[C@H](CO)[C@@H](O)[C@H](O)[C@H]3O)ccc2Cl)cc1	0.4175	6.72	0.4175	6.72	0.4286	0	1	1	2	0	2	7	0	1	1	3	5	0.178571	12	12	0	0
	573927	CHEMBL566757	DAPORINAD	2	8.3707	8.41	8.3707	8.41	C2_DT	391.52	3.93	3	1	62.3	8		4.84	3.16	3.16	NEUTRAL	2	29	0.55	C24H29N3O2	5	1	O=C(/C=C/c1cccnc1)NCCCCC1CCN(C(=O)c2ccccc2)CC1	0.3942	4.4407	0.3942	4.4407	0.375	0	1	1	1	1	2	5	0	1	1	3	0	0	12	11	1	1
	1926837	CHEMBL3544988	DAPRODUSTAT	3					C3_DT	393.44	1.26	5	2	124.09	5	2.38		1.4	-4.12	ACID	0	28	0.68	C19H27N3O6	9	2	O=C(O)CNC(=O)C1C(=O)N(C2CCCCC2)C(=O)N(C2CCCCC2)C1=O					0.7368	2	1	3	0	0	0	9	2	1	3	3	0	0	0	0	0	0
	1926837	CHEMBL3544988	DAPRODUSTAT	3					C3_DT	393.44	1.26	5	2	124.09	5	2.38		1.4	-4.12	ACID	0	28	0.68	C19H27N3O6	9	2	O=C(O)CNC(=O)C1C(=O)N(C2CCCCC2)C(=O)N(C2CCCCC2)C1=O					0.7368	2	1	3	0	0	0	9	2	1	3	3	0	0	0	0	0	0
	1926837	CHEMBL3544988	DAPRODUSTAT	3					C3_DT	393.44	1.26	5	2	124.09	5	2.38		1.4	-4.12	ACID	0	28	0.68	C19H27N3O6	9	2	O=C(O)CNC(=O)C1C(=O)N(C2CCCCC2)C(=O)N(C2CCCCC2)C1=O					0.7368	2	1	3	0	0	0	9	2	1	3	3	0	0	0	0	0	0
	1926837	CHEMBL3544988	DAPRODUSTAT	3					C3_DT	393.44	1.26	5	2	124.09	5	2.38		1.4	-4.12	ACID	0	28	0.68	C19H27N3O6	9	2	O=C(O)CNC(=O)C1C(=O)N(C2CCCCC2)C(=O)N(C2CCCCC2)C1=O					0.7368	2	1	3	0	0	0	9	2	1	3	3	0	0	0	0	0	0
	1265828	CHEMBL1922235	DAREXABAN	3	7.385	7.385	7.385	7.385	C3_DT	474.56	4.05	6	3	94.14	6	8.32	8.95	2.96	2.35	BASE	3	35	0.47	C27H30N4O4	8	3	COc1ccc(C(=O)Nc2cccc(O)c2NC(=O)c2ccc(N3CCCN(C)CC3)cc2)cc1	0.2882	3.335	0.2882	3.335	0.2593	0	1	1	3	0	3	8	0	1	1	4	0	0	18	18	0	0
	2335561	CHEMBL4297590	DARIDOREXANT	4	8.8	8.8	8.8	8.8	D_DT	450.93	4.27	6	1	88.93	4	11.8	5.06	3.04	3.04	NEUTRAL	4	32	0.5	C23H23ClN6O2	8	1	COc1ccc(-n2nccn2)c(C(=O)N2CCC[C@@]2(C)c2nc3c(C)c(Cl)ccc3[nH]2)c1	0.3756	4.53	0.3756	4.53	0.3043	0	1	1	2	2	4	9	0	1	1	5	1	0.03125	20	15	5	5
	2335561	CHEMBL4297590	DARIDOREXANT	4	8.9	8.9	8.9	8.9	D_DT	450.93	4.27	6	1	88.93	4	11.8	5.06	3.04	3.04	NEUTRAL	4	32	0.5	C23H23ClN6O2	8	1	COc1ccc(-n2nccn2)c(C(=O)N2CCC[C@@]2(C)c2nc3c(C)c(Cl)ccc3[nH]2)c1	0.3798	4.63	0.3798	4.63	0.3043	0	1	1	2	2	4	9	0	1	1	5	1	0.03125	20	15	5	5
	1980306	CHEMBL3647536	DARIGABAT	2					C2_DT	440.5	4.12	7	0	86.97	6		2.54	2.64	2.64	NEUTRAL	4	31	0.45	C22H21FN4O3S	7	0	CCn1cnc2c(-c3ccc(F)c(-c4ccc(S(=O)(=O)CC)cc4OC)c3)cnnc21					0.2273	0	0	0	2	2	4	9	0	0	0	4	0	0	21	17	4	4
	1980306	CHEMBL3647536	DARIGABAT	2					C2_DT	440.5	4.12	7	0	86.97	6		2.54	2.64	2.64	NEUTRAL	4	31	0.45	C22H21FN4O3S	7	0	CCn1cnc2c(-c3ccc(F)c(-c4ccc(S(=O)(=O)CC)cc4OC)c3)cnnc21					0.2273	0	0	0	2	2	4	9	0	0	0	4	0	0	21	17	4	4
	1980306	CHEMBL3647536	DARIGABAT	2					C2_DT	440.5	4.12	7	0	86.97	6		2.54	2.64	2.64	NEUTRAL	4	31	0.45	C22H21FN4O3S	7	0	CCn1cnc2c(-c3ccc(F)c(-c4ccc(S(=O)(=O)CC)cc4OC)c3)cnnc21					0.2273	0	0	0	2	2	4	9	0	0	0	4	0	0	21	17	4	4
	1980306	CHEMBL3647536	DARIGABAT	2					C2_DT	440.5	4.12	7	0	86.97	6		2.54	2.64	2.64	NEUTRAL	4	31	0.45	C22H21FN4O3S	7	0	CCn1cnc2c(-c3ccc(F)c(-c4ccc(S(=O)(=O)CC)cc4OC)c3)cnnc21					0.2273	0	0	0	2	2	4	9	0	0	0	4	0	0	21	17	4	4
	1980306	CHEMBL3647536	DARIGABAT	2					C2_DT	440.5	4.12	7	0	86.97	6		2.54	2.64	2.64	NEUTRAL	4	31	0.45	C22H21FN4O3S	7	0	CCn1cnc2c(-c3ccc(F)c(-c4ccc(S(=O)(=O)CC)cc4OC)c3)cnnc21					0.2273	0	0	0	2	2	4	9	0	0	0	4	0	0	21	17	4	4
	1980306	CHEMBL3647536	DARIGABAT	2					C2_DT	440.5	4.12	7	0	86.97	6		2.54	2.64	2.64	NEUTRAL	4	31	0.45	C22H21FN4O3S	7	0	CCn1cnc2c(-c3ccc(F)c(-c4ccc(S(=O)(=O)CC)cc4OC)c3)cnnc21					0.2273	0	0	0	2	2	4	9	0	0	0	4	0	0	21	17	4	4
	2335156	CHEMBL4297185	DAROLUTAMIDE	4	7.77	7.77	7.77	7.77	D_DT	398.85	2.67	6	3	119.62	6	9.81	2.37	2.45	2.44	NEUTRAL	3	28	0.59	C19H19ClN6O2	8	3	CC(O)c1cc(C(=O)N[C@@H](C)Cn2ccc(-c3ccc(C#N)c(Cl)c3)n2)n[nH]1	0.379	5.1	0.379	5.1	0.2632	0	0	0	1	2	3	9	0	0	0	3	2	0.0714286	16	12	4	4
	1541778	CHEMBL2365940	DAROTROPIUM	2					C2_DT	345.51	4.9	1	0	23.79	4			0.68	0.68		2	26	0.72	C24H29N2+	2	0	C[N+]1(C)[C@@H]2CC[C@H]1C[C@H](CC(C#N)(c1ccccc1)c1ccccc1)C2					0.4583	0	2	2	2	0	2	2	0	2	2	4	3	0.115385	12	12	0	0
	1541778	CHEMBL2365940	DAROTROPIUM	2					C2_DT	345.51	4.9	1	0	23.79	4			0.68	0.68		2	26	0.72	C24H29N2+	2	0	C[N+]1(C)[C@@H]2CC[C@H]1C[C@H](CC(C#N)(c1ccccc1)c1ccccc1)C2					0.4583	0	2	2	2	0	2	2	0	2	2	4	3	0.115385	12	12	0	0
	1541778	CHEMBL2365940	DAROTROPIUM	2					C2_DT	345.51	4.9	1	0	23.79	4			0.68	0.68		2	26	0.72	C24H29N2+	2	0	C[N+]1(C)[C@@H]2CC[C@H]1C[C@H](CC(C#N)(c1ccccc1)c1ccccc1)C2					0.4583	0	2	2	2	0	2	2	0	2	2	4	3	0.115385	12	12	0	0
	1541778	CHEMBL2365940	DAROTROPIUM	2					C2_DT	345.51	4.9	1	0	23.79	4			0.68	0.68		2	26	0.72	C24H29N2+	2	0	C[N+]1(C)[C@@H]2CC[C@H]1C[C@H](CC(C#N)(c1ccccc1)c1ccccc1)C2					0.4583	0	2	2	2	0	2	2	0	2	2	4	3	0.115385	12	12	0	0
	1541778	CHEMBL2365940	DAROTROPIUM	2					C2_DT	345.51	4.9	1	0	23.79	4			0.68	0.68		2	26	0.72	C24H29N2+	2	0	C[N+]1(C)[C@@H]2CC[C@H]1C[C@H](CC(C#N)(c1ccccc1)c1ccccc1)C2					0.4583	0	2	2	2	0	2	2	0	2	2	4	3	0.115385	12	12	0	0
	1541778	CHEMBL2365940	DAROTROPIUM	2					C2_DT	345.51	4.9	1	0	23.79	4			0.68	0.68		2	26	0.72	C24H29N2+	2	0	C[N+]1(C)[C@@H]2CC[C@H]1C[C@H](CC(C#N)(c1ccccc1)c1ccccc1)C2					0.4583	0	2	2	2	0	2	2	0	2	2	4	3	0.115385	12	12	0	0
	1626743	CHEMBL3137312	DASABUVIR	4	8.74	8.74	8.74	8.74	D_DT	493.59	4.02	6	2	110.26	5	9.09		3.42	3.42	NEUTRAL	4	35	0.44	C26H27N3O5S	8	2	COc1c(-c2ccc3cc(NS(C)(=O)=O)ccc3c2)cc(-n2ccc(=O)[nH]c2=O)cc1C(C)(C)C	0.341	4.72	0.341	4.72	0.2308	0	0	0	3	1	4	9	0	0	0	4	0	0	22	20	2	2
	1376139	CHEMBL2103869	DASOLAMPANEL	2	6.7	6.7	6.7	6.7	C2_DT	377.83	2.13	6	3	113.02	4	1.66	10.55	-0.27	-1.82	ZWITTERION	2	26	0.75	C17H20ClN5O3	8	3	O=C(O)[C@@H]1C[C@H]2C[C@@H](Oc3cccc(Cl)c3-c3nnn[nH]3)CC[C@H]2CN1	0.3519	4.57	0.3519	4.57	0.5294	1	1	2	1	1	2	9	1	1	2	4	4	0.153846	11	7	4	4
	1376139	CHEMBL2103869	DASOLAMPANEL	2					C2_DT	377.83	2.13	6	3	113.02	4	1.66	10.55	-0.27	-1.82	ZWITTERION	2	26	0.75	C17H20ClN5O3	8	3	O=C(O)[C@@H]1C[C@H]2C[C@@H](Oc3cccc(Cl)c3-c3nnn[nH]3)CC[C@H]2CN1					0.5294	1	1	2	1	1	2	9	1	1	2	4	4	0.153846	11	7	4	4
	1376139	CHEMBL2103869	DASOLAMPANEL	2	4.52	4.52	4.52	4.52	C2_DT	377.83	2.13	6	3	113.02	4	1.66	10.55	-0.27	-1.82	ZWITTERION	2	26	0.75	C17H20ClN5O3	8	3	O=C(O)[C@@H]1C[C@H]2C[C@@H](Oc3cccc(Cl)c3-c3nnn[nH]3)CC[C@H]2CN1	0.2374	2.39	0.2374	2.39	0.5294	1	1	2	1	1	2	9	1	1	2	4	4	0.153846	11	7	4	4
	1376139	CHEMBL2103869	DASOLAMPANEL	2					C2_DT	377.83	2.13	6	3	113.02	4	1.66	10.55	-0.27	-1.82	ZWITTERION	2	26	0.75	C17H20ClN5O3	8	3	O=C(O)[C@@H]1C[C@H]2C[C@@H](Oc3cccc(Cl)c3-c3nnn[nH]3)CC[C@H]2CN1					0.5294	1	1	2	1	1	2	9	1	1	2	4	4	0.153846	11	7	4	4
	1376139	CHEMBL2103869	DASOLAMPANEL	2					C2_DT	377.83	2.13	6	3	113.02	4	1.66	10.55	-0.27	-1.82	ZWITTERION	2	26	0.75	C17H20ClN5O3	8	3	O=C(O)[C@@H]1C[C@H]2C[C@@H](Oc3cccc(Cl)c3-c3nnn[nH]3)CC[C@H]2CN1					0.5294	1	1	2	1	1	2	9	1	1	2	4	4	0.153846	11	7	4	4
	1763557	CHEMBL3301595	DASOTRALINE	3					C3_DT	292.21	4.92	1	1	26.02	1		9.52	4.72	2.65	BASE	2	19	0.79	C16H15Cl2N	1	2	N[C@@H]1CC[C@@H](c2ccc(Cl)c(Cl)c2)c2ccccc21					0.25	1	0	1	2	0	2	3	0	0	0	3	2	0.105263	12	12	0	0
	1763557	CHEMBL3301595	DASOTRALINE	3					C3_DT	292.21	4.92	1	1	26.02	1		9.52	4.72	2.65	BASE	2	19	0.79	C16H15Cl2N	1	2	N[C@@H]1CC[C@@H](c2ccc(Cl)c(Cl)c2)c2ccccc21					0.25	1	0	1	2	0	2	3	0	0	0	3	2	0.105263	12	12	0	0
	1763557	CHEMBL3301595	DASOTRALINE	3					C3_DT	292.21	4.92	1	1	26.02	1		9.52	4.72	2.65	BASE	2	19	0.79	C16H15Cl2N	1	2	N[C@@H]1CC[C@@H](c2ccc(Cl)c(Cl)c2)c2ccccc21					0.25	1	0	1	2	0	2	3	0	0	0	3	2	0.105263	12	12	0	0
	632662	CHEMBL1082462	DBPR-108	3	8.04	8	8.04	8	C3_DT	324.4	0.83	4	1	76.44	5		8.41	-0.72	-1.77	NEUTRAL	0	23	0.81	C16H25FN4O2	6	1	CC(C)(CC(=O)N1CCCC1)NCC(=O)N1C[C@@H](F)C[C@H]1C#N	0.4774	7.21	0.4774	7.21	0.8125	0	2	2	0	0	0	7	0	2	2	2	2	0.0869565	0	0	0	0
	1592331	CHEMBL3039513	DECERNOTINIB	2	8.3125	8.6	8.3125	8.6	C2_DT	392.39	3.28	5	3	95.59	6	11.76	5	3.02	3.02	NEUTRAL	3	28	0.6	C18H19F3N6O	7	3	CC[C@@](C)(Nc1ccnc(-c2c[nH]c3ncccc23)n1)C(=O)NCC(F)(F)F	0.4054	5.0325	0.4054	5.0325	0.3333	0	0	0	0	3	3	10	0	0	0	3	1	0.0357143	15	11	4	4
	1763555	CHEMBL3301593	DECOGLURANT	2					C2_DT	447.34	4.81	5	1	69.1	1		4.54	5.03	5.03	NEUTRAL	4	32	0.34	C21H11F6N5	5	2	Nc1ccc(C#Cc2cnn3c(C(F)(F)F)cc(-c4ccc(C(F)(F)F)cc4)nc23)cn1					0.0952	0	0	0	1	3	4	11	0	0	0	4	0	0	21	17	4	4
	1763555	CHEMBL3301593	DECOGLURANT	2					C2_DT	447.34	4.81	5	1	69.1	1		4.54	5.03	5.03	NEUTRAL	4	32	0.34	C21H11F6N5	5	2	Nc1ccc(C#Cc2cnn3c(C(F)(F)F)cc(-c4ccc(C(F)(F)F)cc4)nc23)cn1					0.0952	0	0	0	1	3	4	11	0	0	0	4	0	0	21	17	4	4
	1626762	CHEMBL3137331	DEFACTINIB	2	8.8475	8.88	8.8475	8.88	C2_DT	510.5	2.4	9	3	142.1	8	12.63	5.03	0.75	0.75	NEUTRAL	3	35	0.42	C20H21F3N8O3S	11	3	CNC(=O)c1ccc(Nc2ncc(C(F)(F)F)c(NCc3nccnc3N(C)S(C)(=O)=O)n2)cc1	0.3452	6.4475	0.3452	6.4475	0.25	0	0	0	1	2	3	15	0	0	0	3	0	0	18	14	4	4
	1626762	CHEMBL3137331	DEFACTINIB	2	7.06	7.06	7.06	7.06	C2_DT	510.5	2.4	9	3	142.1	8	12.63	5.03	0.75	0.75	NEUTRAL	3	35	0.42	C20H21F3N8O3S	11	3	CNC(=O)c1ccc(Nc2ncc(C(F)(F)F)c(NCc3nccnc3N(C)S(C)(=O)=O)n2)cc1	0.2755	4.66	0.2755	4.66	0.25	0	0	0	1	2	3	15	0	0	0	3	0	0	18	14	4	4
	1377907	CHEMBL2105637	DELAFLOXACIN	4					D_DT	440.77	1.92	7	3	121.68	3	5.43		2.56	0.59	ACID	3	30	0.57	C18H12ClF3N4O4	8	4	Nc1nc(-n2cc(C(=O)O)c(=O)c3cc(F)c(N4CC(O)C4)c(Cl)c32)c(F)cc1F					0.1667	0	1	1	1	2	3	12	0	1	1	4	0	0	16	14	2	2
	1377907	CHEMBL2105637	DELAFLOXACIN	4					D_DT	440.77	1.92	7	3	121.68	3	5.43		2.56	0.59	ACID	3	30	0.57	C18H12ClF3N4O4	8	4	Nc1nc(-n2cc(C(=O)O)c(=O)c3cc(F)c(N4CC(O)C4)c(Cl)c32)c(F)cc1F					0.1667	0	1	1	1	2	3	12	0	1	1	4	0	0	16	14	2	2
	1377907	CHEMBL2105637	DELAFLOXACIN	4					D_DT	440.77	1.92	7	3	121.68	3	5.43		2.56	0.59	ACID	3	30	0.57	C18H12ClF3N4O4	8	4	Nc1nc(-n2cc(C(=O)O)c(=O)c3cc(F)c(N4CC(O)C4)c(Cl)c32)c(F)cc1F					0.1667	0	1	1	1	2	3	12	0	1	1	4	0	0	16	14	2	2
	1377907	CHEMBL2105637	DELAFLOXACIN	4					D_DT	440.77	1.92	7	3	121.68	3	5.43		2.56	0.59	ACID	3	30	0.57	C18H12ClF3N4O4	8	4	Nc1nc(-n2cc(C(=O)O)c(=O)c3cc(F)c(N4CC(O)C4)c(Cl)c32)c(F)cc1F					0.1667	0	1	1	1	2	3	12	0	1	1	4	0	0	16	14	2	2
	1570918	CHEMBL2403318	DELEOBUVIR	3					C3_DT	653.58	6.85	7	2	114.93	7	3.67	4.63	5.64	3.35	ACID	5	44	0.19	C34H33BrN6O3	9	2	Cn1c(C2(NC(=O)c3ccc4c(C5CCCC5)c(-c5ncc(Br)cn5)n(C)c4c3)CCC2)nc2ccc(/C=C/C(=O)O)cc21					0.3235	2	0	2	2	3	5	10	2	0	2	7	0	0	24	19	5	5
	2335478	CHEMBL4297507	DELGOCITINIB	3					C3_DT	310.36	1.3	5	1	88.91	2	9.14	6.43	0.65	0.6	NEUTRAL	2	23	0.9	C16H18N6O	7	1	C[C@H]1CN(C(=O)CC#N)[C@]12CCN(c1ncnc3[nH]ccc13)C2					0.5	0	2	2	0	2	2	7	0	2	2	4	2	0.0869565	9	6	3	3
	2335478	CHEMBL4297507	DELGOCITINIB	3	8.55	8.55	8.55	8.55	C3_DT	310.36	1.3	5	1	88.91	2	9.14	6.43	0.65	0.6	NEUTRAL	2	23	0.9	C16H18N6O	7	1	C[C@H]1CN(C(=O)CC#N)[C@]12CCN(c1ncnc3[nH]ccc13)C2	0.5077	7.25	0.5077	7.25	0.5	0	2	2	0	2	2	7	0	2	2	4	2	0.0869565	9	6	3	3
	2335478	CHEMBL4297507	DELGOCITINIB	3	7.555	7.555	7.555	7.555	C3_DT	310.36	1.3	5	1	88.91	2	9.14	6.43	0.65	0.6	NEUTRAL	2	23	0.9	C16H18N6O	7	1	C[C@H]1CN(C(=O)CC#N)[C@]12CCN(c1ncnc3[nH]ccc13)C2	0.4486	6.255	0.4486	6.255	0.5	0	2	2	0	2	2	7	0	2	2	4	2	0.0869565	9	6	3	3
	2335478	CHEMBL4297507	DELGOCITINIB	3	7.89	7.89	7.89	7.89	C3_DT	310.36	1.3	5	1	88.91	2	9.14	6.43	0.65	0.6	NEUTRAL	2	23	0.9	C16H18N6O	7	1	C[C@H]1CN(C(=O)CC#N)[C@]12CCN(c1ncnc3[nH]ccc13)C2	0.4685	6.59	0.4685	6.59	0.5	0	2	2	0	2	2	7	0	2	2	4	2	0.0869565	9	6	3	3
	2335478	CHEMBL4297507	DELGOCITINIB	3	7.24	7.24	7.24	7.24	C3_DT	310.36	1.3	5	1	88.91	2	9.14	6.43	0.65	0.6	NEUTRAL	2	23	0.9	C16H18N6O	7	1	C[C@H]1CN(C(=O)CC#N)[C@]12CCN(c1ncnc3[nH]ccc13)C2	0.4299	5.94	0.4299	5.94	0.5	0	2	2	0	2	2	7	0	2	2	4	2	0.0869565	9	6	3	3
	1071694	CHEMBL1673408	DELPAZOLID	2					C2_DT	308.31	0.84	6	1	68.61	3		3.35	0.11	0.11	NEUTRAL	1	22	0.9	C14H17FN4O3	7	1	CN1CCN(c2ccc(N3C[C@H](CO)OC3=O)cc2F)C=N1					0.4286	0	2	2	1	0	1	8	0	1	1	3	1	0.0454545	6	6	0	0
	2335158	CHEMBL4297187	DERAZANTINIB	2					C2_DT	468.58	5.49	5	2	59.07	9	13.8	9.53	6.13	4.03	BASE	4	35	0.32	C29H29FN4O	5	2	COCCNCCc1cccc(Nc2ncc3c(n2)-c2ccccc2[C@H](c2ccccc2F)C3)c1					0.2414	1	0	1	3	1	4	6	0	0	0	5	1	0.0285714	24	22	2	2
	2335158	CHEMBL4297187	DERAZANTINIB	2					C2_DT	468.58	5.49	5	2	59.07	9	13.8	9.53	6.13	4.03	BASE	4	35	0.32	C29H29FN4O	5	2	COCCNCCc1cccc(Nc2ncc3c(n2)-c2ccccc2[C@H](c2ccccc2F)C3)c1					0.2414	1	0	1	3	1	4	6	0	0	0	5	1	0.0285714	24	22	2	2
	2335158	CHEMBL4297187	DERAZANTINIB	2					C2_DT	468.58	5.49	5	2	59.07	9	13.8	9.53	6.13	4.03	BASE	4	35	0.32	C29H29FN4O	5	2	COCCNCCc1cccc(Nc2ncc3c(n2)-c2ccccc2[C@H](c2ccccc2F)C3)c1					0.2414	1	0	1	3	1	4	6	0	0	0	5	1	0.0285714	24	22	2	2
	2335158	CHEMBL4297187	DERAZANTINIB	2					C2_DT	468.58	5.49	5	2	59.07	9	13.8	9.53	6.13	4.03	BASE	4	35	0.32	C29H29FN4O	5	2	COCCNCCc1cccc(Nc2ncc3c(n2)-c2ccccc2[C@H](c2ccccc2F)C3)c1					0.2414	1	0	1	3	1	4	6	0	0	0	5	1	0.0285714	24	22	2	2
	2335158	CHEMBL4297187	DERAZANTINIB	2					C2_DT	468.58	5.49	5	2	59.07	9	13.8	9.53	6.13	4.03	BASE	4	35	0.32	C29H29FN4O	5	2	COCCNCCc1cccc(Nc2ncc3c(n2)-c2ccccc2[C@H](c2ccccc2F)C3)c1					0.2414	1	0	1	3	1	4	6	0	0	0	5	1	0.0285714	24	22	2	2
	597839	CHEMBL592435	DERENOFYLLINE	2	9	9	9	9	C2_DT	308.39	3.34	4	3	73.83	3	13.5	6.82	3.41	3.31	NEUTRAL	3	23	0.69	C18H20N4O	5	3	OC1CCC(Nc2nc(-c3ccccc3)nc3[nH]ccc23)CC1	0.5344	5.66	0.5344	5.66	0.3333	1	0	1	1	2	3	5	1	0	1	4	0	0	15	12	3	3
	2537411	CHEMBL4802160	DERSIMELAGON	3					C3_DT	675.76	5.95	6	1	82.55	9	3.78	8.4	2.34	2.32	ACID	2	48	0.33	C36H45F4N3O5	8	1	COC[C@H]1CN(C(=O)[C@]2(F)CN(C3CCCC3)C[C@H]2c2ccc(OC)cc2)C[C@@H]1c1ccc(C(F)(F)F)cc1N1CCC(C(=O)O)CC1					0.6111	1	3	4	2	0	2	12	1	3	4	6	4	0.0833333	12	12	0	0
	2466823	CHEMBL4596392	DEUCRAVACITINIB	4	8.62	8.165	8.62	8.165	D_DT	422.45	1.73	9	3	135.95	7	11.09	3.35	2.1	2.1	NEUTRAL	3	31	0.52	C20H22N8O3	11	3	CNC(=O)c1nnc(NC(=O)C2CC2)cc1Nc1cccc(-c2ncn(C)n2)c1OC	0.3798	6.89	0.3798	6.89	0.3	1	0	1	1	2	3	11	1	0	1	4	0	0	17	12	5	5
	2197839	CHEMBL3989968	DIFAMILAST	3					C3_DT	446.45	5.06	6	1	82.82	10	13.26		4.4	4.4	NEUTRAL	3	32	0.47	C23H24F2N2O5	7	1	CCOc1ccccc1C(=O)NCc1coc(-c2ccc(OC(F)F)c(OC(C)C)c2)n1					0.3043	0	0	0	2	1	3	9	0	0	0	3	0	0	17	15	1	2
	2197839	CHEMBL3989968	DIFAMILAST	3					C3_DT	446.45	5.06	6	1	82.82	10	13.26		4.4	4.4	NEUTRAL	3	32	0.47	C23H24F2N2O5	7	1	CCOc1ccccc1C(=O)NCc1coc(-c2ccc(OC(F)F)c(OC(C)C)c2)n1					0.3043	0	0	0	2	1	3	9	0	0	0	3	0	0	17	15	1	2
	2197839	CHEMBL3989968	DIFAMILAST	3					C3_DT	446.45	5.06	6	1	82.82	10	13.26		4.4	4.4	NEUTRAL	3	32	0.47	C23H24F2N2O5	7	1	CCOc1ccccc1C(=O)NCc1coc(-c2ccc(OC(F)F)c(OC(C)C)c2)n1					0.3043	0	0	0	2	1	3	9	0	0	0	3	0	0	17	15	1	2
	2197839	CHEMBL3989968	DIFAMILAST	3					C3_DT	446.45	5.06	6	1	82.82	10	13.26		4.4	4.4	NEUTRAL	3	32	0.47	C23H24F2N2O5	7	1	CCOc1ccccc1C(=O)NCc1coc(-c2ccc(OC(F)F)c(OC(C)C)c2)n1					0.3043	0	0	0	2	1	3	9	0	0	0	3	0	0	17	15	1	2
	2197839	CHEMBL3989968	DIFAMILAST	3					C3_DT	446.45	5.06	6	1	82.82	10	13.26		4.4	4.4	NEUTRAL	3	32	0.47	C23H24F2N2O5	7	1	CCOc1ccccc1C(=O)NCc1coc(-c2ccc(OC(F)F)c(OC(C)C)c2)n1					0.3043	0	0	0	2	1	3	9	0	0	0	3	0	0	17	15	1	2
	2197786	CHEMBL3989915	DIFELIKEFALIN	4					D_DT	679.86	0.83	8	7	222.97	18	1.92	10.2	-1.69	-3.81	ZWITTERION	2	49	0.11	C36H53N7O6	13	10	CC(C)C[C@@H](NC(=O)[C@@H](Cc1ccccc1)NC(=O)[C@H](N)Cc1ccccc1)C(=O)N[C@H](CCCCN)C(=O)N1CCC(N)(C(=O)O)CC1					0.5278	0	1	1	2	0	2	13	0	1	1	3	4	0.0816327	12	12	0	0
	1376108	CHEMBL2103838	DILMAPIMOD	2					C2_DT	456.42	2.94	7	3	100.27	6	13.38	1.96	3.6	3.6	NEUTRAL	4	33	0.41	C23H19F3N4O3	7	3	Cc1cc(F)ccc1-c1nc(NC(CO)CO)nc2c1ccc(=O)n2-c1c(F)cccc1F					0.1739	0	0	0	2	2	4	10	0	0	0	4	0	0	22	19	3	3
	1376110	CHEMBL2103840	DINACICLIB	3	8.22	8.52	8.22	8.52	C3_DT	396.5	2.28	7	2	92.63	7		4.33	1.4	1.4	NEUTRAL	3	29	0.47	C21H28N6O2	8	2	CCc1cnn2c(NCc3ccc[n+]([O-])c3)cc(N3CCCC[C@H]3CCO)nc12	0.3871	5.94	0.3871	5.94	0.4762	0	1	1	0	3	3	8	0	1	1	4	1	0.0344828	15	11	4	4
	1376110	CHEMBL2103840	DINACICLIB	3	8.37	8.37	8.37	8.37	C3_DT	396.5	2.28	7	2	92.63	7		4.33	1.4	1.4	NEUTRAL	3	29	0.47	C21H28N6O2	8	2	CCc1cnn2c(NCc3ccc[n+]([O-])c3)cc(N3CCCC[C@H]3CCO)nc12	0.3942	6.09	0.3942	6.09	0.4762	0	1	1	0	3	3	8	0	1	1	4	1	0.0344828	15	11	4	4
	1376110	CHEMBL2103840	DINACICLIB	3	8.175	8.175	8.175	8.175	C3_DT	396.5	2.28	7	2	92.63	7		4.33	1.4	1.4	NEUTRAL	3	29	0.47	C21H28N6O2	8	2	CCc1cnn2c(NCc3ccc[n+]([O-])c3)cc(N3CCCC[C@H]3CCO)nc12	0.385	5.895	0.385	5.895	0.4762	0	1	1	0	3	3	8	0	1	1	4	1	0.0344828	15	11	4	4
	1376110	CHEMBL2103840	DINACICLIB	3	8.05	8.4	8.05	8.4	C3_DT	396.5	2.28	7	2	92.63	7		4.33	1.4	1.4	NEUTRAL	3	29	0.47	C21H28N6O2	8	2	CCc1cnn2c(NCc3ccc[n+]([O-])c3)cc(N3CCCC[C@H]3CCO)nc12	0.3791	5.77	0.3791	5.77	0.4762	0	1	1	0	3	3	8	0	1	1	4	1	0.0344828	15	11	4	4
	1528559	CHEMBL2346738	DIPRAGLURANT	2	7.7	7.7			C2_DT	265.29	2.85	3	0	30.19	2		6.29	2.95	2.92	NEUTRAL	3	20	0.67	C16H12FN3	3	0	Fc1ccc2nc(CCC#Cc3ccccn3)cn2c1			0.5258	4.85	0.125	0	0	0	0	3	3	4	0	0	0	3	0	0	15	12	3	3
	2197815	CHEMBL3989944	DIROXIMEL FUMARATE	4					D_DT	255.23	-0.59	6	0	89.98	5			-0.22	-0.22	NEUTRAL	0	18	0.37	C11H13NO6	7	0	COC(=O)/C=C/C(=O)OCCN1C(=O)CCC1=O					0.4545	0	1	1	0	0	0	7	0	1	1	1	0	0	0	0	0	0
	691562	CHEMBL1229211	DOLUTEGRAVIR	4	8.486	8.57	8.486	8.57	D_DT	419.38	1.35	6	2	100.87	3	10.1		1.1	1.1	NEUTRAL	2	30	0.78	C20H19F2N3O5	8	2	C[C@@H]1CCO[C@H]2Cn3cc(C(=O)NCc4ccc(F)cc4F)c(=O)c(O)c3C(=O)N12	0.3863	7.136	0.3863	7.136	0.35	0	2	2	1	1	2	10	0	1	1	4	2	0.0666667	12	11	1	1
	1540480	CHEMBL2364608	DORAVIRINE	4	7.72	7.72	7.72	7.72	D_DT	425.75	2.65	7	1	105.7	4	9.66		2.23	2.23	NEUTRAL	3	29	0.69	C17H11ClF3N5O3	8	1	Cn1c(Cn2ccc(C(F)(F)F)c(Oc3cc(Cl)cc(C#N)c3)c2=O)n[nH]c1=O	0.3636	5.07	0.3636	5.07	0.1765	0	0	0	1	2	3	12	0	0	0	3	0	0	17	13	4	4
	2335479	CHEMBL4297508	DORZAGLIATIN	3					C3_DT	462.93	2.05	7	3	116.92	10	8.71	1.06	1.97	1.95	NEUTRAL	2	32	0.5	C22H27ClN4O5	9	3	CC(C)C[C@@H](C(=O)Nc1ccn(C[C@@H](O)CO)n1)N1CC(Oc2ccccc2Cl)=CC1=O					0.4091	0	1	1	1	1	2	10	0	0	0	3	2	0.0625	11	9	2	2
	2464877	CHEMBL4594446	DOTINURAD	3	6.3	6.3	6.3	6.3	C3_DT	358.2	3.09	4	1	74.68	1	5.65		2.61	1.03	ACID	2	22	0.85	C14H9Cl2NO4S	5	1	O=C(c1cc(Cl)c(O)c(Cl)c1)N1CS(=O)(=O)c2ccccc21	0.3911	3.21	0.3911	3.21	0.0714	0	1	1	2	0	2	8	0	0	0	3	0	0	12	12	0	0
	494834	CHEMBL522892	DOVITINIB	3	7.7367	8.05	7.7367	8.05	C3_DT	392.44	2.54	5	3	94.04	2	8.56	7.87	1.35	1.04	NEUTRAL	4	29	0.49	C21H21FN6O	7	4	CN1CCN(c2ccc3nc(-c4c(N)c5c(F)cccc5[nH]c4=O)[nH]c3c2)CC1	0.3644	5.1967	0.3644	5.1967	0.2381	0	1	1	2	2	4	8	0	1	1	5	0	0	19	16	3	3
	494834	CHEMBL522892	DOVITINIB	3	6.43	6.43	6.43	6.43	C3_DT	392.44	2.54	5	3	94.04	2	8.56	7.87	1.35	1.04	NEUTRAL	4	29	0.49	C21H21FN6O	7	4	CN1CCN(c2ccc3nc(-c4c(N)c5c(F)cccc5[nH]c4=O)[nH]c3c2)CC1	0.3028	3.89	0.3028	3.89	0.2381	0	1	1	2	2	4	8	0	1	1	5	0	0	19	16	3	3
	494834	CHEMBL522892	DOVITINIB	3	7.27	7.27	7.27	7.27	C3_DT	392.44	2.54	5	3	94.04	2	8.56	7.87	1.35	1.04	NEUTRAL	4	29	0.49	C21H21FN6O	7	4	CN1CCN(c2ccc3nc(-c4c(N)c5c(F)cccc5[nH]c4=O)[nH]c3c2)CC1	0.3424	4.73	0.3424	4.73	0.2381	0	1	1	2	2	4	8	0	1	1	5	0	0	19	16	3	3
	494834	CHEMBL522892	DOVITINIB	3	8.2525	8.36	8.2525	8.36	C3_DT	392.44	2.54	5	3	94.04	2	8.56	7.87	1.35	1.04	NEUTRAL	4	29	0.49	C21H21FN6O	7	4	CN1CCN(c2ccc3nc(-c4c(N)c5c(F)cccc5[nH]c4=O)[nH]c3c2)CC1	0.3886	5.7125	0.3886	5.7125	0.2381	0	1	1	2	2	4	8	0	1	1	5	0	0	19	16	3	3
	494834	CHEMBL522892	DOVITINIB	3					C3_DT	392.44	2.54	5	3	94.04	2	8.56	7.87	1.35	1.04	NEUTRAL	4	29	0.49	C21H21FN6O	7	4	CN1CCN(c2ccc3nc(-c4c(N)c5c(F)cccc5[nH]c4=O)[nH]c3c2)CC1					0.2381	0	1	1	2	2	4	8	0	1	1	5	0	0	19	16	3	3
	494834	CHEMBL522892	DOVITINIB	3	8.65	8.74	8.65	8.74	C3_DT	392.44	2.54	5	3	94.04	2	8.56	7.87	1.35	1.04	NEUTRAL	4	29	0.49	C21H21FN6O	7	4	CN1CCN(c2ccc3nc(-c4c(N)c5c(F)cccc5[nH]c4=O)[nH]c3c2)CC1	0.4074	6.11	0.4074	6.11	0.2381	0	1	1	2	2	4	8	0	1	1	5	0	0	19	16	3	3
	494834	CHEMBL522892	DOVITINIB	3	7.35	7.35	7.35	7.35	C3_DT	392.44	2.54	5	3	94.04	2	8.56	7.87	1.35	1.04	NEUTRAL	4	29	0.49	C21H21FN6O	7	4	CN1CCN(c2ccc3nc(-c4c(N)c5c(F)cccc5[nH]c4=O)[nH]c3c2)CC1	0.3461	4.81	0.3461	4.81	0.2381	0	1	1	2	2	4	8	0	1	1	5	0	0	19	16	3	3
	494834	CHEMBL522892	DOVITINIB	3	6.77	6.77	6.77	6.77	C3_DT	392.44	2.54	5	3	94.04	2	8.56	7.87	1.35	1.04	NEUTRAL	4	29	0.49	C21H21FN6O	7	4	CN1CCN(c2ccc3nc(-c4c(N)c5c(F)cccc5[nH]c4=O)[nH]c3c2)CC1	0.3188	4.23	0.3188	4.23	0.2381	0	1	1	2	2	4	8	0	1	1	5	0	0	19	16	3	3
	494834	CHEMBL522892	DOVITINIB	3	5.85	5.85	5.85	5.85	C3_DT	392.44	2.54	5	3	94.04	2	8.56	7.87	1.35	1.04	NEUTRAL	4	29	0.49	C21H21FN6O	7	4	CN1CCN(c2ccc3nc(-c4c(N)c5c(F)cccc5[nH]c4=O)[nH]c3c2)CC1	0.2755	3.31	0.2755	3.31	0.2381	0	1	1	2	2	4	8	0	1	1	5	0	0	19	16	3	3
	494834	CHEMBL522892	DOVITINIB	3	8.8	8.8	8.8	8.8	C3_DT	392.44	2.54	5	3	94.04	2	8.56	7.87	1.35	1.04	NEUTRAL	4	29	0.49	C21H21FN6O	7	4	CN1CCN(c2ccc3nc(-c4c(N)c5c(F)cccc5[nH]c4=O)[nH]c3c2)CC1	0.4144	6.26	0.4144	6.26	0.2381	0	1	1	2	2	4	8	0	1	1	5	0	0	19	16	3	3
	494834	CHEMBL522892	DOVITINIB	3	7.45	7.45	7.45	7.45	C3_DT	392.44	2.54	5	3	94.04	2	8.56	7.87	1.35	1.04	NEUTRAL	4	29	0.49	C21H21FN6O	7	4	CN1CCN(c2ccc3nc(-c4c(N)c5c(F)cccc5[nH]c4=O)[nH]c3c2)CC1	0.3509	4.91	0.3509	4.91	0.2381	0	1	1	2	2	4	8	0	1	1	5	0	0	19	16	3	3
	494834	CHEMBL522892	DOVITINIB	3	8.51	8.51	8.51	8.51	C3_DT	392.44	2.54	5	3	94.04	2	8.56	7.87	1.35	1.04	NEUTRAL	4	29	0.49	C21H21FN6O	7	4	CN1CCN(c2ccc3nc(-c4c(N)c5c(F)cccc5[nH]c4=O)[nH]c3c2)CC1	0.4008	5.97	0.4008	5.97	0.2381	0	1	1	2	2	4	8	0	1	1	5	0	0	19	16	3	3
	494834	CHEMBL522892	DOVITINIB	3	8.7875	8.76	8.7875	8.76	C3_DT	392.44	2.54	5	3	94.04	2	8.56	7.87	1.35	1.04	NEUTRAL	4	29	0.49	C21H21FN6O	7	4	CN1CCN(c2ccc3nc(-c4c(N)c5c(F)cccc5[nH]c4=O)[nH]c3c2)CC1	0.4138	6.2475	0.4138	6.2475	0.2381	0	1	1	2	2	4	8	0	1	1	5	0	0	19	16	3	3
	494834	CHEMBL522892	DOVITINIB	3	8.21	8.21	8.21	8.21	C3_DT	392.44	2.54	5	3	94.04	2	8.56	7.87	1.35	1.04	NEUTRAL	4	29	0.49	C21H21FN6O	7	4	CN1CCN(c2ccc3nc(-c4c(N)c5c(F)cccc5[nH]c4=O)[nH]c3c2)CC1	0.3866	5.67	0.3866	5.67	0.2381	0	1	1	2	2	4	8	0	1	1	5	0	0	19	16	3	3
	494834	CHEMBL522892	DOVITINIB	3	8.28	8.28	8.28	8.28	C3_DT	392.44	2.54	5	3	94.04	2	8.56	7.87	1.35	1.04	NEUTRAL	4	29	0.49	C21H21FN6O	7	4	CN1CCN(c2ccc3nc(-c4c(N)c5c(F)cccc5[nH]c4=O)[nH]c3c2)CC1	0.3899	5.74	0.3899	5.74	0.2381	0	1	1	2	2	4	8	0	1	1	5	0	0	19	16	3	3
	494834	CHEMBL522892	DOVITINIB	3	8.96	8.96	8.96	8.96	C3_DT	392.44	2.54	5	3	94.04	2	8.56	7.87	1.35	1.04	NEUTRAL	4	29	0.49	C21H21FN6O	7	4	CN1CCN(c2ccc3nc(-c4c(N)c5c(F)cccc5[nH]c4=O)[nH]c3c2)CC1	0.422	6.42	0.422	6.42	0.2381	0	1	1	2	2	4	8	0	1	1	5	0	0	19	16	3	3
	494834	CHEMBL522892	DOVITINIB	3	8.32	8.32	8.32	8.32	C3_DT	392.44	2.54	5	3	94.04	2	8.56	7.87	1.35	1.04	NEUTRAL	4	29	0.49	C21H21FN6O	7	4	CN1CCN(c2ccc3nc(-c4c(N)c5c(F)cccc5[nH]c4=O)[nH]c3c2)CC1	0.3918	5.78	0.3918	5.78	0.2381	0	1	1	2	2	4	8	0	1	1	5	0	0	19	16	3	3
	494834	CHEMBL522892	DOVITINIB	3	8.12	8.12	8.12	8.12	C3_DT	392.44	2.54	5	3	94.04	2	8.56	7.87	1.35	1.04	NEUTRAL	4	29	0.49	C21H21FN6O	7	4	CN1CCN(c2ccc3nc(-c4c(N)c5c(F)cccc5[nH]c4=O)[nH]c3c2)CC1	0.3824	5.58	0.3824	5.58	0.2381	0	1	1	2	2	4	8	0	1	1	5	0	0	19	16	3	3
	494834	CHEMBL522892	DOVITINIB	3	7.8933	8	7.8933	8	C3_DT	392.44	2.54	5	3	94.04	2	8.56	7.87	1.35	1.04	NEUTRAL	4	29	0.49	C21H21FN6O	7	4	CN1CCN(c2ccc3nc(-c4c(N)c5c(F)cccc5[nH]c4=O)[nH]c3c2)CC1	0.3717	5.3533	0.3717	5.3533	0.2381	0	1	1	2	2	4	8	0	1	1	5	0	0	19	16	3	3
	494834	CHEMBL522892	DOVITINIB	3	7.2333	7.19	7.2333	7.19	C3_DT	392.44	2.54	5	3	94.04	2	8.56	7.87	1.35	1.04	NEUTRAL	4	29	0.49	C21H21FN6O	7	4	CN1CCN(c2ccc3nc(-c4c(N)c5c(F)cccc5[nH]c4=O)[nH]c3c2)CC1	0.3406	4.6933	0.3406	4.6933	0.2381	0	1	1	2	2	4	8	0	1	1	5	0	0	19	16	3	3
	494834	CHEMBL522892	DOVITINIB	3	7.865	8.31	7.865	8.31	C3_DT	392.44	2.54	5	3	94.04	2	8.56	7.87	1.35	1.04	NEUTRAL	4	29	0.49	C21H21FN6O	7	4	CN1CCN(c2ccc3nc(-c4c(N)c5c(F)cccc5[nH]c4=O)[nH]c3c2)CC1	0.3704	5.325	0.3704	5.325	0.2381	0	1	1	2	2	4	8	0	1	1	5	0	0	19	16	3	3
	494834	CHEMBL522892	DOVITINIB	3					C3_DT	392.44	2.54	5	3	94.04	2	8.56	7.87	1.35	1.04	NEUTRAL	4	29	0.49	C21H21FN6O	7	4	CN1CCN(c2ccc3nc(-c4c(N)c5c(F)cccc5[nH]c4=O)[nH]c3c2)CC1					0.2381	0	1	1	2	2	4	8	0	1	1	5	0	0	19	16	3	3
	1281805	CHEMBL1956285	DSM-265	2	7.74	7.74	7.74	7.74	C2_DT	415.34	5.95	5	1	55.11	4			5.68	5.68	NEUTRAL	3	27	0.54	C14H12F7N5S	5	1	Cc1cc(Nc2ccc(S(F)(F)(F)(F)F)cc2)n2nc(C(C)(F)F)nc2n1	0.3915	1.79	0.3915	1.79	0.2143	0	0	0	1	2	3	13	0	0	0	3	0	0	15	11	4	4
	2739457	CHEMBL5095026	DSP-2230	1					C1_DT	419.41	3.33	6	2	95.06	7		6.94	2.94	2.81	NEUTRAL	3	30	0.57	C20H20F3N5O2	7	3	C[C@@H](NCc1nc2ccc(Oc3cc(F)c(F)c(F)c3)nc2n1C1CCC1)C(N)=O					0.35	1	0	1	1	2	3	10	1	0	1	4	1	0.0333333	15	12	3	3
	2739457	CHEMBL5095026	DSP-2230	1					C1_DT	419.41	3.33	6	2	95.06	7		6.94	2.94	2.81	NEUTRAL	3	30	0.57	C20H20F3N5O2	7	3	C[C@@H](NCc1nc2ccc(Oc3cc(F)c(F)c(F)c3)nc2n1C1CCC1)C(N)=O					0.35	1	0	1	1	2	3	10	1	0	1	4	1	0.0333333	15	12	3	3
	2334770	CHEMBL4296719	DUTOGLIPTIN	3	7.64	7.64	7.64	7.64	C3_DT	241.1														C10H20BN3O3			O=C(CN[C@@H]1CCNC1)N1CCC[C@H]1B(O)O					0.9	0	2	2	0	0	0	7	0	2	2	2	2	#DIV/0!	0	0	0	0
	1592320	CHEMBL3039502	DUVELISIB	4	7.736	7.85	7.736	7.85	D_DT	416.87	4.48	6	2	88.49	4	10.2	3.42	3.63	3.63	NEUTRAL	5	30	0.45	C22H17ClN6O	7	2	C[C@H](Nc1ncnc2nc[nH]c12)c1cc2cccc(Cl)c2c(=O)n1-c1ccccc1	0.3522	3.256	0.3522	3.256	0.0909	0	0	0	2	3	5	8	0	0	0	5	1	0.0333333	25	20	5	5
	1592320	CHEMBL3039502	DUVELISIB	4	8.1917	8.23	8.1917	8.23	D_DT	416.87	4.48	6	2	88.49	4	10.2	3.42	3.63	3.63	NEUTRAL	5	30	0.45	C22H17ClN6O	7	2	C[C@H](Nc1ncnc2nc[nH]c12)c1cc2cccc(Cl)c2c(=O)n1-c1ccccc1	0.3729	3.7117	0.3729	3.7117	0.0909	0	0	0	2	3	5	8	0	0	0	5	1	0.0333333	25	20	5	5
	626299	CHEMBL1097999	E-6201	2	7.3	7.3	7.3	7.3	C2_DT	389.45	2.27	7	4	116.09	2	9.86	2.98	2.92	2.92	NEUTRAL	1	28	0.57	C21H27NO6	7	4	CCNc1cc(O)c2c(c1)/C=C/C[C@H](O)[C@H](O)C(=O)/C=C\[C@@H](C)[C@H](C)OC2=O	0.3561	5.03	0.3561	5.03	0.4286	0	1	1	1	0	1	7	0	0	0	2	4	0.142857	6	6	0	0
	626299	CHEMBL1097999	E-6201	2					C2_DT	389.45	2.27	7	4	116.09	2	9.86	2.98	2.92	2.92	NEUTRAL	1	28	0.57	C21H27NO6	7	4	CCNc1cc(O)c2c(c1)/C=C/C[C@H](O)[C@H](O)C(=O)/C=C\[C@@H](C)[C@H](C)OC2=O					0.4286	0	1	1	1	0	1	7	0	0	0	2	4	0.142857	6	6	0	0
	1924703	CHEMBL3527000	E-7016	2					C2_DT	349.39	2.65	5	2	78.45	2	9.58	7.72	1.41	1.03	NEUTRAL	3	26	0.58	C20H19N3O3	6	2	O=c1[nH]nc2c3c(cccc13)Oc1ccc(CN3CCC(O)CC3)cc1-2					0.3	0	2	2	2	1	3	6	0	1	1	5	0	0	16	14	2	2
	1924703	CHEMBL3527000	E-7016	2					C2_DT	349.39	2.65	5	2	78.45	2	9.58	7.72	1.41	1.03	NEUTRAL	3	26	0.58	C20H19N3O3	6	2	O=c1[nH]nc2c3c(cccc13)Oc1ccc(CN3CCC(O)CC3)cc1-2					0.3	0	2	2	2	1	3	6	0	1	1	5	0	0	16	14	2	2
	1924703	CHEMBL3527000	E-7016	2					C2_DT	349.39	2.65	5	2	78.45	2	9.58	7.72	1.41	1.03	NEUTRAL	3	26	0.58	C20H19N3O3	6	2	O=c1[nH]nc2c3c(cccc13)Oc1ccc(CN3CCC(O)CC3)cc1-2					0.3	0	2	2	2	1	3	6	0	1	1	5	0	0	16	14	2	2
	1924703	CHEMBL3527000	E-7016	2					C2_DT	349.39	2.65	5	2	78.45	2	9.58	7.72	1.41	1.03	NEUTRAL	3	26	0.58	C20H19N3O3	6	2	O=c1[nH]nc2c3c(cccc13)Oc1ccc(CN3CCC(O)CC3)cc1-2					0.3	0	2	2	2	1	3	6	0	1	1	5	0	0	16	14	2	2
	2020051	CHEMBL3686884	E-7090	2					C2_DT	587.68	4.47	9	3	127.18	11		8.79	2.84	1.44	BASE	4	43	0.22	C32H37N5O6	11	3	CNC(=O)n1ccc2cc(Oc3ccnc(NC(=O)c4ccc(C5CCN(CCO)CC5)cc4)c3)c(OCCOC)cc21					0.3438	0	1	1	2	2	4	11	0	1	1	5	0	0	21	19	2	2
	2020051	CHEMBL3686884	E-7090	2					C2_DT	587.68	4.47	9	3	127.18	11		8.79	2.84	1.44	BASE	4	43	0.22	C32H37N5O6	11	3	CNC(=O)n1ccc2cc(Oc3ccnc(NC(=O)c4ccc(C5CCN(CCO)CC5)cc4)c3)c(OCCOC)cc21					0.3438	0	1	1	2	2	4	11	0	1	1	5	0	0	21	19	2	2
	2020051	CHEMBL3686884	E-7090	2					C2_DT	587.68	4.47	9	3	127.18	11		8.79	2.84	1.44	BASE	4	43	0.22	C32H37N5O6	11	3	CNC(=O)n1ccc2cc(Oc3ccnc(NC(=O)c4ccc(C5CCN(CCO)CC5)cc4)c3)c(OCCOC)cc21					0.3438	0	1	1	2	2	4	11	0	1	1	5	0	0	21	19	2	2
	2076856	CHEMBL3786673	EDASALONEXENT	3					C3_DT	490.69	6.72	3	3	78.43	18	8.19		7.39	7.33	NEUTRAL	1	36	0.16	C31H42N2O3	5	3	CC/C=C\C/C=C\C/C=C\C/C=C\C/C=C\C/C=C\CCC(=O)NCCNC(=O)c1ccccc1O					0.3548	0	0	0	1	0	1	5	0	0	0	1	0	0	6	6	0	0
	2076856	CHEMBL3786673	EDASALONEXENT	3					C3_DT	490.69	6.72	3	3	78.43	18	8.19		7.39	7.33	NEUTRAL	1	36	0.16	C31H42N2O3	5	3	CC/C=C\C/C=C\C/C=C\C/C=C\C/C=C\C/C=C\CCC(=O)NCCNC(=O)c1ccccc1O					0.3548	0	0	0	1	0	1	5	0	0	0	1	0	0	6	6	0	0
	2076856	CHEMBL3786673	EDASALONEXENT	3					C3_DT	490.69	6.72	3	3	78.43	18	8.19		7.39	7.33	NEUTRAL	1	36	0.16	C31H42N2O3	5	3	CC/C=C\C/C=C\C/C=C\C/C=C\C/C=C\C/C=C\CCC(=O)NCCNC(=O)c1ccccc1O					0.3548	0	0	0	1	0	1	5	0	0	0	1	0	0	6	6	0	0
	2007613	CHEMBL3674570	EDICOTINIB	2	8.49	8.49	8.49	8.49	C2_DT	461.61	5.97	5	2	103.69	4	7.44	4.2	5.12	4.85	NEUTRAL	2	34	0.58	C27H35N5O2	7	2	CC1(C)CC=C(c2nc(C3CC(C)(C)OC(C)(C)C3)ccc2NC(=O)c2nc(C#N)c[nH]2)CC1	0.341	2.52	0.341	2.52	0.5556	1	1	2	0	2	2	7	0	1	1	4	0	0	11	8	3	3
	1376127	CHEMBL2103857	EDIVOXETINE	3					C3_DT	339.41	1.52	5	2	59.95	5	13.4	8.14	1.36	0.55	NEUTRAL	1	24	0.85	C18H26FNO4	5	2	COc1ccc(F)cc1C[C@@](O)(C1CCOCC1)[C@@H]1CNCCO1					0.6667	0	2	2	1	0	1	6	0	2	2	3	2	0.0833333	6	6	0	0
	709600	CHEMBL1269025	EDOXABAN	4	8.86	8.86	8.86	8.86	D_DT	548.07	1.29	8	3	136.63	5	10.74	6.33	0.9	0.87	NEUTRAL	2	37	0.48	C24H30ClN7O4S	11	3	CN1CCc2nc(C(=O)N[C@@H]3C[C@@H](C(=O)N(C)C)CC[C@@H]3NC(=O)C(=O)Nc3ccc(Cl)cn3)sc2C1	0.327	7.57	0.327	7.57	0.5	1	1	2	0	2	2	13	1	0	1	4	3	0.0810811	11	8	2	3
	2486598	CHEMBL4650338	EDRALBRUTINIB	2					C2_DT	489.48	3.84	6	2	106.24	4	10.71	2.75	3.28	3.28	NEUTRAL	4	36	0.42	C26H21F2N5O3	8	3	CC#CC(=O)N1CC[C@@H](n2cc(-c3ccc(Oc4c(F)cccc4F)cc3)c3c(N)n[nH]c(=O)c32)C1					0.1923	0	1	1	2	2	4	10	0	1	1	5	1	0.0277778	21	18	3	3
	1927129	CHEMBL3545280	EFATUTAZONE	2	9.71	9.71	9.71	9.71	C2_DT	502.6	5.04	8	2	108.47	7	7.61	4.67	4.8	4.59	NEUTRAL	4	36	0.34	C27H26N4O4S	8	3	Cc1cc(Oc2ccc3nc(COc4ccc(CC5SC(=O)NC5=O)cc4)n(C)c3c2)cc(C)c1N	0.3684	4.67	0.3684	4.67	0.2222	0	1	1	3	1	4	9	0	1	1	5	1	0.0277778	21	19	2	2
	2193796	CHEMBL3984425	EGANELISIB	2	8.96	9.54	8.96	9.54	C2_DT	528.58	3.24	9	2	125.13	4	10.95	2.26	3.99	3.99	NEUTRAL	6	40	0.34	C30H24N8O2	10	3	C[C@H](NC(=O)c1c(N)nn2cccnc12)c1cc2cccc(C#Cc3cnn(C)c3)c2c(=O)n1-c1ccccc1	0.3059	5.72	0.3059	5.72	0.1	0	0	0	2	4	6	10	0	0	0	6	1	0.025	30	24	6	6
	2335480	CHEMBL4297509	ELACESTRANT	3					C3_DT	458.65	5.85	4	2	44.73	10	10.58	9.96	6.23	4.13	BASE	3	34	0.37	C30H38N2O2	4	2	CCNCCc1ccc(CN(CC)c2cc(OC)ccc2[C@@H]2CCc3cc(O)ccc3C2)cc1					0.4	1	0	1	3	0	3	4	0	0	0	4	1	0.0294118	18	18	0	0
	2039366	CHEMBL3707395	ELAFIBRANOR	3	6.658	6.43	6.658	6.43	C3_DT	384.5	5.16	4	1	63.6	7	4		5.87	2.71	ACID	2	27	0.41	C22H24O4S	4	1	CSc1ccc(C(=O)/C=C/c2cc(C)c(OC(C)(C)C(=O)O)c(C)c2)cc1	0.3368	1.498	0.3368	1.498	0.2727	0	0	0	2	0	2	5	0	0	0	2	0	0	12	12	0	0
	2039366	CHEMBL3707395	ELAFIBRANOR	3	6.75	6.6	6.75	6.6	C3_DT	384.5	5.16	4	1	63.6	7	4		5.87	2.71	ACID	2	27	0.41	C22H24O4S	4	1	CSc1ccc(C(=O)/C=C/c2cc(C)c(OC(C)(C)C(=O)O)c(C)c2)cc1	0.3414	1.59	0.3414	1.59	0.2727	0	0	0	2	0	2	5	0	0	0	2	0	0	12	12	0	0
	682106	CHEMBL1208155	ELAGOLIX	4	8.82	8.87	8.82	8.92	D_DT	631.6	5.54	7	2	102.56	12	3.86	9.04	3.14	3.14	ZWITTERION	4	45	0.16	C32H30F5N3O5	8	2	COc1cccc(-c2c(C)n(Cc3c(F)cccc3C(F)(F)F)c(=O)n(C[C@H](NCCCC(=O)O)c3ccccc3)c2=O)c1F	0.2677	3.28	0.2677	3.28	0.2812	0	0	0	3	1	4	13	0	0	0	4	1	0.0222222	24	22	2	2
	1592332	CHEMBL3039514	ELBASVIR	4	10.7	10.7	10.7	10.7	D_DT	882.03	8.12	10	4	188.8	11	12.42	5.39	7.07	7.07	NEUTRAL	6	65	0.1	C49H55N9O7	16	4	COC(=O)N[C@H](C(=O)N1CCC[C@H]1c1nc(-c2ccc3c(c2)O[C@@H](c2ccccc2)n2c-3cc3cc(-c4c[nH]c([C@@H]5CCCN5C(=O)[C@@H](NC(=O)OC)C(C)C)n4)ccc32)c[nH]1)C(C)C	0.2248	2.58	0.2248	2.58	0.3878	0	3	3	3	3	6	16	0	2	2	9	5	0.0769231	31	26	5	5
	1592332	CHEMBL3039514	ELBASVIR	4	9	9	9	9	D_DT	882.03	8.12	10	4	188.8	11	12.42	5.39	7.07	7.07	NEUTRAL	6	65	0.1	C49H55N9O7	16	4	COC(=O)N[C@H](C(=O)N1CCC[C@H]1c1nc(-c2ccc3c(c2)O[C@@H](c2ccccc2)n2c-3cc3cc(-c4c[nH]c([C@@H]5CCCN5C(=O)[C@@H](NC(=O)OC)C(C)C)n4)ccc32)c[nH]1)C(C)C	0.1891	0.88	0.1891	0.88	0.3878	0	3	3	3	3	6	16	0	2	2	9	5	0.0769231	31	26	5	5
	2155099	CHEMBL3945728	ELCUBRAGISTAT	2	8.255	8.255	8.255	8.255	C2_DT	507.4	5.05	4	0	36.02	4		6.37	4.97	4.93	NEUTRAL	1	34	0.53	C20H22F9N3O2	5	0	O=C(OC(C(F)(F)F)C(F)(F)F)N1CCN(Cc2ccc(C(F)(F)F)cc2N2CCCC2)CC1	0.3316	3.205	0.3316	3.205	0.65	0	2	2	1	0	1	14	0	2	2	3	0	0	6	6	0	0
	2283020	CHEMBL4204869	ELENBECESTAT	3	8.15	8.15	8.15	8.15	C3_DT	437.45	3.1	7	2	102.49	4	13.48	7.47	2.05	1.72	NEUTRAL	2	30	0.76	C19H18F3N5O2S	7	3	C[C@H]1OC[C@]2(c3cc(NC(=O)c4cnc(C(F)F)cn4)ccc3F)N=C(N)SC[C@H]12	0.371	5.05	0.371	5.05	0.3684	0	2	2	1	1	2	11	0	1	1	4	3	0.1	12	10	2	2
	2336099	CHEMBL4298128	ELEXACAFTOR	4					D_DT	597.66	4.02	10	1	124.24	8	4.1	2.09	5.04	4.1	ACID	3	41	0.41	C26H34F3N7O4S	11	1	Cc1nn(C)cc1S(=O)(=O)NC(=O)c1ccc(-n2ccc(OCC(C)(C)C(F)(F)F)n2)nc1N1C[C@@H](C)CC1(C)C					0.5385	0	1	1	0	3	3	15	0	1	1	4	1	0.0243902	16	11	5	5
	1383028	CHEMBL2110588	ELIGLUSTAT	4	7.8	7.8	7.8	7.8	D_DT	404.55	3.43	5	2	71.03	11	13.51	8.17	3.21	2.37	NEUTRAL	1	29	0.55	C23H36N2O4	6	2	CCCCCCCC(=O)N[C@H](CN1CCCC1)[C@H](O)c1ccc2c(c1)OCCO2	0.3673	4.37	0.3673	4.37	0.6957	0	2	2	1	0	1	6	0	1	1	3	2	0.0689655	6	6	0	0
	2484361	CHEMBL4647810	ELIMUSERTIB	1	7.795	7.795	7.795	7.795	C1_DT	375.44	2.65	7	1	84.75	3	10.21	2.66	2.07	2.07	NEUTRAL	4	28	0.59	C20H21N7O	8	1	C[C@@H]1COCCN1c1cc(-c2ccnn2C)c2ccnc(-c3ccn[nH]3)c2n1	0.3802	5.145	0.3802	5.145	0.3	0	1	1	0	4	4	8	0	1	1	5	1	0.0357143	20	14	6	6
	1376098	CHEMBL2103828	ELINOGREL	2	7.64	7.64	7.64	7.64	C2_DT	523.96	3.09	8	4	142.16	5	4.69	2.01	3.46	2.53	ACID	4	34	0.32	C20H15ClFN5O5S2	10	4	CNc1cc2[nH]c(=O)n(-c3ccc(NC(=O)NS(=O)(=O)c4ccc(Cl)s4)cc3)c(=O)c2cc1F	0.3069	4.55	0.3069	4.55	0.05	0	0	0	2	2	4	14	0	0	0	4	0	0	21	18	2	3
	2537408	CHEMBL4802157	ELINZANETANT	3					C3_DT	668.65	6.06	6	1	69.14	6		5.88	6.61	6.6	NEUTRAL	3	47	0.32	C33H35F7N4O3	7	1	Cc1cc(F)ccc1-c1cc(N2C[C@H]3COCCN3C[C@H]2CO)ncc1N(C)C(=O)C(C)(C)c1cc(C(F)(F)F)cc(C(F)(F)F)c1					0.4545	0	2	2	2	1	3	14	0	2	2	5	2	0.0425532	18	17	1	1
	2537408	CHEMBL4802157	ELINZANETANT	3					C3_DT	668.65	6.06	6	1	69.14	6		5.88	6.61	6.6	NEUTRAL	3	47	0.32	C33H35F7N4O3	7	1	Cc1cc(F)ccc1-c1cc(N2C[C@H]3COCCN3C[C@H]2CO)ncc1N(C)C(=O)C(C)(C)c1cc(C(F)(F)F)cc(C(F)(F)F)c1					0.4545	0	2	2	2	1	3	14	0	2	2	5	2	0.0425532	18	17	1	1
	2015713	CHEMBL3682589	ELISMETREP	2					C2_DT	542.54	6.1	5	1	96.8	8	3.52	0.63	6.65	3.28	ACID	4	38	0.29	C27H21F3N2O5S	7	1	O=C(O)c1ccc(S(=O)(=O)N(Cc2ccc(OC(F)(F)F)cc2)c2ncc3ccccc3c2C2CC2)cc1					0.1852	1	0	1	3	1	4	11	1	0	1	5	0	0	22	21	1	1
	1592333	CHEMBL3039515	ELOBIXIBAT	3					C3_DT	695.9	6.14	8	3	142.11	16	3.58		5.83	2.48	ACID	3	48	0.15	C36H45N3O7S2	10	3	CCCCC1(CCCC)CN(c2ccccc2)c2cc(SC)c(OCC(=O)N[C@@H](C(=O)NCC(=O)O)c3ccccc3)cc2S(=O)(=O)C1					0.4167	0	1	1	3	0	3	12	0	0	0	4	1	0.0208333	18	18	0	0
	499300	CHEMBL483465	ELRAGLUSIB	2	6.15	6.15	6.15	6.15	C2_DT	404.35	3.36	6	1	82.7	2	9.86		2.95	2.95	NEUTRAL	4	30	0.52	C22H13FN2O5	7	1	Cn1cc(C2=C(c3coc4ccc(F)cc34)C(=O)NC2=O)c2cc3c(cc21)OCO3	0.28	2.79	0.28	2.79	0.0909	0	2	2	2	2	4	8	0	0	0	6	0	0	18	16	1	2
	2464779	CHEMBL4594348	ELSUBRUTINIB	2	7.48	7.48	7.48	7.48	C2_DT	297.36	2.16	2	2	79.19	3			1.47	1.47	NEUTRAL	2	22	0.85	C17H19N3O2	5	3	C=CC(=O)N1CCC[C@@H](c2ccc(C(N)=O)c3[nH]ccc23)C1	0.4643	5.32	0.4643	5.32	0.2941	0	1	1	1	1	2	5	0	1	1	3	1	0.0454545	9	8	1	1
	457398	CHEMBL461101	ELTROMBOPAG	4	7.42	7.42			D_DT	442.48	4.56	6	3	114.59	5	3.97		6.03	1.28	ACID	3	33	0.4	C25H22N4O4	8	3	CC1=NN(c2ccc(C)c(C)c2)C(=O)/C1=N\Nc1cccc(-c2cccc(C(=O)O)c2)c1O			0.3071	2.86	0.12	0	1	1	3	0	3	8	0	0	0	4	0	0	18	18	0	0
	1439375	CHEMBL2178579	ELUBRIXIN	2	7.1267	6.58	8.29	8.29	C2_DT	463.32	3.08	5	4	110.77	4	5.78	7.18	1.64	1.48	ACID	2	29	0.52	C17H17Cl2FN4O4S	8	4	O=C(Nc1ccc(Cl)c(S(=O)(=O)N2CCNCC2)c1O)Nc1cccc(F)c1Cl	0.3904	5.21	0.3356	4.0467	0.2353	0	1	1	2	0	2	12	0	1	1	3	0	0	12	12	0	0
	1425665	CHEMBL2159122	ELUXADOLINE	4	9	9			D_DT	569.66	4.16	6	4	164.63	11	3.67	7.99	1.34	1.3	ACID	4	42	0.21	C32H35N5O5	10	6	COc1ccc(CN(C(=O)[C@@H](N)Cc2c(C)cc(C(N)=O)cc2C)[C@@H](C)c2ncc(-c3ccccc3)[nH]2)cc1C(=O)O			0.2927	4.84	0.25	0	0	0	3	1	4	10	0	0	0	4	2	0.047619	23	21	2	2
	1674754	CHEMBL3185463	ELZASONAN	2					C2_DT	448.42	4.87	4	0	26.79	3		7.79	4.55	4.01	NEUTRAL	2	29	0.63	C22H23Cl2N3OS	4	0	CN1CCN(c2ccccc2/C=C2\SCCN(c3ccc(Cl)c(Cl)c3)C2=O)CC1					0.3182	0	2	2	2	0	2	7	0	2	2	4	0	0	12	12	0	0
	1674754	CHEMBL3185463	ELZASONAN	2					C2_DT	448.42	4.87	4	0	26.79	3		7.79	4.55	4.01	NEUTRAL	2	29	0.63	C22H23Cl2N3OS	4	0	CN1CCN(c2ccccc2/C=C2\SCCN(c3ccc(Cl)c(Cl)c3)C2=O)CC1					0.3182	0	2	2	2	0	2	7	0	2	2	4	0	0	12	12	0	0
	497751	CHEMBL513922	EMAPUNIL	2	7.845	7.845	7.845	7.845	C2_DT	401.47	2.85	6	0	73.02	6		1.42	4.08	4.08	NEUTRAL	4	30	0.5	C23H23N5O2	7	0	CCN(Cc1ccccc1)C(=O)Cn1c(=O)n(C)c2cnc(-c3ccccc3)nc21	0.3571	4.995	0.3571	4.995	0.2174	0	0	0	2	2	4	7	0	0	0	4	0	0	21	17	4	4
	515198	CHEMBL514270	EMICERFONT	2	7.16	7.16	7.18	7.18	C2_DT	404.47	3.12	6	1	75.52	4		8.72	3.04	1.79	BASE	3	30	0.72	C22H24N6O2	8	1	COc1ccc(N2CCc3c(-n4ccc(N5CCNC5=O)n4)cc(C)nc32)c(C)c1	0.3269	4.06	0.326	4.04	0.3182	0	2	2	1	2	3	8	0	1	1	5	0	0	17	14	3	3
	1380100	CHEMBL2107830	EMPAGLIFLOZIN	4	8.515	8.515	8.515	8.515	D_DT	450.92	1.61	7	4	108.61	6	12.57		1.66	1.66	NEUTRAL	2	31	0.53	C23H27ClO7	7	4	OC[C@H]1O[C@@H](c2ccc(Cl)c(Cc3ccc(O[C@H]4CCOC4)cc3)c2)[C@H](O)[C@@H](O)[C@@H]1O	0.3751	6.905	0.3751	6.905	0.4783	0	2	2	2	0	2	8	0	2	2	4	6	0.193548	12	12	0	0
	2486596	CHEMBL4650336	EMVODODSTAT	2					C2_DT	467.35	6.63	3	1	54.56	3			6.31	6.31	NEUTRAL	4	32	0.37	C25H20Cl2N2O3	5	1	COc1ccc([C@H]2c3[nH]c4ccc(Cl)cc4c3CCN2C(=O)Oc2ccc(Cl)cc2)cc1					0.16	0	1	1	3	1	4	7	0	0	0	5	1	0.03125	21	20	1	1
	2335590	CHEMBL4297619	ENARODUSTAT	3	5.95	5.95	5.95	5.95	C3_DT	340.34	1.03	6	3	116.82	6	2.91	1.24	2.23	-2.48	ACID	3	25	0.62	C17H16N4O4	8	3	O=C(O)CNC(=O)c1c(O)cc(CCc2ccccc2)n2ncnc12	0.325	4.92	0.325	4.92	0.1765	0	0	0	1	2	3	8	0	0	0	3	0	0	15	12	3	3
	2197779	CHEMBL3989908	ENASIDENIB	4	6.47	6.47	6.47	6.47	D_DT	473.38	4.29	8	3	108.74	6	11.37	4.25	4.59	4.59	NEUTRAL	3	33	0.46	C19H17F6N7O	8	3	CC(C)(O)CNc1nc(Nc2ccnc(C(F)(F)F)c2)nc(-c2cccc(C(F)(F)F)n2)n1	0.2678	2.18	0.2678	2.18	0.3158	0	0	0	0	3	3	14	0	0	0	3	0	0	18	13	5	5
	2197779	CHEMBL3989908	ENASIDENIB	4	7.072	6.91	7.072	6.91	D_DT	473.38	4.29	8	3	108.74	6	11.37	4.25	4.59	4.59	NEUTRAL	3	33	0.46	C19H17F6N7O	8	3	CC(C)(O)CNc1nc(Nc2ccnc(C(F)(F)F)c2)nc(-c2cccc(C(F)(F)F)n2)n1	0.2927	2.782	0.2927	2.782	0.3158	0	0	0	0	3	3	14	0	0	0	3	0	0	18	13	5	5
	2197779	CHEMBL3989908	ENASIDENIB	4	6.3467	6.5	6.3467	6.5	D_DT	473.38	4.29	8	3	108.74	6	11.37	4.25	4.59	4.59	NEUTRAL	3	33	0.46	C19H17F6N7O	8	3	CC(C)(O)CNc1nc(Nc2ccnc(C(F)(F)F)c2)nc(-c2cccc(C(F)(F)F)n2)n1	0.2627	2.0567	0.2627	2.0567	0.3158	0	0	0	0	3	3	14	0	0	0	3	0	0	18	13	5	5
	1422241	CHEMBL2151572	ENCENICLINE	3	7.17	6.6	7.17	6.6	C3_DT	320.85	3.38	3	1	32.34	2		7.28	3.04	2.79	NEUTRAL	2	21	0.92	C16H17ClN2OS	3	1	O=C(N[C@H]1CN2CCC1CC2)c1cc2cccc(Cl)c2s1	0.4663	3.79	0.4663	3.79	0.4375	0	3	3	1	1	2	5	0	3	3	5	1	0.047619	9	8	0	1
	2464729	CHEMBL4594298	ENCEQUIDAR	3	8.08	7.96	8.08	7.96	C3_DT	688.74	5.32	12	1	143.07	11	11.44	8.46	5.42	4.33	NEUTRAL	6	51	0.19	C38H36N6O7	13	1	COc1cc2c(cc1OC)CN(CCc1ccc(-n3nnc(-c4cc(OC)c(OC)cc4NC(=O)c4cc(=O)c5ccccc5o4)n3)cc1)CC2	0.2164	2.76	0.2164	2.76	0.2368	0	1	1	4	2	6	13	0	0	0	7	0	0	33	28	4	5
	1763574	CHEMBL3301612	ENCORAFENIB	4					D_DT	540.02	3.91	9	3	140.13	9	8.45	3.08	2.65	2.61	NEUTRAL	3	36	0.37	C22H27ClFN7O4S	11	3	COC(=O)N[C@@H](C)CNc1nccc(-c2cn(C(C)C)nc2-c2cc(Cl)cc(NS(C)(=O)=O)c2F)n1					0.3636	0	0	0	1	2	3	14	0	0	0	3	1	0.0277778	17	13	4	4
	1763574	CHEMBL3301612	ENCORAFENIB	4	8.96	8.96	8.96	8.96	D_DT	540.02	3.91	9	3	140.13	9	8.45	3.08	2.65	2.61	NEUTRAL	3	36	0.37	C22H27ClFN7O4S	11	3	COC(=O)N[C@@H](C)CNc1nccc(-c2cn(C(C)C)nc2-c2cc(Cl)cc(NS(C)(=O)=O)c2F)n1	0.3399	5.05	0.3399	5.05	0.3636	0	0	0	1	2	3	14	0	0	0	3	1	0.0277778	17	13	4	4
	520121	CHEMBL482968	ENMD-2076	2					C2_DT	375.48	3.17	6	2	72.97	5	13.07	7.33	4.83	4.56	NEUTRAL	3	28	0.71	C21H25N7	7	2	Cc1cc(Nc2cc(N3CCN(C)CC3)nc(/C=C/c3ccccc3)n2)n[nH]1					0.2857	0	1	1	1	2	3	7	0	1	1	4	0	0	17	13	4	4
	520121	CHEMBL482968	ENMD-2076	2	7.11	7.11	7.11	7.11	C2_DT	375.48	3.17	6	2	72.97	5	13.07	7.33	4.83	4.56	NEUTRAL	3	28	0.71	C21H25N7	7	2	Cc1cc(Nc2cc(N3CCN(C)CC3)nc(/C=C/c3ccccc3)n2)n[nH]1	0.3468	3.94	0.3468	3.94	0.2857	0	1	1	1	2	3	7	0	1	1	4	0	0	17	13	4	4
	520121	CHEMBL482968	ENMD-2076	2	7.84	7.85	7.84	7.85	C2_DT	375.48	3.17	6	2	72.97	5	13.07	7.33	4.83	4.56	NEUTRAL	3	28	0.71	C21H25N7	7	2	Cc1cc(Nc2cc(N3CCN(C)CC3)nc(/C=C/c3ccccc3)n2)n[nH]1	0.3824	4.67	0.3824	4.67	0.2857	0	1	1	1	2	3	7	0	1	1	4	0	0	17	13	4	4
	520121	CHEMBL482968	ENMD-2076	2	6.51	6.53	6.51	6.53	C2_DT	375.48	3.17	6	2	72.97	5	13.07	7.33	4.83	4.56	NEUTRAL	3	28	0.71	C21H25N7	7	2	Cc1cc(Nc2cc(N3CCN(C)CC3)nc(/C=C/c3ccccc3)n2)n[nH]1	0.3175	3.34	0.3175	3.34	0.2857	0	1	1	1	2	3	7	0	1	1	4	0	0	17	13	4	4
	520121	CHEMBL482968	ENMD-2076	2	6.92	6.92	6.92	6.92	C2_DT	375.48	3.17	6	2	72.97	5	13.07	7.33	4.83	4.56	NEUTRAL	3	28	0.71	C21H25N7	7	2	Cc1cc(Nc2cc(N3CCN(C)CC3)nc(/C=C/c3ccccc3)n2)n[nH]1	0.3375	3.75	0.3375	3.75	0.2857	0	1	1	1	2	3	7	0	1	1	4	0	0	17	13	4	4
	520121	CHEMBL482968	ENMD-2076	2	8.625	8.625	8.625	8.625	C2_DT	375.48	3.17	6	2	72.97	5	13.07	7.33	4.83	4.56	NEUTRAL	3	28	0.71	C21H25N7	7	2	Cc1cc(Nc2cc(N3CCN(C)CC3)nc(/C=C/c3ccccc3)n2)n[nH]1	0.4207	5.455	0.4207	5.455	0.2857	0	1	1	1	2	3	7	0	1	1	4	0	0	17	13	4	4
	520121	CHEMBL482968	ENMD-2076	2	7.72	7.72	7.72	7.72	C2_DT	375.48	3.17	6	2	72.97	5	13.07	7.33	4.83	4.56	NEUTRAL	3	28	0.71	C21H25N7	7	2	Cc1cc(Nc2cc(N3CCN(C)CC3)nc(/C=C/c3ccccc3)n2)n[nH]1	0.3765	4.55	0.3765	4.55	0.2857	0	1	1	1	2	3	7	0	1	1	4	0	0	17	13	4	4
	1117936	CHEMBL1738889	ENOBOSARM	3	8.42	8.42	8.42	8.42	C3_DT	389.33	3.22	5	2	106.14	5	11.95		3.27	3.27	NEUTRAL	2	28	0.82	C19H14F3N3O3	6	2	C[C@](O)(COc1ccc(C#N)cc1)C(=O)Nc1ccc(C#N)c(C(F)(F)F)c1	0.4107	5.2	0.4107	5.2	0.2105	0	0	0	2	0	2	9	0	0	0	2	1	0.0357143	12	12	0	0
	2537410	CHEMBL4802159	ENPATORAN	2					C2_DT	320.32	2.82	4	1	65.94	1		9.85	2.47	0.09	BASE	2	23	0.88	C16H15F3N4	4	2	N#Cc1ccc(N2C[C@H](N)C[C@H](C(F)(F)F)C2)c2cccnc12					0.375	0	1	1	1	1	2	7	0	1	1	3	2	0.0869565	10	9	1	1
	2537410	CHEMBL4802159	ENPATORAN	2					C2_DT	320.32	2.82	4	1	65.94	1		9.85	2.47	0.09	BASE	2	23	0.88	C16H15F3N4	4	2	N#Cc1ccc(N2C[C@H](N)C[C@H](C(F)(F)F)C2)c2cccnc12					0.375	0	1	1	1	1	2	7	0	1	1	3	2	0.0869565	10	9	1	1
	2252482	CHEMBL4113131	ENSARTINIB	3					C3_DT	561.45	4.72	7	3	122.47	6	13.82	8	3.95	3.26	NEUTRAL	3	38	0.37	C26H27Cl2FN6O3	9	4	C[C@@H]1CN(C(=O)c2ccc(NC(=O)c3cc(O[C@H](C)c4c(Cl)ccc(F)c4Cl)c(N)nn3)cc2)C[C@H](C)N1					0.3077	0	1	1	2	1	3	12	0	1	1	4	3	0.0789474	18	16	2	2
	2464718	CHEMBL4594287	ENSIFENTRINE	3					C3_DT	477.57	2.72	7	2	112.87	6		5.23	3.27	3.26	NEUTRAL	3	35	0.57	C26H31N5O4	9	3	COc1cc2c(cc1OC)-c1c/c(=N\c3c(C)cc(C)cc3C)n(CCNC(N)=O)c(=O)n1CC2					0.3462	0	1	1	2	1	3	9	0	0	0	4	0	0	18	16	2	2
	2464718	CHEMBL4594287	ENSIFENTRINE	3					C3_DT	477.57	2.72	7	2	112.87	6		5.23	3.27	3.26	NEUTRAL	3	35	0.57	C26H31N5O4	9	3	COc1cc2c(cc1OC)-c1c/c(=N\c3c(C)cc(C)cc3C)n(CCNC(N)=O)c(=O)n1CC2					0.3462	0	1	1	2	1	3	9	0	0	0	4	0	0	18	16	2	2
	2464718	CHEMBL4594287	ENSIFENTRINE	3					C3_DT	477.57	2.72	7	2	112.87	6		5.23	3.27	3.26	NEUTRAL	3	35	0.57	C26H31N5O4	9	3	COc1cc2c(cc1OC)-c1c/c(=N\c3c(C)cc(C)cc3C)n(CCNC(N)=O)c(=O)n1CC2					0.3462	0	1	1	2	1	3	9	0	0	0	4	0	0	18	16	2	2
	2464718	CHEMBL4594287	ENSIFENTRINE	3					C3_DT	477.57	2.72	7	2	112.87	6		5.23	3.27	3.26	NEUTRAL	3	35	0.57	C26H31N5O4	9	3	COc1cc2c(cc1OC)-c1c/c(=N\c3c(C)cc(C)cc3C)n(CCNC(N)=O)c(=O)n1CC2					0.3462	0	1	1	2	1	3	9	0	0	0	4	0	0	18	16	2	2
	2464718	CHEMBL4594287	ENSIFENTRINE	3					C3_DT	477.57	2.72	7	2	112.87	6		5.23	3.27	3.26	NEUTRAL	3	35	0.57	C26H31N5O4	9	3	COc1cc2c(cc1OC)-c1c/c(=N\c3c(C)cc(C)cc3C)n(CCNC(N)=O)c(=O)n1CC2					0.3462	0	1	1	2	1	3	9	0	0	0	4	0	0	18	16	2	2
	2464718	CHEMBL4594287	ENSIFENTRINE	3					C3_DT	477.57	2.72	7	2	112.87	6		5.23	3.27	3.26	NEUTRAL	3	35	0.57	C26H31N5O4	9	3	COc1cc2c(cc1OC)-c1c/c(=N\c3c(C)cc(C)cc3C)n(CCNC(N)=O)c(=O)n1CC2					0.3462	0	1	1	2	1	3	9	0	0	0	4	0	0	18	16	2	2
	2464718	CHEMBL4594287	ENSIFENTRINE	3					C3_DT	477.57	2.72	7	2	112.87	6		5.23	3.27	3.26	NEUTRAL	3	35	0.57	C26H31N5O4	9	3	COc1cc2c(cc1OC)-c1c/c(=N\c3c(C)cc(C)cc3C)n(CCNC(N)=O)c(=O)n1CC2					0.3462	0	1	1	2	1	3	9	0	0	0	4	0	0	18	16	2	2
	2464718	CHEMBL4594287	ENSIFENTRINE	3					C3_DT	477.57	2.72	7	2	112.87	6		5.23	3.27	3.26	NEUTRAL	3	35	0.57	C26H31N5O4	9	3	COc1cc2c(cc1OC)-c1c/c(=N\c3c(C)cc(C)cc3C)n(CCNC(N)=O)c(=O)n1CC2					0.3462	0	1	1	2	1	3	9	0	0	0	4	0	0	18	16	2	2
	1750027	CHEMBL3265032	ENTOSPLETINIB	3	6.9808	6.9	6.9808	6.9	C3_DT	411.47	3.85	7	2	83.37	4	11.74	3.74	2.82	2.82	NEUTRAL	5	31	0.47	C23H21N7O	8	2	c1cn2cc(-c3ccc4cn[nH]c4c3)nc(Nc3ccc(N4CCOCC4)cc3)c2n1	0.3075	3.1308	0.3075	3.1308	0.1739	0	1	1	2	3	5	8	0	1	1	6	0	0	24	19	5	5
	1304559	CHEMBL1983268	ENTRECTINIB	4	8.025	8.035	8.025	8.035	D_DT	560.65	5.03	6	3	85.52	7	12.4	7.78	5.4	4.87	NEUTRAL	4	41	0.29	C31H34F2N6O2	8	3	CN1CCN(c2ccc(C(=O)Nc3n[nH]c4ccc(Cc5cc(F)cc(F)c5)cc34)c(NC3CCOCC3)c2)CC1	0.2673	2.995	0.2673	2.995	0.3548	0	2	2	3	1	4	10	0	2	2	6	0	0	21	19	2	2
	1304559	CHEMBL1983268	ENTRECTINIB	4	6.91	6.91	6.91	6.91	D_DT	560.65	5.03	6	3	85.52	7	12.4	7.78	5.4	4.87	NEUTRAL	4	41	0.29	C31H34F2N6O2	8	3	CN1CCN(c2ccc(C(=O)Nc3n[nH]c4ccc(Cc5cc(F)cc(F)c5)cc34)c(NC3CCOCC3)c2)CC1	0.2302	1.88	0.2302	1.88	0.3548	0	2	2	3	1	4	10	0	2	2	6	0	0	21	19	2	2
	1304559	CHEMBL1983268	ENTRECTINIB	4	9	8.885	9	8.885	D_DT	560.65	5.03	6	3	85.52	7	12.4	7.78	5.4	4.87	NEUTRAL	4	41	0.29	C31H34F2N6O2	8	3	CN1CCN(c2ccc(C(=O)Nc3n[nH]c4ccc(Cc5cc(F)cc(F)c5)cc34)c(NC3CCOCC3)c2)CC1	0.2998	3.97	0.2998	3.97	0.3548	0	2	2	3	1	4	10	0	2	2	6	0	0	21	19	2	2
	1304559	CHEMBL1983268	ENTRECTINIB	4	7.35	7.35	7.35	7.35	D_DT	560.65	5.03	6	3	85.52	7	12.4	7.78	5.4	4.87	NEUTRAL	4	41	0.29	C31H34F2N6O2	8	3	CN1CCN(c2ccc(C(=O)Nc3n[nH]c4ccc(Cc5cc(F)cc(F)c5)cc34)c(NC3CCOCC3)c2)CC1	0.2448	2.32	0.2448	2.32	0.3548	0	2	2	3	1	4	10	0	2	2	6	0	0	21	19	2	2
	1304559	CHEMBL1983268	ENTRECTINIB	4	8.54	8.54	8.54	8.54	D_DT	560.65	5.03	6	3	85.52	7	12.4	7.78	5.4	4.87	NEUTRAL	4	41	0.29	C31H34F2N6O2	8	3	CN1CCN(c2ccc(C(=O)Nc3n[nH]c4ccc(Cc5cc(F)cc(F)c5)cc34)c(NC3CCOCC3)c2)CC1	0.2845	3.51	0.2845	3.51	0.3548	0	2	2	3	1	4	10	0	2	2	6	0	0	21	19	2	2
	1304559	CHEMBL1983268	ENTRECTINIB	4	8.52	8.52	8.52	8.52	D_DT	560.65	5.03	6	3	85.52	7	12.4	7.78	5.4	4.87	NEUTRAL	4	41	0.29	C31H34F2N6O2	8	3	CN1CCN(c2ccc(C(=O)Nc3n[nH]c4ccc(Cc5cc(F)cc(F)c5)cc34)c(NC3CCOCC3)c2)CC1	0.2838	3.49	0.2838	3.49	0.3548	0	2	2	3	1	4	10	0	2	2	6	0	0	21	19	2	2
	1304559	CHEMBL1983268	ENTRECTINIB	4	8.41	8.41	8.41	8.41	D_DT	560.65	5.03	6	3	85.52	7	12.4	7.78	5.4	4.87	NEUTRAL	4	41	0.29	C31H34F2N6O2	8	3	CN1CCN(c2ccc(C(=O)Nc3n[nH]c4ccc(Cc5cc(F)cc(F)c5)cc34)c(NC3CCOCC3)c2)CC1	0.2801	3.38	0.2801	3.38	0.3548	0	2	2	3	1	4	10	0	2	2	6	0	0	21	19	2	2
	1304559	CHEMBL1983268	ENTRECTINIB	4	8.1233	8.15	8.1233	8.15	D_DT	560.65	5.03	6	3	85.52	7	12.4	7.78	5.4	4.87	NEUTRAL	4	41	0.29	C31H34F2N6O2	8	3	CN1CCN(c2ccc(C(=O)Nc3n[nH]c4ccc(Cc5cc(F)cc(F)c5)cc34)c(NC3CCOCC3)c2)CC1	0.2706	3.0933	0.2706	3.0933	0.3548	0	2	2	3	1	4	10	0	2	2	6	0	0	21	19	2	2
	630886	CHEMBL1082407	ENZALUTAMIDE	4	6.578	6.71	6.578	6.71	D_DT	464.44	3.99	4	1	76.44	3	13.05		4.16	4.16	NEUTRAL	2	32	0.55	C21H16F4N4O2S	6	1	CNC(=O)c1ccc(N2C(=S)N(c3ccc(C#N)c(C(F)(F)F)c3)C(=O)C2(C)C)cc1F	0.2807	2.588	0.2807	2.588	0.2381	0	1	1	2	0	2	11	0	1	1	3	0	0	12	12	0	0
	630886	CHEMBL1082407	ENZALUTAMIDE	4	7.21	7.21	7.21	7.21	D_DT	464.44	3.99	4	1	76.44	3	13.05		4.16	4.16	NEUTRAL	2	32	0.55	C21H16F4N4O2S	6	1	CNC(=O)c1ccc(N2C(=S)N(c3ccc(C#N)c(C(F)(F)F)c3)C(=O)C2(C)C)cc1F	0.3077	3.22	0.3077	3.22	0.2381	0	1	1	2	0	2	11	0	1	1	3	0	0	12	12	0	0
	1927218	CHEMBL3545369	EPACADOSTAT	3	7.5156	7.45	7.5156	7.45	C3_DT	438.24	0.42	8	5	167.76	7	5.6		0.09	-1.61	ACID	2	25	0.14	C11H13BrFN7O4S	11	6	NS(=O)(=O)NCCNc1nonc1/C(=N/O)Nc1ccc(F)c(Br)c1	0.4106	7.0956	0.4106	7.0956	0.1818	0	0	0	1	1	2	14	0	0	0	2	0	0	11	8	2	3
	1347056	CHEMBL2037511	EPELSIBAN	2	8.97	8.97	9.9	9.9	C2_DT	518.66	2.76	5	1	91.84	6	11.19	6.21	2.44	2.41	NEUTRAL	2	38	0.64	C30H38N4O4	8	1	CC[C@H](C)[C@@H]1C(=O)N[C@H](C2Cc3ccccc3C2)C(=O)N1[C@@H](C(=O)N1CCOCC1)c1ccc(C)nc1C	0.3558	7.14	0.3224	6.21	0.5333	1	2	3	1	1	2	8	0	2	2	5	4	0.105263	12	11	1	1
	1930988	CHEMBL3549142	EPETRABOROLE	2					C2_DT	237.06														C11H16BNO4			NC[C@H]1OB(O)c2c(OCCCO)cccc21					0.4545	0	1	1	1	0	1	6	0	0	0	2	1	#DIV/0!	6	6	0	0
	434796	CHEMBL257704	EPLIVANSERIN	3					C3_DT	328.39	3.53	4	1	45.06	7	9.47	7.81	3.98	3.57	NEUTRAL	2	24	0.48	C19H21FN2O2	4	1	CN(C)CCO/N=C(/C=C/c1ccc(O)cc1)c1ccccc1F					0.2105	0	0	0	2	0	2	5	0	0	0	2	0	0	12	12	0	0
	1345403	CHEMBL2035874	EPROTIROME	3	9.37	9.37	9.37	9.37	C3_DT	487.14	5.25	4	3	95.86	6	2.21		5.08	1.56	ACID	2	26	0.48	C18H17Br2NO5	6	3	CC(C)c1cc(Oc2c(Br)cc(NC(=O)CC(=O)O)cc2Br)ccc1O	0.4922	4.12	0.4922	4.12	0.2222	0	0	0	2	0	2	8	0	0	0	2	0	0	12	12	0	0
	1280078	CHEMBL1951095	ERAVACYCLINE	4	6.21	6.21	6.21	6.21	D_DT	558.56	0.29	10	6	193.73	5	2.62	8.53	-3.27	-3.51	ZWITTERION	1	40	0.22	C27H31FN4O8	12	7	CN(C)[C@@H]1C(O)=C(C(N)=O)C(=O)[C@@]2(O)C(O)=C3C(=O)c4c(O)c(NC(=O)CN5CCCC5)cc(F)c4C[C@H]3C[C@@H]12	0.212	5.92	0.212	5.92	0.4815	3	1	4	1	0	1	13	0	1	1	5	4	0.1	6	6	0	0
	1927225	CHEMBL3545376	ERDAFITINIB	4	8.92	8.92	8.92	8.92	D_DT	446.56	4.18	8	1	77.33	9		9.72	3.52	1.25	BASE	4	33	0.41	C25H30N6O2	8	1	COc1cc(OC)cc(N(CCNC(C)C)c2ccc3ncc(-c4cnn(C)c4)nc3c2)c1	0.3692	4.74	0.3692	4.74	0.32	0	0	0	2	2	4	8	0	0	0	4	0	0	21	17	4	4
	1927225	CHEMBL3545376	ERDAFITINIB	4	8.6	8.6	8.6	8.6	D_DT	446.56	4.18	8	1	77.33	9		9.72	3.52	1.25	BASE	4	33	0.41	C25H30N6O2	8	1	COc1cc(OC)cc(N(CCNC(C)C)c2ccc3ncc(-c4cnn(C)c4)nc3c2)c1	0.3559	4.42	0.3559	4.42	0.32	0	0	0	2	2	4	8	0	0	0	4	0	0	21	17	4	4
	1927225	CHEMBL3545376	ERDAFITINIB	4	8.52	8.52	8.52	8.52	D_DT	446.56	4.18	8	1	77.33	9		9.72	3.52	1.25	BASE	4	33	0.41	C25H30N6O2	8	1	COc1cc(OC)cc(N(CCNC(C)C)c2ccc3ncc(-c4cnn(C)c4)nc3c2)c1	0.3526	4.34	0.3526	4.34	0.32	0	0	0	2	2	4	8	0	0	0	4	0	0	21	17	4	4
	1927225	CHEMBL3545376	ERDAFITINIB	4	8.33	8.33	8.33	8.33	D_DT	446.56	4.18	8	1	77.33	9		9.72	3.52	1.25	BASE	4	33	0.41	C25H30N6O2	8	1	COc1cc(OC)cc(N(CCNC(C)C)c2ccc3ncc(-c4cnn(C)c4)nc3c2)c1	0.3447	4.15	0.3447	4.15	0.32	0	0	0	2	2	4	8	0	0	0	4	0	0	21	17	4	4
	1927225	CHEMBL3545376	ERDAFITINIB	4					D_DT	446.56	4.18	8	1	77.33	9		9.72	3.52	1.25	BASE	4	33	0.41	C25H30N6O2	8	1	COc1cc(OC)cc(N(CCNC(C)C)c2ccc3ncc(-c4cnn(C)c4)nc3c2)c1					0.32	0	0	0	2	2	4	8	0	0	0	4	0	0	21	17	4	4
	1073717	CHEMBL1683590	ERIBULIN	4					D_DT	729.91	3.44	12	2	146.39	4		9.39	2.31	0.35	BASE	0	52	0.41	C40H59NO11	12	3	C=C1C[C@@H]2CC[C@@]34C[C@H]5O[C@H]6[C@@H](O3)[C@H]3O[C@H](CC[C@@H]3O[C@H]6[C@H]5O4)CC(=O)C[C@@H]3[C@@H](OC)[C@@H](C[C@H](O)CN)O[C@H]3C[C@H]3O[C@@H](CC[C@@H]1O2)C[C@@H](C)C3=C					0.875	0	10	10	0	0	0	12	0	10	10	10	19	0.365385	0	0	0	0
	1073717	CHEMBL1683590	ERIBULIN	4					D_DT	729.91	3.44	12	2	146.39	4		9.39	2.31	0.35	BASE	0	52	0.41	C40H59NO11	12	3	C=C1C[C@@H]2CC[C@@]34C[C@H]5O[C@H]6[C@@H](O3)[C@H]3O[C@H](CC[C@@H]3O[C@H]6[C@H]5O4)CC(=O)C[C@@H]3[C@@H](OC)[C@@H](C[C@H](O)CN)O[C@H]3C[C@H]3O[C@@H](CC[C@@H]1O2)C[C@@H](C)C3=C					0.875	0	10	10	0	0	0	12	0	10	10	10	19	0.365385	0	0	0	0
	1073717	CHEMBL1683590	ERIBULIN	4					D_DT	729.91	3.44	12	2	146.39	4		9.39	2.31	0.35	BASE	0	52	0.41	C40H59NO11	12	3	C=C1C[C@@H]2CC[C@@]34C[C@H]5O[C@H]6[C@@H](O3)[C@H]3O[C@H](CC[C@@H]3O[C@H]6[C@H]5O4)CC(=O)C[C@@H]3[C@@H](OC)[C@@H](C[C@H](O)CN)O[C@H]3C[C@H]3O[C@@H](CC[C@@H]1O2)C[C@@H](C)C3=C					0.875	0	10	10	0	0	0	12	0	10	10	10	19	0.365385	0	0	0	0
	1142547	CHEMBL1770248	ERTUGLIFLOZIN	4	8.84	8.84	8.84	8.84	D_DT	436.89	1.36	7	4	108.61	6	11.98		2.32	2.32	NEUTRAL	2	30	0.54	C22H25ClO7	7	4	CCOc1ccc(Cc2cc([C@]34OC[C@](CO)(O3)[C@@H](O)[C@H](O)[C@H]4O)ccc2Cl)cc1	0.4024	7.48	0.4024	7.48	0.4545	0	2	2	2	0	2	8	0	2	2	4	5	0.166667	12	12	0	0
	2486592	CHEMBL4650332	ETAVOPIVAT	2					C2_DT	457.51	0.77	7	1	109.27	5			-0.25	-0.25	NEUTRAL	2	32	0.66	C22H23N3O6S	9	1	O=C([C@H](CO)c1ccccc1)N1CC2=C(C1)CN(S(=O)(=O)c1cnc3c(c1)OCCO3)C2					0.3636	0	3	3	1	1	2	10	0	0	0	5	1	0.03125	12	11	1	1
	1823083	CHEMBL3358920	ETRASIMOD	3	9.1133	8.73	8.47	8.47	C3_DT	457.49	6.93	2	2	62.32	6	4.26		6.45	3.45	ACID	3	33	0.42	C26H26F3NO3	4	2	O=C(O)C[C@H]1CCc2c1[nH]c1ccc(OCc3ccc(C4CCCC4)c(C(F)(F)F)c3)cc21	0.3505	1.54	0.3772	2.1833	0.4231	2	0	2	2	1	3	7	1	0	1	5	1	0.030303	15	14	1	1
	2488051	CHEMBL4740383	ETRUMADENANT	2					C2_DT	426.48	2.84	9	2	139.42	5	13.94	3.98	3.67	3.67	NEUTRAL	4	32	0.5	C23H22N8O	9	3	Cc1c(C#N)cccc1-c1cc(-c2cn(Cc3cccc(C(C)(C)O)n3)nn2)nc(N)n1					0.2174	0	0	0	1	3	4	9	0	0	0	4	0	0	23	17	6	6
	2488051	CHEMBL4740383	ETRUMADENANT	2					C2_DT	426.48	2.84	9	2	139.42	5	13.94	3.98	3.67	3.67	NEUTRAL	4	32	0.5	C23H22N8O	9	3	Cc1c(C#N)cccc1-c1cc(-c2cn(Cc3cccc(C(C)(C)O)n3)nn2)nc(N)n1					0.2174	0	0	0	1	3	4	9	0	0	0	4	0	0	23	17	6	6
	1334901	CHEMBL2017179	EVACETRAPIB	3	7.27	7.27	7.27	7.27	C3_DT	638.66	7.1	7	1	87.38	7	4.34	6.11	7.03	5.92	ACID	3	45	0.28	C31H36F6N6O2	8	1	Cc1cc(C)c2c(c1)[C@@H](N(Cc1cc(C(F)(F)F)cc(C(F)(F)F)c1)c1nnn(C)n1)CCCN2C[C@H]1CC[C@H](C(=O)O)CC1	0.2206	0.17	0.2206	0.17	0.5484	1	1	2	2	1	3	14	1	0	1	5	1	0.0222222	17	13	4	4
	559503	CHEMBL563646	EVATANEPAG	2	7.7925	7.785	7.8	7.8	C2_DT	468.58	4.23	5	1	96.8	9	3.05	1.07	4.04	0.65	ACID	3	33	0.5	C25H28N2O5S	7	1	CC(C)(C)c1ccc(CN(Cc2cccc(OCC(=O)O)c2)S(=O)(=O)c2cccnc2)cc1	0.3228	3.57	0.3225	3.5625	0.28	0	0	0	2	1	3	8	0	0	0	3	0	0	18	17	1	1
	2011154	CHEMBL3678076	EVENAMIDE	2					C2_DT	278.4	2.09	3	1	41.57	9		8.64	2.1	0.85	BASE	1	20	0.7	C16H26N2O2	4	1	CCCCOc1cccc(CCNCC(=O)N(C)C)c1					0.5625	0	0	0	1	0	1	4	0	0	0	1	0	0	6	6	0	0
	2011154	CHEMBL3678076	EVENAMIDE	2					C2_DT	278.4	2.09	3	1	41.57	9		8.64	2.1	0.85	BASE	1	20	0.7	C16H26N2O2	4	1	CCCCOc1cccc(CCNCC(=O)N(C)C)c1					0.5625	0	0	0	1	0	1	4	0	0	0	1	0	0	6	6	0	0
	2011154	CHEMBL3678076	EVENAMIDE	2					C2_DT	278.4	2.09	3	1	41.57	9		8.64	2.1	0.85	BASE	1	20	0.7	C16H26N2O2	4	1	CCCCOc1cccc(CCNCC(=O)N(C)C)c1					0.5625	0	0	0	1	0	1	4	0	0	0	1	0	0	6	6	0	0
	2011154	CHEMBL3678076	EVENAMIDE	2					C2_DT	278.4	2.09	3	1	41.57	9		8.64	2.1	0.85	BASE	1	20	0.7	C16H26N2O2	4	1	CCCCOc1cccc(CCNCC(=O)N(C)C)c1					0.5625	0	0	0	1	0	1	4	0	0	0	1	0	0	6	6	0	0
	2011154	CHEMBL3678076	EVENAMIDE	2					C2_DT	278.4	2.09	3	1	41.57	9		8.64	2.1	0.85	BASE	1	20	0.7	C16H26N2O2	4	1	CCCCOc1cccc(CCNCC(=O)N(C)C)c1					0.5625	0	0	0	1	0	1	4	0	0	0	1	0	0	6	6	0	0
	2011154	CHEMBL3678076	EVENAMIDE	2					C2_DT	278.4	2.09	3	1	41.57	9		8.64	2.1	0.85	BASE	1	20	0.7	C16H26N2O2	4	1	CCCCOc1cccc(CCNCC(=O)N(C)C)c1					0.5625	0	0	0	1	0	1	4	0	0	0	1	0	0	6	6	0	0
	2011154	CHEMBL3678076	EVENAMIDE	2					C2_DT	278.4	2.09	3	1	41.57	9		8.64	2.1	0.85	BASE	1	20	0.7	C16H26N2O2	4	1	CCCCOc1cccc(CCNCC(=O)N(C)C)c1					0.5625	0	0	0	1	0	1	4	0	0	0	1	0	0	6	6	0	0
	2011154	CHEMBL3678076	EVENAMIDE	2					C2_DT	278.4	2.09	3	1	41.57	9		8.64	2.1	0.85	BASE	1	20	0.7	C16H26N2O2	4	1	CCCCOc1cccc(CCNCC(=O)N(C)C)c1					0.5625	0	0	0	1	0	1	4	0	0	0	1	0	0	6	6	0	0
	2011154	CHEMBL3678076	EVENAMIDE	2					C2_DT	278.4	2.09	3	1	41.57	9		8.64	2.1	0.85	BASE	1	20	0.7	C16H26N2O2	4	1	CCCCOc1cccc(CCNCC(=O)N(C)C)c1					0.5625	0	0	0	1	0	1	4	0	0	0	1	0	0	6	6	0	0
	1248731	CHEMBL1908360	EVEROLIMUS	4					D_DT	958.24	6.2	14	3	204.66	9	9.96		7.4	7.4	NEUTRAL	0	68	0.13	C53H83NO14	15	3	CO[C@H]1C[C@@H]2CC[C@@H](C)[C@@](O)(O2)C(=O)C(=O)N2CCCC[C@H]2C(=O)O[C@H]([C@H](C)C[C@@H]2CC[C@@H](OCCO)[C@H](OC)C2)CC(=O)[C@H](C)/C=C(\C)[C@@H](O)[C@@H](OC)C(=O)[C@H](C)C[C@H](C)/C=C/C=C/C=C/1C					0.7547	1	3	4	0	0	0	15	1	2	3	4	15	0.220588	0	0	0	0
	2212744	CHEMBL4072833	EVOBRUTINIB	3	7.4175	7.505	7.4175	7.505	C3_DT	429.52	4.35	6	2	93.37	7		7.16	3.5	3.31	NEUTRAL	3	32	0.54	C25H27N5O2	7	3	C=CC(=O)N1CCC(CNc2ncnc(N)c2-c2ccc(Oc3ccccc3)cc2)CC1	0.3166	3.0675	0.3166	3.0675	0.24	0	1	1	2	1	3	7	0	1	1	4	0	0	18	16	2	2
	2212744	CHEMBL4072833	EVOBRUTINIB	3	5.07	5.07	5.07	5.07	C3_DT	429.52	4.35	6	2	93.37	7		7.16	3.5	3.31	NEUTRAL	3	32	0.54	C25H27N5O2	7	3	C=CC(=O)N1CCC(CNc2ncnc(N)c2-c2ccc(Oc3ccccc3)cc2)CC1	0.2164	0.72	0.2164	0.72	0.24	0	1	1	2	1	3	7	0	1	1	4	0	0	18	16	2	2
	2335592	CHEMBL4297621	EVOCALCET	3	7.03	7.03			C3_DT	374.48	4.4	3	2	52.57	6	4.23	9.48	1.96	1.96	ZWITTERION	3	28	0.67	C24H26N2O2	4	2	C[C@@H](N[C@H]1CCN(c2ccc(CC(=O)O)cc2)C1)c1cccc2ccccc12			0.3429	2.63	0.2917	0	1	1	3	0	3	4	0	1	1	4	2	0.0714286	16	16	0	0
	1279630	CHEMBL1950651	EVODENOSON	2	9.15	9.15	9.15	9.15	C2_DT	499.53	-0.47	11	4	177.95	4	12.39	3.96	-0.01	-0.01	NEUTRAL	2	36	0.4	C23H29N7O6	13	5	COC(=O)N1CCC(CC#Cc2nc(N)c3ncn([C@@H]4O[C@H](C(=O)NC5CC5)[C@@H](O)[C@H]4O)c3n2)CC1	0.3471	9.62	0.3471	9.62	0.6087	1	2	3	0	2	2	13	1	2	3	5	4	0.111111	9	5	4	4
	1148185	CHEMBL1779710	EVOGLIPTIN	3	9.05	9.05	9.05	9.05	C3_DT	401.43	1.51	4	2	84.66	6	13.69	8.78	1.17	-0.22	BASE	1	28	0.71	C19H26F3N3O3	6	3	CC(C)(C)OC[C@@H]1C(=O)NCCN1C(=O)C[C@H](N)Cc1cc(F)c(F)cc1F	0.4414	7.54	0.4414	7.54	0.5789	0	1	1	1	0	1	9	0	1	1	2	2	0.0714286	6	6	0	0
	1927199	CHEMBL3545350	EVT-101	2	7.92	7.92	7.92	7.92	C2_DT	318.3	3.77	4	0	43.6	4		7	1.99	1.86	NEUTRAL	3	23	0.74	C16H13F3N4	4	0	Cc1nccn1Cc1cc(-c2ccc(F)c(C(F)F)c2)cnn1	0.4703	4.15	0.4703	4.15	0.1875	0	0	0	1	2	3	7	0	0	0	3	0	0	17	13	4	4
	1927199	CHEMBL3545350	EVT-101	2					C2_DT	318.3	3.77	4	0	43.6	4		7	1.99	1.86	NEUTRAL	3	23	0.74	C16H13F3N4	4	0	Cc1nccn1Cc1cc(-c2ccc(F)c(C(F)F)c2)cnn1					0.1875	0	0	0	1	2	3	7	0	0	0	3	0	0	17	13	4	4
	1037657	CHEMBL1614650	EXATECAN	3					C3_DT	435.46	2.47	7	2	107.44	1	11.69	9.52	1.55	-0.53	BASE	3	32	0.45	C24H22FN3O4	7	3	CC[C@@]1(O)C(=O)OCc2c1cc1n(c2=O)Cc2c-1nc1cc(F)c(C)c3c1c2[C@@H](N)CC3					0.375	1	2	3	1	2	3	8	0	0	0	6	2	0.0625	16	14	2	2
	1144723	CHEMBL1773683	EZUTROMID	2	6.73	6.73	6.73	6.73	C2_DT	337.4	4.44	4	0	60.17	3			3.68	3.68	NEUTRAL	4	24	0.55	C19H15NO3S	4	0	CCS(=O)(=O)c1ccc2oc(-c3ccc4ccccc4c3)nc2c1	0.383	2.29	0.383	2.29	0.1053	0	0	0	3	1	4	5	0	0	0	4	0	0	19	17	1	2
	700566	CHEMBL1241348	FALDAPREVIR	3	8.735	8.735	8.735	8.735	C3_DT	869.84	6.3	11	4	198.38	13	3.38	1.11	6.51	2.99	ACID	3	57	0.14	C40H49BrN6O9S	15	4	C=C[C@@H]1C[C@]1(NC(=O)[C@@H]1C[C@@H](Oc2cc(-c3csc(NC(=O)C(C)C)n3)nc3c(Br)c(OC)ccc23)CN1C(=O)[C@@H](NC(=O)OC1CCCC1)C(C)(C)C)C(=O)O	0.2093	2.435	0.2093	2.435	0.525	2	1	3	1	2	3	17	2	1	3	6	5	0.0877193	15	12	2	3
	714130	CHEMBL1278146	FAMITINIB	3					C3_DT	410.49	3.3	3	2	68.44	6	11.46	9.01	2.68	1.06	BASE	2	30	0.72	C23H27FN4O2	6	2	CCN(CC)CCN1CCc2[nH]c(/C=C3\C(=O)Nc4ccc(F)cc43)c(C)c2C1=O					0.3913	0	2	2	1	1	2	7	0	0	0	4	0	0	11	10	1	1
	714130	CHEMBL1278146	FAMITINIB	3	8.4	8.4	8.4	8.4	C3_DT	410.49	3.3	3	2	68.44	6	11.46	9.01	2.68	1.06	BASE	2	30	0.72	C23H27FN4O2	6	2	CCN(CC)CCN1CCc2[nH]c(/C=C3\C(=O)Nc4ccc(F)cc43)c(C)c2C1=O	0.3824	5.1	0.3824	5.1	0.3913	0	2	2	1	1	2	7	0	0	0	4	0	0	11	10	1	1
	714130	CHEMBL1278146	FAMITINIB	3					C3_DT	410.49	3.3	3	2	68.44	6	11.46	9.01	2.68	1.06	BASE	2	30	0.72	C23H27FN4O2	6	2	CCN(CC)CCN1CCc2[nH]c(/C=C3\C(=O)Nc4ccc(F)cc43)c(C)c2C1=O					0.3913	0	2	2	1	1	2	7	0	0	0	4	0	0	11	10	1	1
	714130	CHEMBL1278146	FAMITINIB	3	8.7	8.7	8.7	8.7	C3_DT	410.49	3.3	3	2	68.44	6	11.46	9.01	2.68	1.06	BASE	2	30	0.72	C23H27FN4O2	6	2	CCN(CC)CCN1CCc2[nH]c(/C=C3\C(=O)Nc4ccc(F)cc43)c(C)c2C1=O	0.3961	5.4	0.3961	5.4	0.3913	0	2	2	1	1	2	7	0	0	0	4	0	0	11	10	1	1
	714130	CHEMBL1278146	FAMITINIB	3					C3_DT	410.49	3.3	3	2	68.44	6	11.46	9.01	2.68	1.06	BASE	2	30	0.72	C23H27FN4O2	6	2	CCN(CC)CCN1CCc2[nH]c(/C=C3\C(=O)Nc4ccc(F)cc43)c(C)c2C1=O					0.3913	0	2	2	1	1	2	7	0	0	0	4	0	0	11	10	1	1
	714130	CHEMBL1278146	FAMITINIB	3					C3_DT	410.49	3.3	3	2	68.44	6	11.46	9.01	2.68	1.06	BASE	2	30	0.72	C23H27FN4O2	6	2	CCN(CC)CCN1CCc2[nH]c(/C=C3\C(=O)Nc4ccc(F)cc43)c(C)c2C1=O					0.3913	0	2	2	1	1	2	7	0	0	0	4	0	0	11	10	1	1
	714130	CHEMBL1278146	FAMITINIB	3	8.5	8.5	8.5	8.5	C3_DT	410.49	3.3	3	2	68.44	6	11.46	9.01	2.68	1.06	BASE	2	30	0.72	C23H27FN4O2	6	2	CCN(CC)CCN1CCc2[nH]c(/C=C3\C(=O)Nc4ccc(F)cc43)c(C)c2C1=O	0.387	5.2	0.387	5.2	0.3913	0	2	2	1	1	2	7	0	0	0	4	0	0	11	10	1	1
	714130	CHEMBL1278146	FAMITINIB	3					C3_DT	410.49	3.3	3	2	68.44	6	11.46	9.01	2.68	1.06	BASE	2	30	0.72	C23H27FN4O2	6	2	CCN(CC)CCN1CCc2[nH]c(/C=C3\C(=O)Nc4ccc(F)cc43)c(C)c2C1=O					0.3913	0	2	2	1	1	2	7	0	0	0	4	0	0	11	10	1	1
	712102	CHEMBL1276138	FARAMPATOR	2					C2_DT	231.25	1.85	4	0	59.23	1			1.47	1.47	NEUTRAL	2	17	0.75	C12H13N3O2	5	0	O=C(c1ccc2nonc2c1)N1CCCCC1					0.4167	0	1	1	1	1	2	5	0	1	1	3	0	0	9	6	2	3
	712102	CHEMBL1276138	FARAMPATOR	2					C2_DT	231.25	1.85	4	0	59.23	1			1.47	1.47	NEUTRAL	2	17	0.75	C12H13N3O2	5	0	O=C(c1ccc2nonc2c1)N1CCCCC1					0.4167	0	1	1	1	1	2	5	0	1	1	3	0	0	9	6	2	3
	712102	CHEMBL1276138	FARAMPATOR	2					C2_DT	231.25	1.85	4	0	59.23	1			1.47	1.47	NEUTRAL	2	17	0.75	C12H13N3O2	5	0	O=C(c1ccc2nonc2c1)N1CCCCC1					0.4167	0	1	1	1	1	2	5	0	1	1	3	0	0	9	6	2	3
	712102	CHEMBL1276138	FARAMPATOR	2					C2_DT	231.25	1.85	4	0	59.23	1			1.47	1.47	NEUTRAL	2	17	0.75	C12H13N3O2	5	0	O=C(c1ccc2nonc2c1)N1CCCCC1					0.4167	0	1	1	1	1	2	5	0	1	1	3	0	0	9	6	2	3
	706065	CHEMBL1257070	FAROPENEM MEDOXOMIL	3					C3_DT	397.41	0.89	9	1	119.42	5			0.23	0.23	NEUTRAL	1	27	0.57	C17H19NO8S	9	1	Cc1oc(=O)oc1COC(=O)C1=C([C@H]2CCCO2)S[C@@H]2[C@@H]([C@@H](C)O)C(=O)N12					0.5882	0	3	3	0	1	1	10	0	2	2	4	4	0.148148	5	3	0	2
	1175867	CHEMBL1829174	FASIGLIFAM	3	7.6211	7.54	7.864	7.92	C3_DT	524.64	5.31	6	1	99.13	11	3.76		4.17	0.89	ACID	3	37	0.34	C29H32O7S	7	1	Cc1cc(OCCCS(C)(=O)=O)cc(C)c1-c1cccc(COc2ccc3c(c2)OC[C@H]3CC(=O)O)c1	0.2903	2.554	0.2813	2.3111	0.3448	0	1	1	3	0	3	8	0	0	0	4	1	0.027027	18	18	0	0
	647206	CHEMBL1164729	FEBUXOSTAT	4	8.6733	8.705	8.6733	8.705	D_DT	316.38	3.72	5	1	83.21	5	3.08	0.39	3.52	0.06	ACID	2	22	0.91	C16H16N2O3S	5	1	Cc1nc(-c2ccc(OCC(C)C)c(C#N)c2)sc1C(=O)O	0.5384	4.9533	0.5384	4.9533	0.3125	0	0	0	1	1	2	6	0	0	0	2	0	0	11	9	1	2
	714243	CHEMBL1287853	FEDRATINIB	4	8.8667	8.96	8.8667	8.96	D_DT	524.69	4.82	8	3	108.48	10	10.21	9	4.64	3.23	BASE	3	37	0.35	C27H36N6O3S	9	3	Cc1cnc(Nc2ccc(OCCN3CCCC3)cc2)nc1Nc1cccc(S(=O)(=O)NC(C)(C)C)c1	0.3273	4.0467	0.3273	4.0467	0.4074	0	1	1	2	1	3	10	0	1	1	4	0	0	18	16	2	2
	714243	CHEMBL1287853	FEDRATINIB	4	7.8367	7.82	7.8367	7.82	D_DT	524.69	4.82	8	3	108.48	10	10.21	9	4.64	3.23	BASE	3	37	0.35	C27H36N6O3S	9	3	Cc1cnc(Nc2ccc(OCCN3CCCC3)cc2)nc1Nc1cccc(S(=O)(=O)NC(C)(C)C)c1	0.2893	3.0167	0.2893	3.0167	0.4074	0	1	1	2	1	3	10	0	1	1	4	0	0	18	16	2	2
	714243	CHEMBL1287853	FEDRATINIB	4	8.31	8.31	8.31	8.31	D_DT	524.69	4.82	8	3	108.48	10	10.21	9	4.64	3.23	BASE	3	37	0.35	C27H36N6O3S	9	3	Cc1cnc(Nc2ccc(OCCN3CCCC3)cc2)nc1Nc1cccc(S(=O)(=O)NC(C)(C)C)c1	0.3067	3.49	0.3067	3.49	0.4074	0	1	1	2	1	3	10	0	1	1	4	0	0	18	16	2	2
	714243	CHEMBL1287853	FEDRATINIB	4	8.19	8.19	8.19	8.19	D_DT	524.69	4.82	8	3	108.48	10	10.21	9	4.64	3.23	BASE	3	37	0.35	C27H36N6O3S	9	3	Cc1cnc(Nc2ccc(OCCN3CCCC3)cc2)nc1Nc1cccc(S(=O)(=O)NC(C)(C)C)c1	0.3023	3.37	0.3023	3.37	0.4074	0	1	1	2	1	3	10	0	1	1	4	0	0	18	16	2	2
	714243	CHEMBL1287853	FEDRATINIB	4	7.89	7.89	7.89	7.89	D_DT	524.69	4.82	8	3	108.48	10	10.21	9	4.64	3.23	BASE	3	37	0.35	C27H36N6O3S	9	3	Cc1cnc(Nc2ccc(OCCN3CCCC3)cc2)nc1Nc1cccc(S(=O)(=O)NC(C)(C)C)c1	0.2912	3.07	0.2912	3.07	0.4074	0	1	1	2	1	3	10	0	1	1	4	0	0	18	16	2	2
	714243	CHEMBL1287853	FEDRATINIB	4	7.7	7.7	7.7	7.7	D_DT	524.69	4.82	8	3	108.48	10	10.21	9	4.64	3.23	BASE	3	37	0.35	C27H36N6O3S	9	3	Cc1cnc(Nc2ccc(OCCN3CCCC3)cc2)nc1Nc1cccc(S(=O)(=O)NC(C)(C)C)c1	0.2842	2.88	0.2842	2.88	0.4074	0	1	1	2	1	3	10	0	1	1	4	0	0	18	16	2	2
	714243	CHEMBL1287853	FEDRATINIB	4	7.54	7.54	7.54	7.54	D_DT	524.69	4.82	8	3	108.48	10	10.21	9	4.64	3.23	BASE	3	37	0.35	C27H36N6O3S	9	3	Cc1cnc(Nc2ccc(OCCN3CCCC3)cc2)nc1Nc1cccc(S(=O)(=O)NC(C)(C)C)c1	0.2783	2.72	0.2783	2.72	0.4074	0	1	1	2	1	3	10	0	1	1	4	0	0	18	16	2	2
	1570499	CHEMBL2402904	FELCISETRAG	2	9.1733	9.3	9.4	9.4	C2_DT	455.6	3.61	5	2	90.56	6	11.3	9.78	2.34	0.16	BASE	2	33	0.69	C25H37N5O3	8	2	COC(=O)N1CCC(CN2CCC(CNC(=O)c3cccc4[nH]c(C(C)C)nc34)CC2)CC1	0.389	5.79	0.3796	5.5633	0.64	0	2	2	1	1	2	8	0	2	2	4	0	0	9	7	2	2
	2205033	CHEMBL4065122	FENEBRUTINIB	3	8.4911	8.64	8.4911	8.64	C3_DT	664.81	3.57	11	2	120.99	7	12.92	6.31	2.51	2.47	NEUTRAL	4	49	0.31	C37H44N8O4	12	2	C[C@H]1CN(C2COC2)CCN1c1ccc(Nc2cc(-c3ccnc(N4CCn5c(cc6c5CC(C)(C)C6)C4=O)c3CO)cn(C)c2=O)nc1	0.2367	4.9211	0.2367	4.9211	0.4595	1	3	4	0	4	4	12	0	2	2	8	1	0.0204082	23	19	4	4
	2205033	CHEMBL4065122	FENEBRUTINIB	3	8.8	8.8	8.8	8.8	C3_DT	664.81	3.57	11	2	120.99	7	12.92	6.31	2.51	2.47	NEUTRAL	4	49	0.31	C37H44N8O4	12	2	C[C@H]1CN(C2COC2)CCN1c1ccc(Nc2cc(-c3ccnc(N4CCn5c(cc6c5CC(C)(C)C6)C4=O)c3CO)cn(C)c2=O)nc1	0.2453	5.23	0.2453	5.23	0.4595	1	3	4	0	4	4	12	0	2	2	8	1	0.0204082	23	19	4	4
	675715	CHEMBL1201764	FESOTERODINE	4					D_DT	411.59	5.38	4	1	49.77	10		10.64	5.7	2.65	BASE	2	30	0.42	C26H37NO3	4	1	CC(C)C(=O)Oc1ccc(CO)cc1[C@H](CCN(C(C)C)C(C)C)c1ccccc1					0.5	0	0	0	2	0	2	4	0	0	0	2	1	0.0333333	12	12	0	0
	675715	CHEMBL1201764	FESOTERODINE	4					D_DT	411.59	5.38	4	1	49.77	10		10.64	5.7	2.65	BASE	2	30	0.42	C26H37NO3	4	1	CC(C)C(=O)Oc1ccc(CO)cc1[C@H](CCN(C(C)C)C(C)C)c1ccccc1					0.5	0	0	0	2	0	2	4	0	0	0	2	1	0.0333333	12	12	0	0
	1626763	CHEMBL3137332	FEVIPIPRANT	3	8.8771	8.85	8.8771	8.85	C3_DT	426.42	3.44	5	1	89.26	5	4.26	3.4	2.39	-0.33	ACID	3	29	0.68	C19H17F3N2O4S	6	1	Cc1c(CC(=O)O)c2cccnc2n1Cc1ccc(S(C)(=O)=O)cc1C(F)(F)F	0.4181	5.4371	0.4181	5.4371	0.2632	0	0	0	1	2	3	10	0	0	0	3	0	0	15	13	2	2
	1959536	CHEMBL3608680	FEZOLINETANT	3	7.65	7.65	7.65	7.65	C3_DT	358.4	2.46	7	0	76.8	2		0.87	1.78	1.78	NEUTRAL	3	25	0.7	C16H15FN6OS	7	0	Cc1nsc(-c2nnc3n2CCN(C(=O)c2ccc(F)cc2)[C@@H]3C)n1	0.4179	5.19	0.4179	5.19	0.3125	0	1	1	1	2	3	9	0	0	0	4	1	0.04	16	10	5	6
	2486543	CHEMBL4650283	FF-10101	1					C1_DT	530.68	3.13	8	3	126.28	13	11.9	8.81	3.38	1.96	BASE	2	39	0.2	C29H38N8O2	10	3	CCCNc1nc(Nc2ccc(C#N)cc2)ncc1C#CCCCNC(=O)[C@H](C)N(C)C(=O)/C=C/CN(C)C					0.4138	0	0	0	1	1	2	10	0	0	0	2	1	0.025641	12	10	2	2
	2116850	CHEMBL3907479	FGFR INHIBITOR DEBIO 1347	2					C2_DT	356.39	3.35	5	3	105.38	3	12.17	6.73	2.86	2.78	NEUTRAL	5	27	0.43	C20H16N6O	7	4	Cc1nc2ccc(-n3ncc(C(=O)c4cc5ccccc5[nH]4)c3N)cc2[nH]1					0.05	0	0	0	2	3	5	7	0	0	0	5	0	0	23	18	5	5
	2116850	CHEMBL3907479	FGFR INHIBITOR DEBIO 1347	2	8.12	8.12	8.12	8.12	C2_DT	356.39	3.35	5	3	105.38	3	12.17	6.73	2.86	2.78	NEUTRAL	5	27	0.43	C20H16N6O	7	4	Cc1nc2ccc(-n3ncc(C(=O)c4cc5ccccc5[nH]4)c3N)cc2[nH]1	0.4107	4.77	0.4107	4.77	0.05	0	0	0	2	3	5	7	0	0	0	5	0	0	23	18	5	5
	2116850	CHEMBL3907479	FGFR INHIBITOR DEBIO 1347	2					C2_DT	356.39	3.35	5	3	105.38	3	12.17	6.73	2.86	2.78	NEUTRAL	5	27	0.43	C20H16N6O	7	4	Cc1nc2ccc(-n3ncc(C(=O)c4cc5ccccc5[nH]4)c3N)cc2[nH]1					0.05	0	0	0	2	3	5	7	0	0	0	5	0	0	23	18	5	5
	1266257	CHEMBL1922660	FIBOFLAPON	3	8.0786	8.4	8.0786	8.4	C3_DT	637.85	8.98	7	1	86.47	12	4.66	4.05	7.92	5.63	ACID	5	46	0.14	C38H43N3O4S	7	1	CCOc1ccc(-c2ccc(Cn3c(CC(C)(C)C(=O)O)c(SC(C)(C)C)c4cc(OCc5ccc(C)cn5)ccc43)cc2)cn1	0.2399	-0.9014	0.2399	-0.9014	0.3421	0	0	0	2	3	5	8	0	0	0	5	0	0	27	24	3	3
	1377197	CHEMBL2104927	FIGOPITANT	1					C1_DT	527.55	5.49	3	0	26.79	8		7.78	5.64	5.11	NEUTRAL	2	37	0.42	C27H31F6N3O	4	0	CN(CCc1cc(C(F)(F)F)cc(C(F)(F)F)c1)C(=O)[C@H](c1ccccc1)N1CCN(CC2CC2)CC1					0.5185	1	1	2	2	0	2	10	1	1	2	4	1	0.027027	12	12	0	0
	1529485	CHEMBL2347655	FILANESIB	2	7.985	7.985	7.985	7.985	C2_DT	420.49	3.88	5	1	71.16	6		9.9	4.08	1.69	BASE	2	29	0.72	C20H22F2N4O2S	6	2	CON(C)C(=O)N1N=C(c2cc(F)ccc2F)S[C@@]1(CCCN)c1ccccc1	0.376	4.105	0.376	4.105	0.3	0	1	1	2	0	2	9	0	0	0	3	1	0.0344828	12	12	0	0
	1763569	CHEMBL3301607	FILGOTINIB	4	6.7429	6.44	6.7429	6.44	D_DT	425.51	1.98	7	1	96.67	5	10.96	3.32	2.03	2.03	NEUTRAL	3	30	0.67	C21H23N5O3S	8	1	O=C(Nc1nc2cccc(-c3ccc(CN4CCS(=O)(=O)CC4)cc3)n2n1)C1CC1	0.307	4.7629	0.307	4.7629	0.381	1	1	2	1	2	3	9	1	1	2	5	0	0	15	12	3	3
	454954	CHEMBL490672	FILIBUVIR	3					C3_DT	503.65	5.12	8	1	102.5	8	4.42	6.14	3.56	2.44	ACID	3	37	0.43	C29H37N5O3	8	1	CCc1cc(CC[C@]2(C3CCCC3)CC(O)=C(Cc3nc4nc(C)cc(C)n4n3)C(=O)O2)cc(CC)n1					0.5517	1	1	2	0	3	3	8	1	0	1	5	1	0.027027	15	10	5	5
	1380092	CHEMBL2107822	FILOREXANT	2	8.46	8.57	8.56	8.6	C2_DT	420.49	4.31	5	0	68.21	5		1.47	4.2	4.2	NEUTRAL	3	31	0.62	C24H25FN4O2	6	0	Cc1ccc(-c2ncccn2)c(C(=O)N2C[C@H](COc3ccc(F)cn3)CC[C@H]2C)c1	0.3771	4.25	0.3727	4.15	0.3333	0	1	1	1	2	3	7	0	1	1	4	2	0.0645161	18	15	3	3
	1380092	CHEMBL2107822	FILOREXANT	2	8.7375	8.74	8.9967	9.52	C2_DT	420.49	4.31	5	0	68.21	5		1.47	4.2	4.2	NEUTRAL	3	31	0.62	C24H25FN4O2	6	0	Cc1ccc(-c2ncccn2)c(C(=O)N2C[C@H](COc3ccc(F)cn3)CC[C@H]2C)c1	0.3964	4.6867	0.3849	4.4275	0.3333	0	1	1	1	2	3	7	0	1	1	4	2	0.0645161	18	15	3	3
	1280127	CHEMBL1951143	FIMASARTAN	3	8.35	8.35			C3_DT	501.66	4.22	7	1	92.59	9	4.24	2.73	4	2.61	ACID	4	36	0.34	C27H31N7OS	8	1	CCCCc1nc(C)c(CC(=S)N(C)C)c(=O)n1Cc1ccc(-c2ccccc2-c2nnn[nH]2)cc1			0.3168	4.13	0.3333	0	0	0	2	2	4	9	0	0	0	4	0	0	23	17	6	6
	1966216	CHEMBL3622533	FIMEPINOSTAT	2	8.97	8.77	8.97	8.77	C2_DT	508.56	2.14	12	2	138.72	7	8.72	3.76	2.78	2.76	NEUTRAL	4	36	0.28	C23H24N8O4S	12	2	COc1ccc(-c2nc(N3CCOCC3)c3sc(CN(C)c4ncc(C(=O)NO)cn4)cc3n2)cn1	0.3403	6.83	0.3403	6.83	0.3043	0	1	1	0	4	4	13	0	1	1	5	0	0	21	15	5	6
	1966216	CHEMBL3622533	FIMEPINOSTAT	2	8.4867	8.52	8.4867	8.52	C2_DT	508.56	2.14	12	2	138.72	7	8.72	3.76	2.78	2.76	NEUTRAL	4	36	0.28	C23H24N8O4S	12	2	COc1ccc(-c2nc(N3CCOCC3)c3sc(CN(C)c4ncc(C(=O)NO)cn4)cc3n2)cn1	0.322	6.3467	0.322	6.3467	0.3043	0	1	1	0	4	4	13	0	1	1	5	0	0	21	15	5	6
	1966216	CHEMBL3622533	FIMEPINOSTAT	2	7.3375	7.575	7.3375	7.575	C2_DT	508.56	2.14	12	2	138.72	7	8.72	3.76	2.78	2.76	NEUTRAL	4	36	0.28	C23H24N8O4S	12	2	COc1ccc(-c2nc(N3CCOCC3)c3sc(CN(C)c4ncc(C(=O)NO)cn4)cc3n2)cn1	0.2784	5.1975	0.2784	5.1975	0.3043	0	1	1	0	4	4	13	0	1	1	5	0	0	21	15	5	6
[truncated: 1,829 more rows]
[truncated: 31 more columns]

## Sheet: Reference compounds post 2008
Clinical compounds post 2008	parent_chemblid	parent_pref_name	max_phase	PNP_Status	Corresponding post 2008 Reference compounds by Target	Target_mutant_organism	target_class	Consolidated checked Target Class	n NonPNP	n NP	n NPL	n PNP	n All Reference compounds	Reference compounds ≥100	% NonPNP	% NP	% NPL	% PNP	Mean_frag_coverage_murcko	Mean_NP_like	Median_frag_coverage_murcko	Median_NP_like	Mean nSPS	Median nSPS	Mean Fsp3	Median Fsp3	Mean Mol Wt	Median Mol Wt	Mean HA	Median HA	Mean AlogP	Median ALogP	Mean CX_LogP	Median CX_LogP	Mean CX_LogD	Median CX_LogD	Mean HBA	Median HBA	Mean HBD	Median HBD	Mean PSA	Median PSA	Mean pchembl_mean_BF	Median pchembl_mean_BF	Mean LE_BF	Median LE_BF	Mean LLE_BF	Median LLE_BF	Mean F_Stereo = Stereo/HA
[truncated: 2,842 more rows]
[truncated: 20 more columns]

[truncated: 5 more sheets: Figure 1 data, Figure 2 data, Figure 3 data, Figure 4 data, Figure S1 data]
