# Supplementary material for: Occurrence of “Natural Selection” in Successful Small Molecule Drug Discovery
Source: J Med Chem. 2024 Jul 1;67(13):11226–41. doi: 10.1021/acs.jmedchem.4c00811 (PMC11247505; doi:10.1021/acs.jmedchem.4c00811)
Supplement: Supplementary file 3 — jm4c00811_si_003.csv [file jm4c00811_si_003.csv]

Name	Smiles	PNP_Status	frag_coverage_Murcko	NP-like
Sotorasib	C=CC(N1CCN([C@H](C1)C)C2=NC([N@@](C3=NC(C4=C(F)C=CC=C4O)=C(C=C23)F)[C@@]5=C(C=CN=C5C(C)C)C)=O)=O	PNP	0.79	-0.59
Dolutegravir	C[C@@H]1CCO[C@H]2CN3C=C(C(C(O)=C3C(N12)=O)=O)C(NCC4=C(F)C=C(F)C=C4)=O	PNP	0.46	-0.92
Selpercatinib	COC1=NC=C(CN2C3CC2CN(C3)C4=NC=C(C5=CC(OCC(C)(O)C)=CN6N=CC(C#N)=C56)C=C4)C=C1	PNP	0.97	-1.27
Avacopan	CC1=C(C(F)(F)F)C=C(NC([C@H]2CCCN([C@H]2C3=CC=C(NC4CCCC4)C=C3)C(C5=C(F)C=CC=C5C)=O)=O)C=C1	NonPNP	0.51	-1.25
Berotralstat	FC(C=C1)=C(NC(C2=CC(C(F)(F)F)=NN2C3=CC=CC(CN)=C3)=O)C=C1[C@@H](C4=CC=CC(C#N)=C4)NCC5CC5	NonPNP	0.44	-1.71
Ivosidenib	N#CC1=CC=NC(N2C(CC[C@H]2C(N([C@@H](C3=C(Cl)C=CC=C3)C(NC4CC(F)(C4)F)=O)C5=CC(F)=CN=C5)=O)=O)=C1	NPL	0.60	-1.57
Venetoclax	CC1(CCC(CN2CCN(CC2)C3=CC(OC4=CN=C5NC=CC5=C4)=C(C(NS(=O)(C6=CC([N+]([O-])=O)=C(NCC7CCOCC7)C=C6)=O)=O)C=C3)=C(C1)C8=CC=C(Cl)C=C8)C	PNP	0.49	-1.01
Glecaprevir	CC(C)([C@@H]1NC(O[C@@H]2CCC[C@H]2OC/C=C/C(F)(C3=NC4=CC=CC=C4N=C3O[C@@H]5C[C@H](N(C1=O)C5)C(N[C@@]6(C[C@H]6C(F)F)C(NS(=O)(C7(CC7)C)=O)=O)=O)F)=O)C	PNP	0.54	0.4
Gefinitib	COC1=CC2=NC=NC(NC3=CC(Cl)=C(F)C=C3)=C2C=C1OCCCN4CCOCC4	NonPNP	0.70	-1.4
Lapatinib	FC1=CC=CC(COC(C=CC(NC2=C3C(C=CC(C(O4)=CC=C4CNCCS(=O)(C)=O)=C3)=NC=N2)=C5)=C5Cl)=C1	PNP	0.87	-1.34
Brigatinib	COC1=C(NC2=NC(NC3=C(P(C)(C)=O)C=CC=C3)=C(Cl)C=N2)C=CC(N4CCC(CC4)N5CCN(CC5)C)=C1	PNP	1.00	-0.9
Osimertinib	C=CC(NC1=C(N(CCN(C)C)C)C=C(OC)C(NC2=NC(C3=CN(C4=CC=CC=C34)C)=CC=N2)=C1)=O	PNP	1.00	-0.83
Aprepitant	FC(F)(C1=CC(C(F)(F)F)=CC([C@@H](C)O[C@@H]2[C@@H](N(CCO2)CC(N3)=NNC3=O)C4=CC=C(C=C4)F)=C1)F	PNP	0.44	-0.94
Netupitant	CC1=C(C2=CC(N3CCN(CC3)C)=NC=C2N(C(C(C)(C4=CC(C(F)(F)F)=CC(C(F)(F)F)=C4)C)=O)C)C=CC=C1	PNP	0.43	-1.11
Rolapitant	FC(F)(C1=CC(C(F)(F)F)=CC([C@H](C)OC[C@@]2(C3=CC=CC=C3)NC[C@]4(CC2)NC(CC4)=O)=C1)F	NPL	0.38	-0.1
Casopitant	CC(N1CCN(CC1)[C@H]2CCN([C@H](C2)C3=C(C)C=C(F)C=C3)C(N([C@H](C)C4=CC(C(F)(F)F)=CC(C(F)(F)F)=C4)C)=O)=O	PNP	0.43	-0.99
Tradipitant	FC(F)(C1=CC(C(F)(F)F)=CC(CN2C(C3=CC=NC=C3)=C(C4=C(C(C5=C(C=CC=C5)Cl)=O)C=CC=N4)N=N2)=C1)F	NPL	0.38	-1.3
Serlopitant	FC(F)(C1=CC(C(F)(F)F)=CC([C@H](C)O[C@H]2[C@@H]([C@@H]3[C@@H](CC2)CN(C(CC4)=CC4=O)C3)C5=CC=C(C=C5)F)=C1)F	PNP	0.48	-0.04
Elizanetant	FC(F)(C1=CC(C(F)(F)F)=CC(C(C)(C(N(C2=CN=C(C=C2C3=C(C)C=C(F)C=C3)N4[C@@H](CN5[C@@H](C4)COCC5)CO)C)=O)C)=C1)F	PNP	0.50	-0.89
Elzopitant	COC1=C(CN[C@H]2C3CCN([C@H]2C(C4=CC=CC=C4)C5=CC=CC=C5)CC3)C=C(C(C)C)C=C1	NPL	0.28	0.18
Vofopitant	COC1=C(CN[C@H]2CCCN[C@H]2C3=CC=CC=C3)C=C(N4N=NN=C4C(F)(F)F)C=C1	NonPNP	0.44	-1.28
DNK333	CN([C@H](CC1=CC(Cl)=C(Cl)C=C1)/C=C/C(N[C@@H]2CCCCNC2=O)=O)C(C3=CC(C(F)(F)F)=CC(C(F)(F)F)=C3)=O	NonPNP	0.00	-0.9
Vestipitant	CC1=C([C@H]2CNCCN2C(N([C@@H](C3=CC(C(F)(F)F)=CC(C(F)(F)F)=C3)C)C)=O)C=CC(F)=C1	NonPNP	0.27	-1.01
Burapitant	CC(C(N)=O)(C1CCN(CC1)CCC2(CN(CCO2)C(CC3=CC(C(F)(F)F)=CC(C(F)(F)F)=C3)=O)C4=CC(Cl)=C(Cl)C=C4)C	PNP	0.41	-0.74
Orvepitant	CC1=C([C@H]2C[C@H](CCN2C(N([C@H](C3=CC(C(F)(F)F)=CC(C(F)(F)F)=C3)C)C)=O)N4CCN5C(CC[C@H]5C4)=O)C=CC(F)=C1	PNP	0.47	-0.83
Figopitant	CN(C([C@@H](N1CCN(CC1)CC2CC2)C3=CC=CC=C3)=O)CCC4=CC(C(F)(F)F)=CC(C(F)(F)F)=C4	PNP	0.32	-1.17
Rivoglitazone	COC1=CC2=C(N=C(N2C)COC3=CC=C(CC4SC(NC4=O)=O)C=C3)C=C1	NonPNP	0.58	-1.04
Balaglitizone	CN1C(COC2=CC=C(CC3SC(NC3=O)=O)C=C2)=NC4=C(C1=O)C=CC=C4.C	NonPNP	0.46	-1.04
Tesaglitazar	CCO[C@H](C(O)=O)CC1=CC=C(OCCC2=CC=C(OS(C)(=O)=O)C=C2)C=C1	NonPNP	0.00	-0.13
Imiglitazar	CC1=C(COC2=CC=C(CO/N=C(C3=CC=CC=C3)\CCC(O)=O)C=C2)N=C(C4=CC=CC=C4)O1	NonPNP	0.17	-0.93
Muraglitazar	COC1=CC=C(OC(N(CC2=CC=C(OCCC3=C(C)OC(C4=CC=CC=C4)=N3)C=C2)CC(O)=O)=O)C=C1	NonPNP	0.16	-0.96
Aleglitazar	CO[C@H](C(O)=O)CC1=C2SC=CC2=C(OCCC3=C(C)OC(C4=CC=CC=C4)=N3)C=C1	PNP	0.61	-0.83
Saroglitazar	CCO[C@@H](C(O)=O)CC1=CC=C(OCCN2C(C)=CC=C2C3=CC=C(SC)C=C3)C=C1	NonPNP	0.25	-0.87
Lobeglitazone	CN(C1=CC(OC2=CC=C(OC)C=C2)=NC=N1)CCOC3=CC=C(CC4C(NC(S4)=O)=O)C=C3	NonPNP	0.37	-0.91
Chiglitazar	O=C(C1=C(N[C@H](C(O)=O)CC2=CC=C(OCCN3C4=C(C5=CC=CC=C53)C=CC=C4)C=C2)C=CC=C1)C6=CC=C(F)C=C6	NonPNP	0.33	-0.8
Lanifibranor	O=C(CCCC1=CC2=CC(Cl)=CC=C2N1S(=O)(C3=CC4=C(N=CS4)C=C3)=O)O	PNP	1.00	-1.37
Troglitazone	CC1(COC2=CC=C(CC(SC(N3)=O)C3=O)C=C2)CCC(C(C)=C4O)=C(O1)C(C)=C4C	NonPNP	0.20	0.78
Rosiglitazone	O=C1NC(SC1CC2=CC=C(OCCN(C)C3=NC=CC=C3)C=C2)=O	NonPNP	0.48	-1.18
